# Supplementary material for: A Nanobody-Based Toolset to Monitor and Modify the Mitochondrial GTPase Miro1
Source: Front Mol Biosci. 2022 Mar 10;9:835302. doi: 10.3389/fmolb.2022.835302 (PMC8960383; doi:10.3389/fmolb.2022.835302)
Supplement: Supplementary file 2 [file DataSheet2.xlsx]

## Sheet: A. Description of Terms
Column	Description
id	Unique identifier for protein
Protein names	Names of proteins contained within the group
Gene names	Names of the genes associated to the protein contained within the group
Majority protein IDs	Protein Ids that have at least half of the peptides that the leading protein has
Protein IDs	Identifiers of proteins contained in the protein group sorted by the number of identified peptides
MitoCarta3.0	Protein Annotation by MitoCarta3.0
MitoCarta3.0_SubMitoLocalization	Protein Annotation by MitoCarta3.1 with suborganellar localization
Significant Class A	Significant data points with a permutation-based FDR calculation (S0:0.1/ FDR: 0.01)
Significant Class B	Significant data points with a permutation-based FDR calculation (S0:0.1/ FDR: 0.05)
Peptides	Total number of peptide sequences associated with the protein group
Razor + unique peptides	Total number of razor + unique peptide sequences associated with the protein group
Unique peptides	Total number of unique peptide sequences associated with the protein group
Sequence coverage	Percentage of the sequence that is covered by the identified peptides of the longest protein sequence contained within the group
Unique + razor sequence coverage [%]	Percentage of the sequence that is covered by the identified unique and razor peptides of the longest protein sequence contained within the group
Unique sequence coverage [%]	Percentage of the sequence that is covered by the identified unique peptides of the longest protein sequence contained within the group
Mol weight kDa	Molecular weight of the leading protein sequence contained in the protein group
Q-value	Ratio of reverse to forward protein groups
Score	Protein score which is derived from peptide posterior error probabilites
LFQ	Label free quantification
Probe ID
A(A1,A2,A3)	eluate (in triplicates) of control nanotrap, NCNHS
B (B1,B2,B3)	eluate (in triplicates) of control nanotrap, bivNCsort
C (C1,C2,C3)	eluate (in triplicates) of M41NHS
D (D1, D2, D3)	eluate (in triplicates) of bivM41sort
E (E1,E2,E3)	eluate (in triplicates) of M114NHS
F (F1, F2, F3)	eluate (in triplicates) of bivM114sort

## Sheet: B. Protein Groups (bivalent)
id	Gene names	Protein names	Majority protein IDs	Protein IDs	MitoCarta3.0	MitoCarta3.0_SubMitoLocalization	Miro1 Interactor Class	M114_biv: Significant Class A	M114_biv: Significant Class B	M114_biv: -Log(P-value)	M114_biv: Difference	M41_biv: Significant Class A	M41_biv: Significant Class B	M41_biv: -Log(P-value)	M41_biv: Difference	Peptides	Razor + unique peptides	Unique peptides	Sequence coverage [%]	Unique + razor sequence coverage [%]	Unique sequence coverage [%]	Mol. weight [kDa]	Q-value	Score	Razor + unique peptides B1	Razor + unique peptides B2	Razor + unique peptides B3	Razor + unique peptides D1	Razor + unique peptides D2	Razor + unique peptides D3	Razor + unique peptides F1	Razor + unique peptides F2	Razor + unique peptides F3	Unique peptides B1	Unique peptides B2	Unique peptides B3	Unique peptides D1	Unique peptides D2	Unique peptides D3	Unique peptides F1	Unique peptides F2	Unique peptides F3	Sequence coverage B1 [%]	Sequence coverage B2 [%]	Sequence coverage B3 [%]	Sequence coverage D1 [%]	Sequence coverage D2 [%]	Sequence coverage D3 [%]	Sequence coverage F1 [%]
7	BAG6;BAT3	Large proline-rich protein BAG6	P46379-3;P46379;P46379-2;P46379-5;A0A0G2JK23;A0A024RCR6;A0A0G2JL47;P46379-4;A0A0G2JJM1;X6REW1;F6S6P2	P46379-3;P46379;P46379-2;P46379-5;A0A0G2JK23;A0A024RCR6;A0A0G2JL47;P46379-4;A0A0G2JJM1;X6REW1;F6S6P2;F6VEM6;F6U341;F6WML8;F6X9W3;A0A1B0GX79;A0A0G2JJR8;F6XTU0;F6U1F2;F6UR09;F6TC96;H0Y710;H0Y4L1						0	NaN			0	NaN	8	8	8	8.3	8.3	8.3	122.34	0	13.219	2	2	2	3	2	3	5	2	2	2	2	2	3	2	3	5	2	2	1.6	2	1.7	2.8	1.7	2.8	5.8
8	ATP11C	Phospholipid-transporting ATPase;Phospholipid-transporting ATPase IG	A0A067XG54;Q8NB49-3;Q8NB49-2;Q8NB49-4	A0A067XG54;Q8NB49-3;Q8NB49-2;Q8NB49-4;H7C0E8;H7C4W6						0	0.165208			0	0.14252	21	21	1	22.1	22.1	1.2	127.68	0	89.584	2	10	2	13	9	11	12	13	10	0	0	0	0	0	0	0	1	0	1.6	9.3	1.7	12.5	9.1	12.8	12.3
11	PEX12	Peroxisome assembly protein 12	O00623;A0A075B773;K7ELY8	O00623;A0A075B773;K7ELY8				+	+	3.34253	-0.287502		+	3.46849	-0.257205	10	10	10	35.1	35.1	35.1	40.797	0	21.223	5	7	4	5	3	7	5	4	5	5	7	4	5	3	7	5	4	5	18.1	27.6	15.6	14.8	10.6	19.2	15.3
22	EIF2B4	Translation initiation factor eIF-2B subunit delta	A0A087WTA5;E7ERK9;Q9UI10-3;Q9UI10;Q9UI10-2	A0A087WTA5;E7ERK9;Q9UI10-3;Q9UI10;Q9UI10-2;A0A087WW69;F8W8L6;H7C2L8						0	NaN			0	NaN	5	5	5	11.5	11.5	11.5	57.495	0	11.09	0	0	0	0	1	0	5	3	1	0	0	0	0	1	0	5	3	1	0	0	0	0	2.5	0	11.5
30	MINOS1;MINOS1-NBL1	MICOS complex subunit MIC10	A0A087WU07;Q5TGZ0-2;Q5TGZ0;R4GMM1;R4GNA1	A0A087WU07;Q5TGZ0-2;Q5TGZ0;R4GMM1;R4GNA1	MitoCarta3.0	MIM				0	NaN			0	NaN	2	2	2	24.2	24.2	24.2	7.036	0	2.9853	1	1	1	1	1	2	1	2	2	1	1	1	1	1	2	1	2	2	12.9	12.9	12.9	12.9	12.9	24.2	12.9
31	MAGT1	Magnesium transporter protein 1	A0A087WU53;Q9H0U3	A0A087WU53;Q9H0U3;Q9H0U3-2						0.168409	-0.0222472			0.406371	-0.04725	8	8	8	17.4	17.4	17.4	41.531	0	32.562	6	8	5	6	7	7	6	7	7	6	8	5	6	7	7	6	7	7	12.5	17.4	13.4	15.3	15.3	17.4	15.3
32	SPCS2	Signal peptidase complex subunit 2	A0A087WUC6;Q15005;E9PL01;E9PI68;E9PRB9	A0A087WUC6;Q15005;E9PL01;E9PI68;E9PRB9;H0YE04						0.157838	0.0251036			0.00924513	-0.00203546	16	16	16	64.8	64.8	64.8	25.09	0	323.31	11	12	10	14	15	13	15	15	15	11	12	10	14	15	13	15	15	15	54.2	54.2	50.7	60.8	60.8	54.6	60.8
45	SELT	Selenoprotein T	A0A087WVA1;P62341;Q6IAK0	A0A087WVA1;P62341;Q6IAK0;F8WBD0					+	2.624	-0.14355			1.71509	-0.139822	5	5	5	32.3	32.3	32.3	22.344	0	22.568	3	4	3	4	4	5	3	5	4	3	4	3	4	4	5	3	5	4	15.4	26.2	15.4	26.2	26.2	32.3	15.4
52	SH3GLB1	Endophilin-B1	A0A087WW40;Q9Y371;Q9Y371-2	A0A087WW40;Q9Y371;Q9Y371-2;Q9Y371-3						0	NaN			0	NaN	5	5	4	12.7	12.7	10.7	44.26	0	8.9477	0	0	1	2	1	2	2	2	2	0	0	0	1	1	1	1	1	1	0	0	2	4.1	2	4.1	4.1
53	EPT1	Ethanolaminephosphotransferase 1	Q9C0D9;A0A087WW58;C9JAG1	Q9C0D9;A0A087WW58;C9JAG1						0	NaN			0	NaN	4	4	4	13.9	13.9	13.9	45.228	0	73.51	1	1	1	2	1	2	1	3	4	1	1	1	2	1	2	1	3	4	4	4	4	9.8	4	7.6	4
58	NDUFA10	NADH dehydrogenase [ubiquinone] 1 alpha subcomplex subunit 10, mitochondrial	A0A087WXC5;E7ESZ7;O95299;O95299-2	A0A087WXC5;E7ESZ7;O95299;O95299-2;H7C2W5;H7C1Y7;H7C2X4;Q8N1B9;C9J6X0	MitoCarta3.0	MIM		+	+	2.44729	-0.329718		+	2.33137	-0.200961	12	12	12	35.5	35.5	35.5	40.836	0	65.309	6	7	6	7	7	8	6	3	3	6	7	6	7	7	8	6	3	3	18.9	20.8	18.6	23.4	23.1	24.2	20.8
59	SLC9A7	Sodium/hydrogen exchanger;Sodium/hydrogen exchanger 7	A0A087WXD1;Q96T83	A0A087WXD1;Q96T83					+	2.3967	-0.181253		+	1.78461	-0.207029	6	6	6	7.4	7.4	7.4	80.215	0	9.0161	4	4	2	2	3	3	1	3	3	4	4	2	2	3	3	1	3	3	5	5	2.8	2.5	3.7	4	1.2
63	BCAM	Basal cell adhesion molecule	P50895;A0A087WXM8;K7ENU8	P50895;A0A087WXM8;K7ENU8					+	1.49397	0.159774			0.030798	0.00365202	4	4	4	7.6	7.6	7.6	67.404	0	19.844	2	2	1	2	2	2	2	3	4	2	2	1	2	2	2	2	3	4	4	4	1.9	4	4	4	4
65	ASNA1	ATPase ASNA1	O43681;A0A087WXS7	O43681;A0A087WXS7;K7ERW9						0.0585416	0.00760492			0.573971	-0.063416	5	5	5	18.7	18.7	18.7	38.792	0	19.468	2	3	3	3	4	3	3	4	5	2	3	3	3	4	3	3	4	5	5.5	8	8	8	13.2	8	10.3
66	RMND1	Required for meiotic nuclear division protein 1 homolog	A0A087WXU0;A0A2R8Y4J4;Q9NWS8;Q9NWS8-2	A0A087WXU0;A0A2R8Y4J4;Q9NWS8;Q9NWS8-2;A0A2R8Y4P5;A0A2R8YFC3	MitoCarta3.0	MIM				1.71822	-0.113856			1.12765	-0.0911694	9	9	9	36.6	36.6	36.6	32.26	0	27.069	6	7	6	7	6	8	6	6	7	6	7	6	7	6	8	6	6	7	25.8	28.7	24.7	27.2	22.6	31.5	22.6
67	SLC50A1	Sugar transporter SWEET;Sugar transporter SWEET1	Q5SR67;A0A087WXX5;Q9BRV3-2;Q9BRV3-3;Q9BRV3	Q5SR67;A0A087WXX5;Q9BRV3-2;Q9BRV3-3;Q9BRV3						0	NaN			0	NaN	3	3	3	20.5	20.5	20.5	17.803	0	3.956	1	2	1	2	1	2	2	2	2	1	2	1	2	1	2	2	2	2	4.5	16	4.5	9	4.5	9	9
72	SLC6A6	Transporter;Sodium- and chloride-dependent taurine transporter	A0A087WY96;P31641;A0A087WYN0	A0A087WY96;P31641;A0A087WYN0;C9JPV1;P31641-2						2.38358	0.124182			2.63452	0.119009	5	5	5	8.7	8.7	8.7	81.338	0	14.314	2	3	2	4	4	3	4	2	3	2	3	2	4	4	3	4	2	3	4.6	5.8	4.6	7.5	7.5	5.8	7.5
73	TAP2	Antigen peptide transporter 2	A0A0G2JLV0;A0A087WYD6;X5CMH5;Q03519;A0A140T9S0;E7ENX8;Q03519-2	A0A0G2JLV0;A0A087WYD6;X5CMH5;Q03519;A0A140T9S0;E7ENX8;Q03519-2						0.336746	-0.0308733			0.465022	0.0427512	7	6	6	10.1	9	9	77.64	0	10.136	2	4	2	3	2	3	3	5	3	2	4	2	3	2	3	3	5	3	2.7	7.4	3.8	6.7	5.3	6.4	6.4
74	POLD1	DNA polymerase;DNA polymerase delta catalytic subunit	A0A087WYJ2;M0R2B7;P28340;M0QZR8;A0A2R8Y7K6	A0A087WYJ2;M0R2B7;P28340;M0QZR8;A0A2R8Y7K6;A0A2R8Y705;M0QXE6;M0QXQ2;M0R3H8						0	NaN			0	NaN	11	11	11	12.1	12.1	12.1	121.18	0	16.202	1	2	0	3	3	0	5	4	1	1	2	0	3	3	0	5	4	1	0.8	1.5	0	3	2.7	0	5.4
77	ALG9	Alpha-1,2-mannosyltransferase ALG9	A0A087WZ62;Q9H6U8;Q9H6U8-3;Q9H6U8-2;Q9H6U8-4;H0YCW6	A0A087WZ62;Q9H6U8;Q9H6U8-3;Q9H6U8-2;Q9H6U8-4;H0YCW6;A0A087WTZ3;A0A087WVC0;A0A087WZY8;A0A087WX16;H0YF48;A0A087WV58						1.29306	0.127044			2.05671	0.114323	13	13	13	16	16	16	95.921	0	75.336	4	6	6	11	9	9	10	7	10	4	6	6	11	9	9	10	7	10	6.5	9.1	9.2	13.3	11.5	13.4	13.3
79	IDH3B	Isocitrate dehydrogenase [NAD] subunit, mitochondrial;Isocitrate dehydrogenase [NAD] subunit beta, mitochondrial	A0A087WZN1;O43837;A0A087X2E5;O43837-2	A0A087WZN1;O43837;A0A087X2E5;O43837-2;O43837-3;A0A0D9SG66	MitoCarta3.0	Matrix				0	NaN			0	NaN	10	10	10	28.4	28.4	28.4	42.41	0	27.588	2	2	2	5	7	8	6	7	6	2	2	2	5	7	8	6	7	6	6.5	7.5	6.2	14.5	21.7	24	17.8
81	METTL7B	Methyltransferase-like protein 7B	A0A087WZT2;Q6UX53	A0A087WZT2;Q6UX53						0.354725	-0.0638466			0.522055	0.0654551	5	5	5	19.2	19.2	19.2	31.288	0	26.862	2	3	0	3	3	4	3	3	2	2	3	0	3	3	4	3	3	2	9.4	13	0	13	13	14.1	13
82	SNAP47	Synaptosomal-associated protein 47	A0A087X0B7;H7C3C7;Q5SQN1-2;Q5SQN1	A0A087X0B7;H7C3C7;Q5SQN1-2;Q5SQN1;U3KPT7;A0A087X2J6;H0Y627;Q5SQN1-3;Q5SQN1-4						0	NaN			0	NaN	3	3	3	10	10	10	47.298	0	4.2687	0	0	0	0	1	2	0	3	2	0	0	0	0	1	2	0	3	2	0	0	0	0	2.4	6.4	0
84	OXA1L	Mitochondrial inner membrane protein OXA1L	A0A087X0L7;J3KNA0;Q15070-2;Q15070;E7EVY0;C9JC63;Q15070-3	A0A087X0L7;J3KNA0;Q15070-2;Q15070;E7EVY0;C9JC63;Q15070-3	MitoCarta3.0	MIM				0	0.305577			0	0.162516	7	7	7	16.6	16.6	16.6	48.519	0	11.812	1	2	0	2	5	5	4	5	6	1	2	0	2	5	5	4	5	6	1.8	4.1	0	4.1	12.2	11.5	8.5
85	NOMO1	Nodal modulator 1	A0A0G2JN29;A0A087X117;Q15155;A0A0G2JP90;A0A087WW46	A0A0G2JN29;A0A087X117;Q15155;A0A0G2JP90;A0A087WW46;H3BUC9;H3BPS9					+	1.88864	0.170291			1.54037	0.145923	26	26	3	27.2	27.2	2.7	139.54	0	109.72	9	13	6	13	18	17	16	18	18	0	0	0	1	1	2	1	2	1	8.6	13.2	6.6	14	19.2	18.6	17.2
89	LYPLA1	Acyl-protein thioesterase 1	A0A087X1K9;E5RGR0;O75608-2;O75608;B4DP64	A0A087X1K9;E5RGR0;O75608-2;O75608;B4DP64	MitoCarta3.0	unknown				0	NaN			0	NaN	2	2	2	14.5	14.5	14.5	17.981	0.0016361	2.2942	0	2	0	2	0	2	1	1	1	0	2	0	2	0	2	1	1	1	0	14.5	0	14.5	0	14.5	6.6
91	CADM1	Cell adhesion molecule 1	A0A087X1W8;A0A0A0MTJ8;X5DQS5;Q9BY67-5;Q9BY67;Q9BY67-4;Q9BY67-3;A0A087X0T8;Q9BY67-2	A0A087X1W8;A0A0A0MTJ8;X5DQS5;Q9BY67-5;Q9BY67;Q9BY67-4;Q9BY67-3;A0A087X0T8;Q9BY67-2;F5H125;H0YG94						0.413926	0.0506269			1.16905	0.109172	6	6	6	19.7	19.7	19.7	45.676	0	112.95	2	3	4	4	4	3	5	4	6	2	3	4	4	4	3	5	4	6	5.3	7.5	13.6	13.3	13.3	11.7	13.8
93	KIAA1524	Protein CIP2A	A0A087X211;Q8TCG1;Q8TCG1-2	A0A087X211;Q8TCG1;Q8TCG1-2;F8WAX6;F8WF26						0	NaN			0	NaN	12	12	12	14.3	14.3	14.3	102.28	0	19.131	1	1	2	6	6	5	6	5	3	1	1	2	6	6	5	6	5	3	1	1	1.9	6.7	5.8	5.1	7.9
97	PSMC6	26S protease regulatory subunit 10B	A0A087X2I1;P62333;H0YJC0	A0A087X2I1;P62333;H0YJC0;H0YJS8;H0YJX2;H0YJE9;H0YJT1						0.1235	0.0308461			0.000535177	-0.000218709	12	12	12	38.5	38.5	38.5	45.796	0	68.003	2	4	3	2	5	3	4	4	4	2	4	3	2	5	3	4	4	4	5.2	10.9	10.2	5.2	14.6	8.7	10.9
99	RNF114	E3 ubiquitin-protein ligase RNF114	A0A096LNV3;A0A096LP02;Q9Y508-2;Q9Y508	A0A096LNV3;A0A096LP02;Q9Y508-2;Q9Y508;A0A096LNT1;A0A096LNN8;A0A096LPF9						0	NaN			0	NaN	7	7	7	43.6	43.6	43.6	20.885	0	21.039	1	1	1	3	3	6	0	0	0	1	1	1	3	3	6	0	0	0	4.3	6.9	4.3	16.5	17.6	33	0
102	PYCRL	Pyrroline-5-carboxylate reductase;Pyrroline-5-carboxylate reductase 3	A0A0A0MQS1;Q53H96;Q53H96-2	A0A0A0MQS1;Q53H96;Q53H96-2;B5MD87;F8WEI0					+	1.71527	0.242749		+	1.75862	0.240968	11	11	11	46.5	46.5	46.5	29.892	0	81.525	8	5	2	7	7	9	9	10	9	8	5	2	7	7	9	9	10	9	37.1	24.1	11.9	32.5	32.5	43.4	43.4
109	BAK1	Bcl-2 homologous antagonist/killer	A0A0A0MRG8;Q16611;Q16611-2	A0A0A0MRG8;Q16611;Q16611-2	MitoCarta3.0	MOM			+	1.62266	0.162524		+	2.04181	0.16379	6	6	6	37.2	37.2	37.2	21.359	0	28.994	2	4	3	4	4	5	3	2	4	2	4	3	4	4	5	3	2	4	12.6	31.4	18.3	30.9	30.9	37.2	17.8
112	PCMT1	Protein-L-isoaspartate O-methyltransferase;Protein-L-isoaspartate(D-aspartate) O-methyltransferase	A0A0A0MRJ6;H7BY58;P22061;P22061-2;F6S8N6;A0A3F2YNX8	A0A0A0MRJ6;H7BY58;P22061;P22061-2;F6S8N6;A0A3F2YNX8;F8WDT3;F8WAV5;F8WAX2;C9J0F2;H7C4X2						0	NaN			0	NaN	12	12	12	51.2	51.2	51.2	30.315	0	136.44	1	0	1	2	0	2	1	1	1	1	0	1	2	0	2	1	1	1	3.2	0	3.2	9.1	0	9.1	6
116	SNRPC	U1 small nuclear ribonucleoprotein C	P09234;A0A0A0MRR7	P09234;A0A0A0MRR7;Q5TAL2						0.600609	-0.0349162			0	-0.180925	3	3	3	24.5	24.5	24.5	17.394	0	16.357	2	3	2	1	1	3	2	1	2	2	3	2	1	1	3	2	1	2	13.2	24.5	18.9	7.5	7.5	24.5	18.9
122	PVR	Poliovirus receptor	A0A0A0MSA9;A0A0C4DG49;P15151-3;P15151-2;P15151-4;P15151	A0A0A0MSA9;A0A0C4DG49;P15151-3;P15151-2;P15151-4;P15151						0	NaN			0	NaN	5	5	5	12.5	12.5	12.5	42.882	0	7.332	1	1	1	3	3	2	3	5	2	1	1	1	3	3	2	3	5	2	3.3	3.3	3.1	8.4	7.1	5.6	7.1
123	EXOC7	Exocyst complex component 7	A0A0A0MSB8;Q9UPT5-2;Q9UPT5-5;Q9UPT5-1;Q9UPT5-6;Q9UPT5;B4DJ07;A0A0A0MRE1	A0A0A0MSB8;Q9UPT5-2;Q9UPT5-5;Q9UPT5-1;Q9UPT5-6;Q9UPT5;B4DJ07;A0A0A0MRE1;B5MCY9;K7ERQ5;Q9UPT5-4;C9JME6						0	NaN			0	NaN	6	6	6	9.5	9.5	9.5	78.808	0	7.8293	1	1	1	2	2	1	3	2	5	1	1	1	2	2	1	3	2	5	1.7	1.7	1.7	3.5	3.5	1.7	5.2
125	EXOC5	Exocyst complex component 5	O00471;A0A0A0MSI8;F8W9B8	O00471;A0A0A0MSI8;F8W9B8						0	NaN			0	NaN	9	9	9	13.7	13.7	13.7	81.852	0	13.819	0	0	0	1	5	3	3	4	3	0	0	0	1	5	3	3	4	3	0	0	0	1	8.1	4.7	4.5
128	TAPBP	Tapasin	A0A0G2JKZ1;A2AB90;A0A0G2JH37;A0A0A0MSV9;O15533-2;O15533;O15533-3;Q6P1N7;C9JA35	A0A0G2JKZ1;A2AB90;A0A0G2JH37;A0A0A0MSV9;O15533-2;O15533;O15533-3;Q6P1N7;C9JA35;A0A0A0MT98;O15533-4						0	0.0430067			0	-0.0306846	3	3	3	7.8	7.8	7.8	47.606	0	5.9522	1	2	0	2	3	3	2	2	2	1	2	0	2	3	3	2	2	2	2.5	5.4	0	5.4	7.8	7.8	5.4
131	DHCR24	Delta(24)-sterol reductase	A0A0A0MTI1;Q15392-2;Q15392	A0A0A0MTI1;Q15392-2;Q15392;A0A3B3IT58;A0A3B3IRV7;A0A3B3ISR5;A0A3B3ITT9						0.0716224	0.00789134			0.717043	0.0815272	14	14	14	31.1	31.1	31.1	61.446	0	88.073	6	5	5	10	10	10	10	11	12	6	5	5	10	10	10	10	11	12	12.9	10.2	10.2	18.8	20.8	20.5	19.1
132	ELOVL5	Elongation of very long chain fatty acids protein;Elongation of very long chain fatty acids protein 5	A0A0A0MTI6;Q9NYP7;Q9NYP7-2;Q9NYP7-3	A0A0A0MTI6;Q9NYP7;Q9NYP7-2;Q9NYP7-3						0.29437	0.0165663			0.610678	0.0189427	2	2	2	8.4	8.4	8.4	30.742	0	72.4	2	2	2	2	2	2	2	2	2	2	2	2	2	2	2	2	2	2	8.4	8.4	8.4	8.4	8.4	8.4	8.4
135	C14orf2;MP68	6.8 kDa mitochondrial proteolipid	A0A0A0MTQ5;G3V556;P56378;P56378-2	A0A0A0MTQ5;G3V556;P56378;P56378-2	MitoCarta3.0	MIM				0	NaN			0	NaN	2	2	2	24.7	24.7	24.7	9.1078	0.0064775	1.8026	1	2	1	1	1	2	1	1	1	1	2	1	1	1	2	1	1	1	9.1	24.7	9.1	9.1	9.1	24.7	9.1
138	TMED7-TICAM2;TMED7	Transmembrane emp24 domain-containing protein 7	A0A0A6YYA0;Q86XR7-2;Q9Y3B3-2;Q9Y3B3	A0A0A6YYA0;Q86XR7-2;Q9Y3B3-2;Q9Y3B3;G3V2Y2						0.89491	0.10586			1.18519	0.118608	11	11	11	63.8	63.8	63.8	21.233	0	312.07	8	9	8	8	9	9	7	9	10	8	9	8	8	9	9	7	9	10	43.6	49.5	43.6	49.5	59	60.1	45.7
141	PAM16;CORO7-PAM16	Coronin;Mitochondrial import inner membrane translocase subunit TIM16	I3L0X9;I3L3T0;P57737-3;A0A0A6YYL4;Q9Y3D7;I3L1U7	I3L0X9;I3L3T0;P57737-3;A0A0A6YYL4;Q9Y3D7;I3L1U7;A0A0B4J298	MitoCarta3.0	MIM				0.494436	-0.0439162			1.13973	-0.075249	6	6	6	52.6	52.6	52.6	15.131	0	323.31	6	6	5	6	6	6	6	6	6	6	6	5	6	6	6	6	6	6	52.6	52.6	46.7	52.6	52.6	52.6	52.6
142	TKT	Transketolase	A0A0B4J1R6;P29401;P29401-2;E9PFF2	A0A0B4J1R6;P29401;P29401-2;E9PFF2						0	NaN			0	NaN	4	4	4	10.7	10.7	10.7	49.91	0	5.6453	0	1	1	0	2	1	2	1	2	0	1	1	0	2	1	2	1	2	0	2.6	2.6	0	4.6	2.6	4.6
151	CYP51A1	Lanosterol 14-alpha demethylase	A0A0C4DFL7;Q16850;Q16850-2	A0A0C4DFL7;Q16850;Q16850-2;H7C0D0;A0A3B3ITR4;C9IYR8				+	+	3.34172	0.311173		+	2.97517	0.241603	21	21	21	50.7	50.7	50.7	57.278	0	175.27	14	15	10	15	13	13	19	18	15	14	15	10	15	13	13	19	18	15	32.4	35.6	23.4	36	30.3	34.4	47.7
152	TM9SF4	Transmembrane 9 superfamily member 4	A0A0C4DFM1;Q92544	A0A0C4DFM1;Q92544;F8WCN2;F2Z2L1						0.346505	-0.0289094			0.00210523	-0.000107765	18	18	18	29.8	29.8	29.8	72.54	0	247.88	12	16	14	16	16	16	13	15	17	12	16	14	16	16	16	13	15	17	22.7	28.5	27	27	27.2	27	23.8
157	RPSA	40S ribosomal protein SA	C9J9K3;A0A0C4DG17;P08865;F8WD59	C9J9K3;A0A0C4DG17;P08865;F8WD59						0.238525	-0.0684961			0.751732	0.122985	14	14	14	70	70	70	29.404	0	223.7	4	6	2	6	4	5	6	6	4	4	6	2	6	4	5	6	6	4	27.4	30.8	11.4	30.8	18.3	30.8	40.3
165	STX3	Syntaxin-3	A0A0C4DGE4;A0A286YF28;A0A0J9YW33;Q13277-2;Q13277-3;Q13277	A0A0C4DGE4;A0A286YF28;A0A0J9YW33;Q13277-2;Q13277-3;Q13277						0	0.128768			0	0.0748132	6	6	6	30.4	30.4	30.4	23.243	0	15.239	2	2	3	5	5	4	5	3	6	2	2	3	5	5	4	5	3	6	8.3	10.8	15.2	26	26	21.6	26
167	CD276	CD276 antigen	A0A0C4DGH0;Q5ZPR3-3;Q5ZPR3-4;Q5ZPR3	A0A0C4DGH0;Q5ZPR3-3;Q5ZPR3-4;Q5ZPR3;H0YL10;Q5ZPR3-2;H0YLT8;H0YN85;H0YK40;H0YK59;H0YN29						0	0.342372			0	0.202178	5	5	5	21.6	21.6	21.6	41.767	0	50.682	0	3	2	3	2	3	2	4	1	0	3	2	3	2	3	2	4	1	0	14.4	9.3	14.4	7.7	14.4	11.3
170	DHRS7B	Dehydrogenase/reductase SDR family member 7B	A0A0C4DGQ8;Q6IAN0;J3KRS1	A0A0C4DGQ8;Q6IAN0;J3KRS1;J3QLJ8;J3QLK1;J3QKT1	MitoCarta3.0	Membrane			+	2.25603	0.137726			0.813435	0.0750581	8	8	8	34.5	34.5	34.5	33.524	0	102.74	4	5	4	7	6	8	7	8	6	4	5	4	7	6	8	7	8	6	18.1	21.6	18.1	30	25.8	34.5	30
171	DDOST	Dolichyl-diphosphooligosaccharide--protein glycosyltransferase 48 kDa subunit	A0A0C4DGS1;P39656;P39656-3;P39656-2	A0A0C4DGS1;P39656;P39656-3;P39656-2;U3KQ84						1.25788	0.174247			1.27533	0.0927184	19	19	19	57.9	57.9	57.9	48.799	0	323.31	14	15	11	15	16	17	16	16	18	14	15	11	15	16	17	16	16	18	38.3	38.3	28.9	47.6	47.6	54.2	51.7
173	NDFIP2	NEDD4 family-interacting protein 2	B4DGY6;A0A0C4DGW0;Q9NV92;H7C5F7	B4DGY6;A0A0C4DGW0;Q9NV92;H7C5F7;A0A3B3IRK3						0.852611	-0.126009			1.44651	-0.185286	5	5	5	22.5	22.5	22.5	24.786	0	19.383	2	3	2	5	4	4	3	4	3	2	3	2	5	4	4	3	4	3	14.9	14.9	14.9	22.5	19.4	19.4	19.4
177	BET1L	BET1-like protein	H7BXT7;A0A0C4DH16;B8ZZS0;Q9NYM9;E9PQJ6	H7BXT7;A0A0C4DH16;B8ZZS0;Q9NYM9;E9PQJ6;E9PHY4						0.723517	-0.0950749			1.26585	-0.127059	3	3	3	48.3	48.3	48.3	6.4651	0	7.1969	2	3	1	3	2	3	3	2	3	2	3	1	3	2	3	3	2	3	48.3	48.3	22.4	48.3	36.2	48.3	48.3
185	STXBP1	Syntaxin-binding protein 1	A0A1B0GWF2;A0A1B0GVQ5;A0A2R8Y5D4;A0A0D9SG72;A0A1B0GTP9;P61764;P61764-2;A0A1B0GW76	A0A1B0GWF2;A0A1B0GVQ5;A0A2R8Y5D4;A0A0D9SG72;A0A1B0GTP9;P61764;P61764-2;A0A1B0GW76;A0A0D9SFQ7;A0A0D9SFW6;A0A0D9SEP9;A0A0D9SEH5;A0A096LP52;A0A1B0GTD8;A0A096LP33;A0A1B0GVV9					+	2.28833	0.193923			1.34615	0.0856598	18	18	18	37.6	37.6	37.6	65.215	0	100.06	5	6	4	10	11	7	11	15	13	5	6	4	10	11	7	11	15	13	9.2	12.9	9.4	23.2	26.8	16.2	24
189	HSPA1B;HSPA1A	Heat shock 70 kDa protein 1B;Heat shock 70 kDa protein 1A	A0A0G2JIW1;P0DMV9;P0DMV8;P0DMV8-2;V9GZ37	A0A0G2JIW1;P0DMV9;P0DMV8;P0DMV8-2;V9GZ37						0.243395	0.0146977			0.104982	-0.0135981	43	43	21	71.8	71.8	38.3	70.108	0	323.31	29	30	26	31	32	29	35	34	32	14	15	12	16	16	14	17	15	16	57.9	58.1	51.1	60	64.6	57.9	67.4
190	ABHD16A	Abhydrolase domain-containing protein 16A	A0A0G2JJD3;O95870;O95870-2;A0A0G2JI89	A0A0G2JJD3;O95870;O95870-2;A0A0G2JI89;F2Z3H2;F2Z3G6						0	NaN			0	NaN	12	12	12	26.3	26.3	26.3	67.518	0	51.908	0	2	0	4	6	4	9	10	6	0	2	0	4	6	4	9	10	6	0	3.5	0	6.3	13.3	6.5	18.6
191	GBA	Glucosylceramidase	A0A0G2JNZ5;A0A0G2JLB3;P04062-4;P04062-2;P04062;A0A0G2JNZ0;P04062-5;P04062-3	A0A0G2JNZ5;A0A0G2JLB3;P04062-4;P04062-2;P04062;A0A0G2JNZ0;P04062-5;P04062-3					+	1.6792	0.183363			1.07988	0.110813	13	13	13	35.9	35.9	35.9	50.263	0	38.065	6	8	4	10	8	7	10	10	8	6	8	4	10	8	7	10	10	8	13.8	21.2	10.2	23.4	21.2	15.4	25.4
192	OCLN	Occludin	A0A0G2JMZ8;Q16625-3;Q16625;Q16625-2;Q16625-4;Q16625-5	A0A0G2JMZ8;Q16625-3;Q16625;Q16625-2;Q16625-4;Q16625-5;A0A0G2JPF2						1.20598	0.0364807			1.22341	0.0334295	10	10	10	27	27	27	59.129	0	130.11	5	3	4	6	6	6	5	6	6	5	3	4	6	6	6	5	6	6	12.1	7.9	10	12.8	16.5	16.1	12.1
194	SLC12A7	Solute carrier family 12 member 7	A0A0G2JNW7;Q9Y666;A0A0U1RR18;A0A0G2JQE3;H0YB78	A0A0G2JNW7;Q9Y666;A0A0U1RR18;A0A0G2JQE3;H0YB78;Q9Y666-2						0	0.119335			0	0.12676	9	8	7	10.2	9.6	8.3	119.13	0	16.698	1	2	0	4	5	3	4	6	4	1	2	0	3	5	3	4	6	4	0.8	2.6	0	4.7	6.7	2.8	4.5
200	RBFOX2;RBFOX1	RNA binding protein fox-1 homolog 2;RNA binding protein fox-1 homolog;RNA binding protein fox-1 homolog 1	O43251-5;O43251-8;O43251-6;O43251-10;B0QYV1;O43251;O43251-2;A0A0G2JRA5;O43251-4;J3KNW3;B7Z1U7;B0QYY4;A0A087X2B1;A0A286YEU2;F8VZY7;F8VR27;F8VZG9;S4R469;Q9NWB1-2;Q9NWB1-5;Q9NWB1-3;O43251-3;Q9NWB1-4;O43251-9;Q9NWB1;O43251-7;S4R3K7;A0A0G2JRD1;F8VRS4;I3L1D4	O43251-5;O43251-8;O43251-6;O43251-10;B0QYV1;O43251;O43251-2;A0A0G2JRA5;O43251-4;J3KNW3;B7Z1U7;B0QYY4;A0A087X2B1;A0A286YEU2;F8VZY7;F8VR27;F8VZG9;S4R469;Q9NWB1-2;Q9NWB1-5;Q9NWB1-3;O43251-3;Q9NWB1-4;O43251-9;Q9NWB1;O43251-7;S4R3K7;A0A0G2JRD1;F8VRS4;I3L1D4;A6NFN3-2;A0A3B3ITL7;A0A0G2JSB3;J3QRF4;A6NFN3;B0QYY7;J3QQZ2;B0QYY6						0	0.10535			0	0.00087738	7	7	7	21	21	21	39.954	0	18.542	1	2	0	1	2	2	5	5	3	1	2	0	1	2	2	5	5	3	1.9	5.9	0	4	5.9	5.9	18.4
202	DNAJB6	DnaJ homolog subfamily B member 6	O75190;O75190-3;A0A0J9YX62;C9J2C4;O75190-2;C9JDR7;F8WCZ4;C9J2P2;E9PH18;C9JDX6;C9JB42;O75190-4	O75190;O75190-3;A0A0J9YX62;C9J2C4;O75190-2;C9JDR7;F8WCZ4;C9J2P2;E9PH18;C9JDX6;C9JB42;O75190-4;C9JN01;Q8WWF6;Q8NHS0;P25686-2;Q7Z6W7;C9JRD2;P25686;C9JXB9						1.46127	-0.115824			1.39746	-0.0974293	8	8	8	32.8	32.8	32.8	36.087	0	29.354	4	4	4	3	5	4	5	6	4	4	4	4	3	5	4	5	6	4	13.2	13.2	13.2	10.4	20.2	13.2	20.6
203	PON2	Serum paraoxonase/arylesterase 2	A0A0J9YXF2;Q15165-3;Q15165-1;Q15165	A0A0J9YXF2;Q15165-3;Q15165-1;Q15165;A0A0J9YXU7;A0A0J9YYJ1;G3XAK4						0.564706	-0.0342312			0.802435	-0.0375985	5	5	5	18.1	18.1	18.1	41.527	0	14.477	3	4	3	4	4	4	4	4	3	3	4	3	4	4	4	4	4	3	9.9	14.9	9.9	13.1	13.1	13.1	13.1
205	CLDND1	Claudin domain-containing protein 1	Q9NY35;D6RDY1;D6RCR8;D6RDI6;D6RFX6;D6RCE6;D6R9S8;D6RC11;D6RA76;D6RHU6;D6RDP6;D6RIU2;A0A0R4J2F2;Q9NY35-2;H0Y8T9;D6RD48;D6RAZ7	Q9NY35;D6RDY1;D6RCR8;D6RDI6;D6RFX6;D6RCE6;D6R9S8;D6RC11;D6RA76;D6RHU6;D6RDP6;D6RIU2;A0A0R4J2F2;Q9NY35-2;H0Y8T9;D6RD48;D6RAZ7;D6RCP3;D6RB31;Q9NY35-3;D6R9K1						0	NaN			0	NaN	5	5	5	22.9	22.9	22.9	28.603	0	11.423	0	1	0	3	1	1	3	2	3	0	1	0	3	1	1	3	2	3	0	3.2	0	13.8	3.2	4.7	14.6
206	CLN6	Ceroid-lipofuscinosis neuronal protein 6	A0A0S2Z5D0;H3BUV4;A0A1B0GTU6;Q9NWW5;A0A1B0GW73;H3BNF1;A0A1B0GTV3;A0A1B0GUD2;H3BUT1;Q9NWW5-2	A0A0S2Z5D0;H3BUV4;A0A1B0GTU6;Q9NWW5;A0A1B0GW73;H3BNF1;A0A1B0GTV3;A0A1B0GUD2;H3BUT1;Q9NWW5-2;A0A1B0GU90;H3BRN7;H3BTY4					+	1.44548	0.211044			1.28018	0.155446	3	3	3	26.3	26.3	26.3	19.299	0	89.381	3	3	1	2	1	3	3	3	2	3	3	1	2	1	3	3	3	2	26.3	26.3	6.4	19.9	7.6	26.3	26.3
215	HIST1H2AB;HIST2H2AA3;HIST1H2AC;HIST1H2AG;HIST1H2AD;HIST3H2A;H2AFJ;HIST2H2AC;HIST1H2AJ;HIST1H2AH;HIST1H2AA;H2AFX	Histone H2A type 1-B/E;Histone H2A type 2-A;Histone H2A type 1-C;Histone H2A type 1;Histone H2A type 1-D;Histone H2A type 3;Histone H2A.J;Histone H2A type 2-C;Histone H2A type 1-J;Histone H2A type 1-H;Histone H2A type 1-A;Histone H2AX;Histone H2A	A0A0U1RRH7;P04908;Q6FI13;Q93077;A0A0U1RR32;P0C0S8;P20671;Q7L7L0;Q9BTM1;Q16777;Q99878;Q96KK5;Q96QV6;P16104;Q9BTM1-2;H0YFX9;A0A3B3IS11	A0A0U1RRH7;P04908;Q6FI13;Q93077;A0A0U1RR32;P0C0S8;P20671;Q7L7L0;Q9BTM1;Q16777;Q99878;Q96KK5;Q96QV6;P16104;Q9BTM1-2;H0YFX9;A0A3B3IS11;Q71UI9-5;Q8IUE6						0.922141	-0.182945			0.104069	0.0277514	3	3	1	20.6	20.6	11.2	18.552	0	89.833	2	2	2	3	3	3	2	3	3	1	1	1	1	1	1	1	1	1	16.5	15.3	16.5	20.6	20.6	20.6	16.5
222	HLA-A		A0A140T955;A0A140T933;A0A1W2PRT9;A0A140T9I0;A0A140T9X5;A0A140T913;A0A140T975;Q9GJ45;A0A1W2PS39	A0A140T955;A0A140T933;A0A1W2PRT9;A0A140T9I0;A0A140T9X5;A0A140T913;A0A140T975;Q9GJ45;A0A1W2PS39;A0A140T941;A0A1W2PQS8;A0A140T9Z6;B0UXQ0						0.669971	0.0842698			0.75486	0.109337	17	17	0	62.9	62.9	0	34.288	0	239.88	11	12	10	14	14	14	14	14	14	0	0	0	0	0	0	0	0	0	41.5	44.5	36.1	52.8	53.8	51.8	56.2
224	TAP1	Antigen peptide transporter 1	Q03518;A0A140T9T7	Q03518;A0A140T9T7;A0A0S2Z4R8						0	0.0634046			0.236675	0.0181697	9	9	9	18.6	18.6	18.6	87.217	0	76.323	1	4	3	5	5	4	2	2	7	1	4	3	5	5	4	2	2	7	1.7	5.8	4	8.7	8	7.7	4.8
226	QIL1;C19orf70	Protein QIL1	A0A140TA86;Q5XKP0;K7EIR2;A0A140TA84	A0A140TA86;Q5XKP0;K7EIR2;A0A140TA84	MitoCarta3.0	MIM				1.5143	-0.111938			1.46037	-0.110189	4	4	4	57.9	57.9	57.9	15.436	0	64.157	2	3	3	3	2	4	4	4	3	2	3	3	3	2	4	4	4	3	38.6	52.9	52.9	43.6	20.7	57.9	57.9
234	ATP6AP2	Renin receptor	O75787;O75787-2;A0A1B0GVW0;A0A1C7CYW4;A0A1B0GVB9;A0A1B0GTB0;B7Z1I9;A0A1B0GUT7;A0A1B0GTU8;B7Z413;H7C3E1;A0A1B0GWJ8;A0A1B0GVC7;A0A1B0GU12;A0A1B0GVI9;A0A1B0GWD6	O75787;O75787-2;A0A1B0GVW0;A0A1C7CYW4;A0A1B0GVB9;A0A1B0GTB0;B7Z1I9;A0A1B0GUT7;A0A1B0GTU8;B7Z413;H7C3E1;A0A1B0GWJ8;A0A1B0GVC7;A0A1B0GU12;A0A1B0GVI9;A0A1B0GWD6;A0A1B0GV60;A0A1B0GW13;A0A1B0GVZ1;A0A1B0GV24;H7C240;A0A1B0GUV3						0.883923	0.0737998			0.540815	0.0647211	10	10	10	31.1	31.1	31.1	39.008	0	73.105	5	5	3	7	8	7	6	9	9	5	5	3	7	8	7	6	9	9	14.3	17.1	9.7	24.9	27.1	24.9	23.1
235	DPY19L1	Probable C-mannosyltransferase DPY19L1	A0A1B0GW05;Q2PZI1	A0A1B0GW05;Q2PZI1;H7C3M5;H7C1I8;Q2PZI1-2;Q6NUT2						0.00746967	0.0011344			0.615865	0.0533428	14	14	14	23.5	23.5	23.5	84.533	0	66.874	6	9	8	12	11	11	11	10	12	6	9	8	12	11	11	11	10	12	10	16.6	14.8	21.5	20.1	19	18.6
240	SFXN3	Sideroflexin-3	Q9BWM7;A0A1P0AYU5;S4R3N9	Q9BWM7;A0A1P0AYU5;S4R3N9	MitoCarta3.0	MIM				0	NaN			0	NaN	10	9	9	41.4	35.5	35.5	35.503	0	22.143	1	1	1	3	3	7	4	4	4	1	1	1	3	3	7	4	4	4	8.7	8.7	8.7	16.8	16.2	32.1	22.7
241	SLC35A3	UDP-N-acetylglucosamine transporter	A0A1W2PR66;A0A1W2PNF0;A0A1W2PQ13;A0A1W2PQ60;A0A1W2PNY6;A0A1W2PPH4;A0A1W2PPG9;A0A1W2PPE6;A0A1W2PQD6;A0A1W2PQH2;A0A1W2PRT7;A0A1W2PSD1;A0A1W2PS45;A0A1W2PRN3;A0A1W2PS77;A0A1W2PQL8;A0A1W2PSA9;Q9Y2D2;Q9Y2D2-2;Q9Y2D2-3	A0A1W2PR66;A0A1W2PNF0;A0A1W2PQ13;A0A1W2PQ60;A0A1W2PNY6;A0A1W2PPH4;A0A1W2PPG9;A0A1W2PPE6;A0A1W2PQD6;A0A1W2PQH2;A0A1W2PRT7;A0A1W2PSD1;A0A1W2PS45;A0A1W2PRN3;A0A1W2PS77;A0A1W2PQL8;A0A1W2PSA9;Q9Y2D2;Q9Y2D2-2;Q9Y2D2-3						0	NaN			0	-0.248417	1	1	1	9.7	9.7	9.7	17.39	0	3.8571	1	1	1	1	1	1	1	1	1	1	1	1	1	1	1	1	1	1	9.7	9.7	9.7	9.7	9.7	9.7	9.7
242	PIGT	GPI transamidase component PIG-T	Q969N2;A0A1W2PNP0;Q969N2-5;A0A1W2PPS0;A0A1W2PP57;A0A1W2PPC3;Q969N2-4;A0A1W2PP53;A0A1W2PQN1;A0A1W2PPR6;A0A1W2PRZ8;A0A1W2PPQ7;Q969N2-6;A0A1W2PR92;Q969N2-2;A0A1W2PQ52;A0A1W2PRH2;A0A1W2PP13;A0A1W2PPI8;A0A1W2PQ29;H7C2Y2;Q969N2-3	Q969N2;A0A1W2PNP0;Q969N2-5;A0A1W2PPS0;A0A1W2PP57;A0A1W2PPC3;Q969N2-4;A0A1W2PP53;A0A1W2PQN1;A0A1W2PPR6;A0A1W2PRZ8;A0A1W2PPQ7;Q969N2-6;A0A1W2PR92;Q969N2-2;A0A1W2PQ52;A0A1W2PRH2;A0A1W2PP13;A0A1W2PPI8;A0A1W2PQ29;H7C2Y2;Q969N2-3;A0A1W2PRV7;A0A1W2PQY1;A0A1W2PNW9;A0A1W2PRG1;A0A1W2PPK4;A0A1W2PRH8;A0A1W2PPU8;A0A1W2PSC5;B7Z7C5;A0A1W2PP03;A0A1W2PNZ5;A0A1W2PNS2;A0A1W2PR22;A0A1W2PP98;A0A1W2PQL3;A0A1W2PR70;A0A…						0.0498238	-0.00693083			0.146611	-0.0206782	25	25	25	50	50	50	65.699	0	286.52	16	17	12	19	20	19	20	19	23	16	17	12	19	20	19	20	19	23	34.8	36.2	22.7	38.4	44.5	39.8	41.7
243	IER3IP1	Immediate early response 3-interacting protein 1	A0A1W2PNR9;Q9Y5U9	A0A1W2PNR9;Q9Y5U9						0.468475	-0.025054			1.11881	0.0580975	2	2	2	40.6	40.6	40.6	7.6079	0	184.09	2	2	2	1	2	2	2	2	2	2	2	2	1	2	2	2	2	2	40.6	40.6	40.6	29	40.6	40.6	40.6
246	DPAGT1	UDP-N-acetylglucosamine--dolichyl-phosphate N-acetylglucosaminephosphotransferase	A0A1W2PPC6;Q9H3H5-2;Q9H3H5;F8W681;A0A1W2PQD1;F8WE55;A0A1W2PRR6;Q9H3H5-3	A0A1W2PPC6;Q9H3H5-2;Q9H3H5;F8W681;A0A1W2PQD1;F8WE55;A0A1W2PRR6;Q9H3H5-3;A0A1W2PQH0						0	NaN			0	NaN	4	4	4	9	9	9	42.587	0	6.6325	1	1	1	2	3	4	4	3	3	1	1	1	2	3	4	4	3	3	2.1	2.1	2.1	4.2	7.2	9	9
248	GOSR2	Golgi SNAP receptor complex member 2	O14653;A0A1W2PS81;E7EQ34;A0A1W2PPG1;A0A1W2PPG5;O14653-2;A0A1W2PQM3;A0A1W2PPP5;I3NI02;O14653-3;A0A1W2PRV0;A0A1W2PRC2;I3L4Z6;A0A1W2PS12;A0A1W2PPW8;A0A1W2PPJ0;A0A1W2PRL0;A0A1W2PR23;A0A1W2PR02;A0A1W2PRP7;I3L0K1;A0A1X7SBU8;A0A1W2PQP2;A0A1W2PRE6;A0A1W2PNV3;A0A1W2PQ77;I3L1K7;A0A1W2PQE0;A0A1W2PQ06	O14653;A0A1W2PS81;E7EQ34;A0A1W2PPG1;A0A1W2PPG5;O14653-2;A0A1W2PQM3;A0A1W2PPP5;I3NI02;O14653-3;A0A1W2PRV0;A0A1W2PRC2;I3L4Z6;A0A1W2PS12;A0A1W2PPW8;A0A1W2PPJ0;A0A1W2PRL0;A0A1W2PR23;A0A1W2PR02;A0A1W2PRP7;I3L0K1;A0A1X7SBU8;A0A1W2PQP2;A0A1W2PRE6;A0A1W2PNV3;A0A1W2PQ77;I3L1K7;A0A1W2PQE0;A0A1W2PQ06;A0A1W2PQ38;A0A1W2PRD0;A0A1W2PQS3;A0A1W2PQQ4;A0A1W2PP28;A0A1W2PQ12						1.65915	0.0856462			2.04162	-0.142059	8	8	8	57.1	57.1	57.1	24.775	0	94.521	5	4	5	5	6	7	6	7	8	5	4	5	5	6	7	6	7	8	32.1	18.9	26.4	26.4	35.8	47.6	40.6
250	HLA-B	HLA class I histocompatibility antigen, B-7 alpha chain	A0A1W2PPR8;P01889;F6U0H7	A0A1W2PPR8;P01889;F6U0H7;A0A140T9H3;A0A140T9G0;A0A140T9A9						1.25924	0.0782722			1.45401	0.0563917	12	6	2	36.1	21.2	6.1	40.687	0	124.2	3	5	3	5	4	5	4	4	5	1	2	1	2	1	2	1	1	2	25.3	28.4	25.3	32.5	31.1	33.9	30.6
257	SCARB2	Lysosome membrane protein 2	A0A1W2PS43;A0A1W2PRS1;Q14108;A0A1W2PPX5;A0A1W2PQR6;A0A1W2PQB7;A0A1W2PPU6;A0A1W2PRF6;Q14108-2	A0A1W2PS43;A0A1W2PRS1;Q14108;A0A1W2PPX5;A0A1W2PQR6;A0A1W2PQB7;A0A1W2PPU6;A0A1W2PRF6;Q14108-2;A0A1W2PSE4;A0A1W2PS70;A0A1W2PNX7;D6RDG0;A0A1W2PQL5						1.31477	-0.0180006			0.703761	-0.0407801	15	15	15	34.7	34.7	34.7	53.891	0	323.31	11	12	10	12	14	12	12	14	14	11	12	10	12	14	12	12	14	14	27.2	28.8	25.7	29.9	33.1	30.9	31.2
265	PHGDH	D-3-phosphoglycerate dehydrogenase	A0A286YF22;O43175;A0A2C9F2M7;A0A286YFA2;A0A286YFL2	A0A286YF22;O43175;A0A2C9F2M7;A0A286YFA2;A0A286YFL2;A0A286YFM8;A0A286YF78;A0A286YFC8;A0A286YFB2;A0A286YER3;A0A286YF34;A0A286YFE1;A0A286YFF3;A0A286YFK5						0.644212	0.0291252			0.748758	0.0311737	29	29	29	61.2	61.2	61.2	55.938	0	323.31	25	24	25	26	27	26	29	27	27	25	24	25	26	27	26	29	27	27	56.3	54.9	56.8	58.2	56.7	59.5	61.2
266	PPT1	Palmitoyl-protein thioesterase 1	A0A2C9F2P4;A0A286YFF7;P50897;Q5T0S4;A0A286YFE3;A0A286YFL8;P50897-2	A0A2C9F2P4;A0A286YFF7;P50897;Q5T0S4;A0A286YFE3;A0A286YFL8;P50897-2;E9PK48;E9PIA8;A0A286YFL6;E9PSE5					+	1.99516	0.184513		+	2.58169	0.190105	10	10	10	44.9	44.9	44.9	34.136	0	223.67	6	8	3	9	9	9	9	7	8	6	8	3	9	9	9	9	7	8	23.6	35.7	15.1	36.1	36.1	36.1	44.9
272	CD9	Tetraspanin;CD9 antigen	A6NNI4;A0A2R8Y478;G8JLH6;P21926	A6NNI4;A0A2R8Y478;G8JLH6;P21926;A0A087WU13						2.66149	0.11212			0.658272	0.0698223	3	3	3	10.7	10.7	10.7	17.764	0	27.293	3	3	3	3	3	3	3	3	3	3	3	3	3	3	3	3	3	3	10.7	10.7	10.7	10.7	10.7	10.7	10.7
273	CD47	Leukocyte surface antigen CD47	A0A2R8Y484;Q08722-2;Q08722-3;Q08722-4;Q08722	A0A2R8Y484;Q08722-2;Q08722-3;Q08722-4;Q08722					+	2.26516	0.163218			1.4709	0.116835	3	3	3	15.3	15.3	15.3	20.313	0	4.5266	2	3	3	3	3	3	2	3	3	2	3	3	3	3	3	2	3	3	10.9	15.3	15.3	15.3	15.3	15.3	10.9
275	CTNNB1	Catenin beta-1	A0A2R8Y804;A0A2R8Y543;B4DGU4;A0A2R8YCH5;A0A2R8Y5A3;P35222;A0A2R8Y5C3;A0A2R8Y750;A0A2R8Y5Z1;A0A2R8Y7Z0;A0A2R8Y6G0	A0A2R8Y804;A0A2R8Y543;B4DGU4;A0A2R8YCH5;A0A2R8Y5A3;P35222;A0A2R8Y5C3;A0A2R8Y750;A0A2R8Y5Z1;A0A2R8Y7Z0;A0A2R8Y6G0;A0A2R8Y815;A0A2R8YG06					+	1.1732	0.229309			0.703901	0.355661	20	16	16	35.5	29.5	29.5	77.206	0	66.672	3	4	2	9	16	5	7	7	8	3	4	2	9	16	5	7	7	8	4	5.7	2.7	15.5	33.3	8.4	12.3
283	UCK2	Uridine-cytidine kinase 2	A0A2R8Y653;Q9BZX2	A0A2R8Y653;Q9BZX2;Q9BZX2-2;Q9HA47-3;Q9HA47;Q9HA47-4						0	0.0341249			0.15528	0.0762842	7	7	7	35.8	35.8	35.8	27.408	0	22.877	0	2	2	2	3	2	2	2	3	0	2	2	2	3	2	2	2	3	0	11.2	11.2	13.3	18.8	11.2	11.2
285	SUCLA2	Succinyl-CoA ligase [ADP-forming] subunit beta, mitochondrial	A0A2R8YDQ9;A0A2R8Y6Y7;Q9P2R7-2;Q9P2R7;Q5T9Q5	A0A2R8YDQ9;A0A2R8Y6Y7;Q9P2R7-2;Q9P2R7;Q5T9Q5;A0A2R8Y5P6;A0A2R8Y6E6;A0A0U1RQL1;Q5T9Q8;A0A0U1RQF8;A0A0U1RRI1;A0A0U1RQU7;A0A2R8Y5P4	MitoCarta3.0	Matrix				0.126955	0.024618			0.000614153	-0.000132084	13	13	13	31.6	31.6	31.6	43.841	0	36.819	4	7	7	8	8	9	7	8	8	4	7	7	8	8	9	7	8	8	9.9	16.8	17.5	20	16.8	21.5	16.8
287	SMIM1	Small integral membrane protein 1	H3BS66;A0A2R8Y7R4;B2RUZ4	H3BS66;A0A2R8Y7R4;B2RUZ4						0	-0.0377968			0	-0.0264719	2	2	2	75.7	75.7	75.7	4.1915	0	21.25	1	1	2	2	2	2	2	2	2	1	1	2	2	2	2	2	2	2	43.2	43.2	75.7	75.7	75.7	75.7	75.7
288	RPS14	40S ribosomal protein S14	P62263;A0A2R8Y811;E5RH77	P62263;A0A2R8Y811;E5RH77						0.0827703	-0.0175313			0.239992	-0.0472163	5	5	5	36.4	36.4	36.4	16.273	0	14.71	2	2	1	3	2	2	2	2	2	2	2	1	3	2	2	2	2	2	13.9	13.9	7.3	27.8	13.9	13.9	13.9
295	HSD17B4	Peroxisomal multifunctional enzyme type 2;(3R)-hydroxyacyl-CoA dehydrogenase;Enoyl-CoA hydratase 2	A0A2R8YD50;P51659;E7ER27;E7EWE5;P51659-3;P51659-2;A0A2R8YDT8;A0A2R8YF45	A0A2R8YD50;P51659;E7ER27;E7EWE5;P51659-3;P51659-2;A0A2R8YDT8;A0A2R8YF45;A0A2R8Y7L2;G5E9S2;E7ET17;E7EPL9;A0A2R8YEG2	MitoCarta3.0	unknown				0	NaN			0	NaN	10	10	10	16.9	16.9	16.9	76.837	0	15.33	0	0	0	4	1	1	4	5	2	0	0	0	4	1	1	4	5	2	0	0	0	6	2	2	7.2
297	SLC11A2	Natural resistance-associated macrophage protein 2	A0A2R8YD71;P49281-5;P49281-2;P49281-3;F8W1P7;P49281;P49281-4;A0A2R8Y5Q7	A0A2R8YD71;P49281-5;P49281-2;P49281-3;F8W1P7;P49281;P49281-4;A0A2R8Y5Q7;F8VWB0;A0A2R8YDL2;A0A2R8Y4F9;F8W154;A0A2R8Y5L1;F8W1C0;F8W1F2						0.707655	-0.0832249			0.436392	-0.0450271	6	6	6	14.8	14.8	14.8	62.781	0	37.067	3	5	3	3	4	4	5	5	5	3	5	3	3	4	4	5	5	5	5.9	13.4	4.9	7	8.6	7.5	12.4
304	CD59	CD59 glycoprotein	E9PNW4;A0A2U3TZL5;P13987;P13987-2	E9PNW4;A0A2U3TZL5;P13987;P13987-2						0	NaN			0	NaN	2	2	2	18.5	18.5	18.5	11.985	0	4.3815	1	2	1	2	2	2	2	2	2	1	2	1	2	2	2	2	2	2	11.1	18.5	11.1	18.5	18.5	18.5	18.5
307	NDUFA6	NADH dehydrogenase [ubiquinone] 1 alpha subcomplex subunit 6	P56556;A0A2Y9D025;R4GN43	P56556;A0A2Y9D025;R4GN43	MitoCarta3.0	MIM				0	-0.386871		+	1.66688	-0.285509	5	5	5	33.6	33.6	33.6	15.136	0	10.325	2	4	1	1	1	2	3	0	1	2	4	1	1	1	2	3	0	1	14.8	21.1	7	8.6	8.6	21.1	27.3
311	SSR1	Translocon-associated protein subunit alpha	A0A3B3IRT8;P43307;C9J3L8;C9J5W0;E9PAL7;C9IZQ1;P43307-2	A0A3B3IRT8;P43307;C9J3L8;C9J5W0;E9PAL7;C9IZQ1;P43307-2;C9JBX5;C9JY01						0.685891	-0.0623658			0.182967	-0.0231225	6	6	6	30.6	30.6	30.6	32.449	0	83.125	3	5	5	3	4	6	5	5	6	3	5	5	3	4	6	5	5	6	11.8	26.7	26.7	11.8	15.6	30.6	26.7
320	DSC2	Desmocollin-2	A0A3B3ISU0;Q02487;Q02487-2	A0A3B3ISU0;Q02487;Q02487-2;J3QRL9						0	0.0176139			0	0.0627764	6	6	5	9.5	9.5	7.8	83.816	0	11.425	1	2	2	4	3	3	2	3	2	1	1	1	3	2	2	1	3	1	1.7	3.4	3.2	6.9	4.9	4.9	3.4
321			A0A3B3ISV4	A0A3B3ISV4						0.682221	0.145731			0.728789	0.150792	6	6	1	28.7	28.7	8.1	23.499	0	27.056	5	4	3	5	5	6	5	5	5	1	1	0	1	1	1	1	1	1	25.1	21.5	12.1	25.1	25.1	28.7	25.1
326	PEX10	Peroxisome biogenesis factor 10	A0A3B3ITN6;D6RBB0;O60683;O60683-2;D6RA89	A0A3B3ITN6;D6RBB0;O60683;O60683-2;D6RA89;J3QRM4						0	NaN			0	NaN	5	5	5	23.2	23.2	23.2	35.507	0	28.089	2	3	0	2	3	3	3	2	3	2	3	0	2	3	3	3	2	3	8	17	0	8	16.1	17	17
329	ABCD3	ATP-binding cassette sub-family D member 3	A0A3B3ITW3;P28288;P28288-2	A0A3B3ITW3;P28288;P28288-2;P28288-3	MitoCarta3.0	Membrane				0.980778	-0.136164			0.714989	-0.0883616	32	32	32	50.1	50.1	50.1	75.421	0	323.31	23	26	17	16	25	24	22	22	24	23	26	17	16	25	24	22	22	24	39.3	43.2	29.9	29.7	38.8	40.1	36.6
335	HM13	Minor histocompatibility antigen H13	A0A3B3IUB5;Q8TCT9-5;Q8TCT9;Q8TCT9-2;A0A0S2Z6F0;Q8TCT9-4;A0A075B6F6;A0A3B3IT72	A0A3B3IUB5;Q8TCT9-5;Q8TCT9;Q8TCT9-2;A0A0S2Z6F0;Q8TCT9-4;A0A075B6F6;A0A3B3IT72;A0A0C4DGU3						0.825085	0.0767654			1.35195	0.0955763	11	11	11	26.4	26.4	26.4	46.313	0	315.11	10	8	7	10	10	10	11	10	10	10	8	7	10	10	10	11	10	10	20.7	19	19	24.8	24.8	24.8	26.4
341	TMEM87B	Transmembrane protein 87B	A0A494BZZ8;Q96K49-2;Q96K49;H7C1G1;H7C0B3	A0A494BZZ8;Q96K49-2;Q96K49;H7C1G1;H7C0B3;A0A3B3IU29						0	NaN			0	NaN	3	3	3	6	6	6	62.592	0	5.5284	0	2	0	2	2	2	2	2	2	0	2	0	2	2	2	2	2	2	0	3.8	0	3.8	3.8	3.8	3.8
346	MSH6	DNA mismatch repair protein Msh6	A0A494C0M1;P52701-4;P52701-3;P52701;A0A087WWJ1;P52701-2	A0A494C0M1;P52701-4;P52701-3;P52701;A0A087WWJ1;P52701-2;A0A087WYT6						0	NaN			0	NaN	20	20	20	18	18	18	142.85	0	40.018	0	3	0	1	3	6	3	2	1	0	3	0	1	3	6	3	2	1	0	2.2	0	0.8	2.3	4.7	2.6
350	RAB33B	Ras-related protein Rab-33B	A0A494C0Z5;Q9H082	A0A494C0Z5;Q9H082;Q14088						0	NaN			0	NaN	6	6	6	23.8	23.8	23.8	30.689	0	9.5022	2	2	1	3	1	2	2	2	2	2	2	1	3	1	2	2	2	2	8.3	8.3	4.3	12.6	4.3	7.9	7.2
352	MFSD1	Major facilitator superfamily domain-containing protein 1	A0A494C105;Q9H3U5-3;Q9H3U5;H7C593;Q9H3U5-2;Q9H3U5-5;Q9H3U5-6;H7C5U3	A0A494C105;Q9H3U5-3;Q9H3U5;H7C593;Q9H3U5-2;Q9H3U5-5;Q9H3U5-6;H7C5U3;Q9H3U5-4						0	0.0783095			0	0.093312	4	4	4	11.5	11.5	11.5	46.618	0	14.952	2	3	1	3	2	2	3	2	3	2	3	1	3	2	2	3	2	3	5.4	9.4	2.8	8.9	6.8	6.8	8.9
353	PPOX	Protoporphyrinogen oxidase	P50336;A0A494C146;A0A494C0D4	P50336;A0A494C146;A0A494C0D4;A0A494C0M9;A0A1W2PRF9;D3DVG2;F5GZT7;H0YFP3;A0A1W2PPA5;A0A494C134;A0A1W2PNH4;A0A1W2PQM0;F5H1I5;A0A494C0L4;F5H825;A0A494C1M8;H0YFE1	MitoCarta3.0	MIM				0	0.575456			0	0.466806	14	14	14	45.3	45.3	45.3	50.765	0	78.057	3	3	0	7	10	10	11	11	10	3	3	0	7	10	10	11	11	10	8	8	0	25.2	32.1	32.5	33.8
354	PANK4	Pantothenate kinase 4	A0A494C169;Q9NVE7;E9PHT6;H0YA26	A0A494C169;Q9NVE7;E9PHT6;H0YA26;H0YA31;H0Y9E4;D6RJF3;H0YA02				+	+	2.76562	0.493791		+	1.52253	0.293974	22	22	22	32.5	32.5	32.5	86.925	0	93.748	3	4	2	4	8	7	12	10	11	3	4	2	4	8	7	12	10	11	5.5	7.6	4.1	5.8	13.2	12.5	18.6
358	ESYT2	Extended synaptotagmin-2	A0A499FIX8;H7BXI1;A0FGR8-2;A0A087WXU3;A0FGR8;A0FGR8-6;A0FGR8-4	A0A499FIX8;H7BXI1;A0FGR8-2;A0A087WXU3;A0FGR8;A0FGR8-6;A0FGR8-4;A0FGR8-5						0.0828678	-0.0222233			0.492157	-0.107231	11	11	11	16.3	16.3	16.3	93.977	0	21.657	0	3	2	3	5	4	3	8	5	0	3	2	3	5	4	3	8	5	0	4.6	3.1	5.4	8.3	6.3	4.6
362	TMUB1	Transmembrane and ubiquitin-like domain-containing protein 1	C9JE12;C9JCW7;A0A590UJA9;Q9BVT8	C9JE12;C9JCW7;A0A590UJA9;Q9BVT8						0.408216	-0.0354915			1.16646	-0.12084	4	4	4	40.8	40.8	40.8	16.12	0	32.668	3	3	3	4	4	4	3	3	4	3	3	3	4	4	4	3	3	4	21.7	33.6	33.6	40.8	40.8	40.8	34.2
363	H3F3B;H3F3A;HIST2H3A;HIST3H3;HIST1H3A;H3F3C	Histone H3;Histone H3.2;Histone H3.1t;Histone H3.3;Histone H3.1;Histone H3.3C	K7EMV3;A0A590UJJ6;B4DEB1;K7EK07;K7ES00;Q71DI3;Q16695;P84243;P68431;K7EP01;Q6NXT2	K7EMV3;A0A590UJJ6;B4DEB1;K7EK07;K7ES00;Q71DI3;Q16695;P84243;P68431;K7EP01;Q6NXT2						0.072791	0.030077			0.797568	0.232643	3	3	1	25	25	7.6	10.334	0	4.9463	2	3	3	2	2	3	3	2	2	1	1	1	0	1	1	1	0	0	17.4	25	25	17.4	17.4	25	25
365	ITCH	E3 ubiquitin-protein ligase Itchy homolog	A0A590UJW8;A0A590UJQ1;Q96J02-2;Q96J02;A0A590UK44;Q96J02-3;A0A590UK95	A0A590UJW8;A0A590UJQ1;Q96J02-2;Q96J02;A0A590UK44;Q96J02-3;A0A590UK95;Q9H0M0-6;Q9H0M0-3;Q9H0M0;A0A590UIY0;A0A1W2PR79;H0YBA4;H0YBS9;O00308-3;O00308-2						0.0556007	-0.00945616			0.331685	0.0470522	19	19	17	26.4	26.4	24.2	94.746	0	92.423	10	13	5	15	14	14	14	15	14	10	11	5	13	12	12	13	13	12	14	17.8	6.6	20.2	19.5	19.3	19
369	SDF4	45 kDa calcium-binding protein	A0A5F9UP49;Q9BRK5;G3V1E2;A0A5F9UJX7;Q9BRK5-4;Q9BRK5-3;Q9BRK5-6;H0Y3T6	A0A5F9UP49;Q9BRK5;G3V1E2;A0A5F9UJX7;Q9BRK5-4;Q9BRK5-3;Q9BRK5-6;H0Y3T6;Q9BRK5-5;Q9BRK5-2						0	NaN			0	NaN	4	4	4	11.3	11.3	11.3	40.936	0	5.0536	1	2	0	3	2	2	2	2	1	1	2	0	3	2	2	2	2	1	2.8	6.2	0	8.7	6.2	6.2	6.2
371	SPCS1	Signal peptidase complex subunit 1	A0A5F9YFS9;C9JBL1;Q9Y6A9	A0A5F9YFS9;C9JBL1;Q9Y6A9						0.594417	0.142854			1.17356	0.183521	3	3	3	31.4	31.4	31.4	11.805	0	122.83	3	3	3	3	3	3	3	3	3	3	3	3	3	3	3	3	3	3	31.4	31.4	31.4	31.4	31.4	31.4	31.4
372	ABCB7	ATP-binding cassette sub-family B member 7, mitochondrial	A0A5F9ZA98;O75027;O75027-2;A0A590UJS8;B4DGL8;A0A087WW65;O75027-3;A0A2R8Y473	A0A5F9ZA98;O75027;O75027-2;A0A590UJS8;B4DGL8;A0A087WW65;O75027-3;A0A2R8Y473;E9PJR8;E9PNQ5;A0A2R8Y3N2;A0A2R8YF35	MitoCarta3.0	MIM				1.91091	0.103823			0.916888	0.0397342	19	19	19	32.9	32.9	32.9	83.27	0	189.57	11	12	11	14	13	13	15	15	15	11	12	11	14	13	13	15	15	15	18.8	19.2	20.1	21.9	23.1	23.4	25.5
375	LDHB	L-lactate dehydrogenase B chain;L-lactate dehydrogenase	A0A5F9ZHM4;P07195;A0A3B3IS95;A8MW50;C9J7H8;F5H793	A0A5F9ZHM4;P07195;A0A3B3IS95;A8MW50;C9J7H8;F5H793	MitoCarta3.0	unknown				0.846373	-0.24116			0.806273	-0.224842	16	16	15	47.8	47.8	44.3	37.294	0	99.944	7	13	10	10	9	7	10	9	10	6	12	9	9	8	6	9	8	9	23.2	44.6	36.7	31.7	26.7	21.7	33.1
377	SACM1L	Phosphatidylinositide phosphatase SAC1	A0A5F9ZHN7;Q9NTJ5;Q9NTJ5-2	A0A5F9ZHN7;Q9NTJ5;Q9NTJ5-2;C9JV50;F8WCQ2;C9J3E3					+	1.48128	0.227631		+	2.56285	0.258459	24	24	7	42.9	42.9	13	69.359	0	136.48	14	15	14	21	18	20	18	19	21	2	4	3	5	4	6	5	4	5	22.2	24	23	33.3	28.7	37.3	28.7
378	ALDH3A2	Fatty aldehyde dehydrogenase	P51648-2;P51648;A0A5F9ZHN9;A0A5F9ZHI5;J3QRD1;A0A5F9ZGX4;A0A5F9ZI12;A0A5F9ZHZ9	P51648-2;P51648;A0A5F9ZHN9;A0A5F9ZHI5;J3QRD1;A0A5F9ZGX4;A0A5F9ZI12;A0A5F9ZHZ9;I3L1M4;A0A5F9ZHP6;J3KTG1;I3L0X1;J3QKK9;J3QS00;K7EN73;I3L2W1;A0A0D9SGC3;J3KTD9;I3L3I9;C9JMC5;E9PJV0;A8MYB8;P48448;P43353-2;E9PNN6;P30838;P43353;C9JKT2	MitoCarta3.0	Membrane			+	0.968324	0.255184		+	1.02906	0.271892	20	20	20	36.4	36.4	36.4	57.669	0	204.03	17	13	11	17	18	16	19	17	16	17	13	11	17	18	16	19	17	16	34.6	30.3	24	34.3	33.5	32.1	35.4
379	ACP2	Lysosomal acid phosphatase	A0A5F9ZHR7;P11117;E9PHY0;B7Z7D2;E9PQY3;A0A5F9ZH82	A0A5F9ZHR7;P11117;E9PHY0;B7Z7D2;E9PQY3;A0A5F9ZH82;A0A5F9ZI20;A0A5F9ZH40;B7Z6U3;P11117-2						0	NaN			0	NaN	6	6	6	12.7	12.7	12.7	49.352	0	7.8719	0	0	0	2	4	4	4	3	5	0	0	0	2	4	4	4	3	5	0	0	0	3.5	8.5	8.5	8.5
381	ARSE	Arylsulfatase E	A0A5F9ZHX8;F5H324;A0A5F9ZHZ5;F5GYY5;P51690	A0A5F9ZHX8;F5H324;A0A5F9ZHZ5;F5GYY5;P51690						0	NaN			0	NaN	6	6	6	15.9	15.9	15.9	60.044	0	16.167	0	1	0	2	0	1	5	4	4	0	1	0	2	0	1	5	4	4	0	2.1	0	4.7	0	2.1	14
382	BRI3BP	BRI3-binding protein	Q8WY22;A0A5F9ZHY7	Q8WY22;A0A5F9ZHY7;REV__Q96PE2				+	+	2.90867	0.280125		+	2.3418	0.159427	4	4	4	20.3	20.3	20.3	27.835	0	164.27	2	2	2	2	3	3	2	3	2	2	2	2	2	3	3	2	3	2	14.3	14.3	14.3	14.3	17.1	17.5	14.3
383	NELFB	Negative elongation factor B	A0A5H1ZRP4;Q8WX92-2;Q8WX92	A0A5H1ZRP4;Q8WX92-2;Q8WX92						0	NaN			0	NaN	20	20	20	36	36	36	70.038	0	96.28	0	0	0	16	12	13	0	0	0	0	0	0	16	12	13	0	0	0	0	0	0	26.8	22.8	22.8	0
386	TMEM223	Transmembrane protein 223	A0PJW6	A0PJW6;G5EA27;H0YCK4						0	NaN			0	NaN	5	5	5	30.2	30.2	30.2	22.049	0	18.152	0	2	0	4	3	3	4	3	3	0	2	0	4	3	3	4	3	3	0	9.4	0	17.8	12.9	14.4	25.2
387	ILVBL	Acetolactate synthase-like protein	A1L0T0;M0R026	A1L0T0;M0R026;E9PJS0;M0QZX5;M0R1B5;E9PL44;E9PNL1					+	2.62575	0.176433			1.54552	0.0845016	23	23	23	52.2	52.2	52.2	67.867	0	255.03	11	16	9	16	17	14	17	19	19	11	16	9	16	17	14	17	19	19	26.6	32.9	22.6	37	41.6	30.5	41.8
388	ELOVL7	Elongation of very long chain fatty acids protein;Elongation of very long chain fatty acids protein 7	D6RE10;D6RBR5;D6RBM2;A1L3X0	D6RE10;D6RBR5;D6RBM2;A1L3X0						0	-0.352041			0	-0.259526	2	2	2	25.4	25.4	25.4	8.2937	0	3.2992	2	1	0	2	2	2	1	2	1	2	1	0	2	2	2	1	2	1	25.4	14.1	0	25.4	25.4	25.4	11.3
392	HLA-C	HLA class I histocompatibility antigen, Cw-7 alpha chain	A2AEA2;P10321;O19617;A0A140T921;A0A140T9H5;A0A140T9U8;P10321-2;A0A140T9E1;A0A1W2PRU9	A2AEA2;P10321;O19617;A0A140T921;A0A140T9H5;A0A140T9U8;P10321-2;A0A140T9E1;A0A1W2PRU9						0.776034	0.242069			0.745602	0.236075	14	10	2	42.5	29.3	7.3	41.301	0	101.68	5	7	6	7	9	10	10	7	8	1	2	1	2	2	2	2	2	2	28.2	39.2	33.6	33.3	39.8	42.5	42.5
396	KIAA1467;DKFZp762C0813	Uncharacterized protein KIAA1467	A2RU67;Q69YM1	A2RU67;Q69YM1						0	-0.00418282			0	0.0210287	7	7	7	12.2	12.2	12.2	67.038	0	17.363	2	2	1	3	2	4	2	3	2	2	2	1	3	2	4	2	3	2	4.8	4.8	2.1	6.4	4.8	7.9	3.7
410	WBP2	WW domain-binding protein 2	K7EIJ0;K7ENL2;A6NG10;K7EMC9;Q969T9;K7EIN1;K7ESN4;Q969T9-2	K7EIJ0;K7ENL2;A6NG10;K7EMC9;Q969T9;K7EIN1;K7ESN4;Q969T9-2;K7EIK1						1.78742	-0.0597776			0.384335	-0.06837	5	5	5	34.1	34.1	34.1	18.224	0	11.039	3	2	2	2	4	4	3	2	5	3	2	2	2	4	4	3	2	5	20.4	13.8	11.4	14.4	25.7	25.7	17.4
412	TUBAL3	Tubulin alpha chain-like 3	A6NHL2-2;A6NHL2	A6NHL2-2;A6NHL2						0	NaN			0	NaN	5	1	1	11.3	4.2	4.2	45.517	0	34.714	1	1	1	1	1	1	1	1	1	1	1	1	1	1	1	1	1	1	11.3	11.3	11.3	11.3	11.3	11.3	11.3
416	CNIH4	Protein cornichon homolog 4	A6NLH6;Q9P003	A6NLH6;Q9P003						1.08941	0.0771503		+	3.43813	0.164669	1	1	1	14.6	14.6	14.6	15.771	0	22.999	1	1	1	1	1	1	1	1	1	1	1	1	1	1	1	1	1	1	14.6	14.6	14.6	14.6	14.6	14.6	14.6
418	CD81	Tetraspanin;CD81 antigen	E9PRJ8;H0YDL9;H0YDJ9;A6NMH8;P60033;E9PJK1;E9PIF1	E9PRJ8;H0YDL9;H0YDJ9;A6NMH8;P60033;E9PJK1;E9PIF1;H0YEE2;E9PM31;E9PQV4						0.90611	-0.0864814			0.846087	-0.065184	5	5	5	39.7	39.7	39.7	22.516	0	323.31	5	5	4	5	5	5	5	5	5	5	5	4	5	5	5	5	5	5	39.7	39.7	28.7	39.7	39.7	39.7	39.7
422	FAM127A;FAM127B	Protein FAM127A;Protein FAM127B	A6ZKI3;Q9BWD3	A6ZKI3;Q9BWD3;Q17RB0						0	NaN			0	NaN	3	3	3	24.8	24.8	24.8	13.171	0	3.0836	1	1	0	1	1	1	3	2	2	1	1	0	1	1	1	3	2	2	10.6	10.6	0	10.6	6.2	10.6	24.8
430	PGAP2	Post-GPI attachment to proteins factor 2	A8MYS5;Q9UHJ9-3;Q9UHJ9;Q9UHJ9-5;Q9UHJ9-2;H0YDJ5;H0YDQ4;E9PQ19;A0A0A0MS75;Q9UHJ9-4	A8MYS5;Q9UHJ9-3;Q9UHJ9;Q9UHJ9-5;Q9UHJ9-2;H0YDJ5;H0YDQ4;E9PQ19;A0A0A0MS75;Q9UHJ9-4;E9PRZ2;H0YCQ4;E9PKT0;A8MZF5						0	NaN			0	NaN	3	3	3	10	10	10	35.519	0	8.2036	1	2	1	3	2	2	1	0	2	1	2	1	3	2	2	1	0	2	3.5	6.8	3.5	10	6.8	6.8	3.5
432	MIEF1	Mitochondrial dynamics protein MID51	B0QY95;Q9NQG6	B0QY95;Q9NQG6;Q9NQG6-2	MitoCarta3.0	MOM|Matrix				0	NaN			0	NaN	7	7	7	18.8	18.8	18.8	53.331	0	11.024	1	1	1	4	4	4	4	4	2	1	1	1	4	4	4	4	4	2	2.1	1.7	2.1	7.9	7.9	7.9	10.3
436	TSPO	Translocator protein	B1AH87;P30536	B1AH87;P30536	MitoCarta3.0	MOM				0.0206268	0.00353241			0.324862	0.0530456	3	3	3	36.4	36.4	36.4	11.896	0	23.531	2	2	1	3	3	3	2	3	3	2	2	1	3	3	3	2	3	3	15	29	7.5	36.4	36.4	36.4	15
439	PRPS1;PRPS2;PRPS1L1	Ribose-phosphate pyrophosphokinase 1;Ribose-phosphate pyrophosphokinase 2;Ribose-phosphate pyrophosphokinase 3	B1ALA9;P60891;A0A2R8Y7H4;P60891-2;P11908;P11908-2;A0A0B4J207;P21108	B1ALA9;P60891;A0A2R8Y7H4;P60891-2;P11908;P11908-2;A0A0B4J207;P21108;B7ZB02;B1ALA7;Q15244;A6NMS2;H7C540;D3YTJ7						0	NaN			0	NaN	12	12	12	51.9	51.9	51.9	31.392	0	40.611	0	0	0	2	2	3	3	2	1	0	0	0	2	2	3	3	2	1	0	0	0	7	8.8	11.6	11.6
441	TMEM9	Transmembrane protein 9	B1ALM5;Q9P0T7	B1ALM5;Q9P0T7;B1ALM7;B1ALM8;B1ALM4						1.3024	0.14307			0.132328	0.0413345	4	4	3	24.7	24.7	21	20.958	0	68.414	2	3	1	2	2	2	3	2	2	2	3	1	2	2	2	2	2	2	17.2	21	7	17.2	17.2	17.2	21
443	UBE2J2	Ubiquitin-conjugating enzyme E2 J2	B1AMF0;Q8N2K1;Q8N2K1-3;D6RB84;B1AMF1;Q8N2K1-2	B1AMF0;Q8N2K1;Q8N2K1-3;D6RB84;B1AMF1;Q8N2K1-2;D6REN4;D6R9H0;D6RD90;D6RA15;D6RC43;A6NGS0						0.497329	0.0533117			0.265565	0.0638726	3	3	3	17.3	17.3	17.3	22.322	0	5.9678	3	2	1	3	1	3	3	3	3	3	2	1	3	1	3	3	3	3	17.3	9.7	6.1	17.3	3.6	17.3	17.3
452	TM2D3	TM2 domain-containing protein 3	B3KT51;Q9BRN9-2;Q9BRN9;H0YNF6;E7EPS7;H0YNS4	B3KT51;Q9BRN9-2;Q9BRN9;H0YNF6;E7EPS7;H0YNS4						0	-0.162406			0	-0.139771	3	3	3	19.8	19.8	19.8	20.207	0	24.596	2	3	1	3	2	3	1	3	3	2	3	1	3	2	3	1	3	3	15.9	19.8	11	19.8	15.9	19.8	11
453	CDIPT	CDP-diacylglycerol--inositol 3-phosphatidyltransferase	B3KY94;O14735-3;O14735;H3BUR9	B3KY94;O14735-3;O14735;H3BUR9;O14735-2						1.52429	-0.143194			1.4438	-0.168087	4	4	4	19	19	19	25.946	0	15.737	3	3	3	3	3	4	3	2	3	3	3	3	3	3	4	3	2	3	13.5	13.5	13.5	14.3	14.3	19	14.3
457	MGMT	Methylated-DNA--protein-cysteine methyltransferase	B4DEE8;P16455	B4DEE8;P16455						0	0.0649837			0	0.045603	6	6	6	37.8	37.8	37.8	25.05	0	46.717	1	2	0	4	3	5	5	5	2	1	2	0	4	3	5	5	5	2	5.5	13	0	26.5	18.9	32.8	32.8
460	SEC11L3;SEC11C	Signal peptidase complex catalytic subunit SEC11;Signal peptidase complex catalytic subunit SEC11C	B4DI03;K7EJQ7;Q9BY50;A0A0A0MR04	B4DI03;K7EJQ7;Q9BY50;A0A0A0MR04						0.242677	0.0408367			0.59035	0.0900992	7	7	7	51.3	51.3	51.3	17.404	0	56.71	5	4	2	5	6	6	5	5	5	5	4	2	5	6	6	5	5	5	41.7	23.7	19.2	40.4	46.8	44.9	30.1
461	COX11	Cytochrome c oxidase assembly protein COX11, mitochondrial	B4DI26;Q9Y6N1-2;Q9Y6N1	B4DI26;Q9Y6N1-2;Q9Y6N1;I3L4E7	MitoCarta3.0	MIM				0	NaN			0	NaN	3	3	3	23.5	23.5	23.5	25.977	0	64.647	2	2	2	1	2	2	2	1	2	2	2	2	1	2	2	2	1	2	14.8	20	12.2	11.3	20	20	20
464	NQO1	NAD(P)H dehydrogenase [quinone] 1	B4DLR8;P15559-3;P15559-2;P15559;H3BNV2;H3BRK3	B4DLR8;P15559-3;P15559-2;P15559;H3BNV2;H3BRK3						0	NaN			0	NaN	5	5	5	29.7	29.7	29.7	22.793	0	7.9891	1	2	1	3	4	3	2	2	1	1	2	1	3	4	3	2	2	1	4	8.9	4	18.3	23.3	16.8	12.9
466	SEC61A1	Protein transport protein Sec61 subunit alpha isoform 1	B4DR61;P61619;P61619-3	B4DR61;P61619;P61619-3;H7C1Q9;H7C069;A6NK38;F2Z2C7;A6NIF9;C9JJV4						0.383459	-0.053635			1.65164	-0.0964127	12	12	6	31.7	31.7	17.8	52.949	0	98.109	7	10	6	8	10	10	7	10	9	3	5	2	4	5	6	5	5	5	15.6	21.8	11.6	18.5	27.6	27.8	16.6
471	ILF2	Interleukin enhancer-binding factor 2	B4DY09;Q12905	B4DY09;Q12905;X6R6Z1;A0A0A0MRL0						0	0.0904438			0	0.0132105	9	9	9	31	31	31	38.91	0	21.06	2	3	0	2	3	2	1	2	1	2	3	0	2	3	2	1	2	1	6	11.4	0	6.8	11.6	8.5	4
476	STEAP2	Metalloreductase STEAP2	B5MC02;Q8NFT2-3;Q8NFT2-2;Q8NFT2	B5MC02;Q8NFT2-3;Q8NFT2-2;Q8NFT2;C9JLP2						0	-0.288534			0	NaN	4	4	4	8.4	8.4	8.4	45.983	0	3.2997	2	3	3	1	1	1	1	1	2	2	3	3	1	1	1	1	1	2	4	6	6.5	2	2	2	2
481	RAN	GTP-binding nuclear protein Ran	B5MDF5;P62826;J3KQE5;F5H018;H0YFC6	B5MDF5;P62826;J3KQE5;F5H018;H0YFC6;B4DV51;A0A087X0W0						0.0450133	-0.00668446			0.534363	0.0577159	11	11	11	45.1	45.1	45.1	26.224	0	41.603	6	8	5	10	8	9	9	7	8	6	8	5	10	8	9	9	7	8	27.5	30.9	22.7	44.6	36.9	39.9	37.3
482	EIF3C;EIF3CL	Eukaryotic translation initiation factor 3 subunit C;Eukaryotic translation initiation factor 3 subunit C-like protein	Q99613-2;Q99613;B5ME19	Q99613-2;Q99613;B5ME19						0	NaN			0	NaN	4	4	4	4.5	4.5	4.5	104.1	0	5.2674	0	1	0	2	2	0	2	1	3	0	1	0	2	2	0	2	1	3	0	1.6	0	1.9	1.9	0	1.9
483	SMIM7	Small integral membrane protein 7	M0R0R3;M0R2G5;B7WNH4;Q9BQ49;E9PP42;E9PNA8;E9PLH2;M0QYU9	M0R0R3;M0R2G5;B7WNH4;Q9BQ49;E9PP42;E9PNA8;E9PLH2;M0QYU9						0.446122	-0.0577695			0.829933	-0.148729	4	4	4	42.9	42.9	42.9	7.3436	0	8.9355	1	4	2	3	3	3	3	2	3	1	4	2	3	3	3	3	2	3	11.1	42.9	17.5	42.9	42.9	42.9	42.9
485	ACBD5	Acyl-CoA-binding domain-containing protein 5	B7Z2R7;Q5T8D3-2;Q5T8D3-3;Q5T8D3-4	B7Z2R7;Q5T8D3-2;Q5T8D3-3;Q5T8D3-4;A0A087X0B8;Q8NC06-3				+	+	3.09432	-0.345098	+	+	3.14773	-0.341464	15	15	1	34.8	34.8	3.6	58.792	0	99.656	12	14	11	10	10	10	10	11	10	1	1	1	1	1	1	1	1	1	28.7	32.5	27.2	24.7	24.7	23.9	24.7
490	ACADM	Medium-chain specific acyl-CoA dehydrogenase, mitochondrial	B7Z9I1;Q5T4U5;P11310;P11310-2	B7Z9I1;Q5T4U5;P11310;P11310-2;H0YDT5;E9PJM9;E9PRX4	MitoCarta3.0	Matrix				0.150269	-0.0170348			0.80595	-0.0851696	12	12	12	40.5	40.5	40.5	42.426	0	102.62	6	7	7	10	8	9	9	10	9	6	7	7	10	8	9	9	10	9	19.7	22.9	22.9	30.4	25.2	27.5	33.2
491	GPR89A;GPR89B	Golgi pH regulator A;Golgi pH regulator B	B7ZAQ6-2;B7ZAQ6-3;P0CG08;B7ZAQ6;U3KPV2;E9PKY3;A0A087WW82	B7ZAQ6-2;B7ZAQ6-3;P0CG08;B7ZAQ6;U3KPV2;E9PKY3;A0A087WW82;A0A087WW78				+	+	2.24798	-0.271304		+	2.22917	-0.232167	7	7	7	24.8	24.8	24.8	38.484	0	27.925	6	6	3	7	6	6	6	6	6	6	6	3	7	6	6	6	6	6	22.1	22.1	10.7	24.8	22.1	22.1	22.1
495	SCARB1	Scavenger receptor class B member 1	B7ZKQ9;Q8WTV0-4;Q8WTV0-2;Q8WTV0-5;Q8WTV0;F5H4X0;Q8WTV0-3	B7ZKQ9;Q8WTV0-4;Q8WTV0-2;Q8WTV0-5;Q8WTV0;F5H4X0;Q8WTV0-3;F5H5E8						1.2298	-0.109176			1.23783	-0.131469	11	11	11	23.9	23.9	23.9	53.847	0	34.874	7	8	6	9	7	9	7	7	9	7	8	6	9	7	9	7	7	9	16	17.7	14.1	19.8	16	20.2	16.8
501			bivM114_Trap;M114_Trap	bivM114_Trap;M114_Trap						0	NaN			0	NaN	5	5	5	61.5	61.5	61.5	28.372	0	323.31	0	0	0	1	0	0	4	4	4	0	0	0	1	0	0	4	4	4	0	0	0	13.9	0	0	61.5
502			bivM41_Trap	bivM41_Trap						0	NaN			0	NaN	6	2	2	78.5	24.4	24.4	28.139	0	114.9	0	0	0	2	2	2	0	0	0	0	0	0	2	2	2	0	0	0	0	0	0	64.4	64.4	64.4	0
523	PLSCR1	Phospholipid scramblase 1	C9J7K9;O15162-2;O15162;C9J9P4;C9J0H3;H7C5I5;C9JE06	C9J7K9;O15162-2;O15162;C9J9P4;C9J0H3;H7C5I5;C9JE06						0.346522	-0.0358402			0.327553	-0.048748	6	6	6	21.5	21.5	21.5	34.217	0	97.175	3	3	4	3	3	5	6	3	2	3	3	4	3	3	5	6	3	2	12.9	9.6	12.9	9.6	10.9	15.1	21.5
526	SSR3	Translocon-associated protein subunit gamma	C9JA28;Q9UNL2;Q9UNL2-2	C9JA28;Q9UNL2;Q9UNL2-2						0.31738	-0.0369549			0.782434	-0.0702791	1	1	1	8	8	8	20.161	0	86.388	1	1	1	1	1	1	1	1	1	1	1	1	1	1	1	1	1	1	8	8	8	8	8	8	8
537	PSAP	Prosaposin;Saposin-A;Saposin-B-Val;Saposin-B;Saposin-C;Saposin-D	C9JIZ6;P07602;P07602-2;P07602-3	C9JIZ6;P07602;P07602-2;P07602-3;A0A0J9YXB8;Q5BJH1					+	1.22772	0.222443		+	2.30009	0.318949	5	5	5	10.8	10.8	10.8	58.44	0	28.902	2	3	1	2	2	3	4	3	2	2	3	1	2	2	3	4	3	2	4.7	6.8	1.9	4.7	4.7	6.3	9.3
540	STARD3NL	MLN64 N-terminal domain homolog	C9JPX5;C9JKL2;O95772;O95772-2;C9JJ39;C9J3F5	C9JPX5;C9JKL2;O95772;O95772-2;C9JJ39;C9J3F5						0	NaN			0	NaN	5	5	5	31.1	31.1	31.1	23.505	0	14.655	1	4	1	1	0	4	1	3	2	1	4	1	1	0	4	1	3	2	6.3	27.7	5.3	6.3	0	26.2	6.3
546	SEC22A	Vesicle-trafficking protein SEC22a	C9JRY4;C9JNZ0;Q96IW7;C9JDJ8;C9JZ27	C9JRY4;C9JNZ0;Q96IW7;C9JDJ8;C9JZ27;F8WAU7;C9JR77;C9J463					+	1.93593	-0.239058		+	1.98103	-0.210732	5	5	5	26.1	26.1	26.1	24.506	0	24.245	3	3	3	4	5	4	5	4	4	3	3	3	4	5	4	5	4	4	14.2	14.2	14.2	22.9	26.1	22.9	26.1
548	CHCHD3	MICOS complex subunit MIC19	C9JRZ6;Q9NX63;F8WAR4	C9JRZ6;Q9NX63;F8WAR4;A0A286YEX5	MitoCarta3.0	MIM		+	+	3.37547	-0.325212		+	3.54898	-0.260572	14	14	14	49.1	49.1	49.1	26.753	0	223.24	11	11	10	12	11	10	10	8	9	11	11	10	12	11	10	10	8	9	38.8	42.2	35.3	38.8	35.3	35.3	32.3
550	L2HGDH	L-2-hydroxyglutarate dehydrogenase, mitochondrial	C9JVN9;Q9H9P8-2;Q9H9P8	C9JVN9;Q9H9P8-2;Q9H9P8;G3V272;G3V5S1	MitoCarta3.0	MIM				1.36197	0.0840742			1.0247	0.0620858	11	11	11	27.4	27.4	27.4	48.475	0	31.244	4	4	4	6	5	7	7	7	7	4	4	4	6	5	7	7	7	7	9.8	9.8	10.9	14.1	11.8	16.8	16.1
551	SEC61A1		C9JXC6	C9JXC6						0	NaN			0	NaN	5	1	1	60.4	11.9	11.9	10.817	0	3.969	1	1	1	1	1	1	1	1	1	1	1	1	1	1	1	1	1	1	27.7	35.6	35.6	28.7	53.5	52.5	28.7
552	TMEM243	Transmembrane protein 243	C9JY04;Q9BU79	C9JY04;Q9BU79						0	-0.192129			0	-0.084693	2	2	2	21.8	21.8	21.8	12.918	0	10.547	2	2	2	2	1	1	1	1	2	2	2	2	2	1	1	1	1	2	21.8	21.8	21.8	21.8	16	16	16
554	TVP23B;TVP23C;TVP23C-CDRT4	Golgi apparatus membrane protein TVP23 homolog;Golgi apparatus membrane protein TVP23 homolog C;Golgi apparatus membrane protein TVP23 homolog B	J3KS67;C9JYS5;Q96ET8-3;Q9NYZ1;K7ENL4;J3QL63;J3QL47;A0A0A6YYB9;Q96ET8-2;Q96ET8;C9JPH1	J3KS67;C9JYS5;Q96ET8-3;Q9NYZ1;K7ENL4;J3QL63;J3QL47;A0A0A6YYB9;Q96ET8-2;Q96ET8;C9JPH1;E5RIS5;I3L376;E5RGC5						0	NaN			0	NaN	4	4	4	28.1	28.1	28.1	23.507	0	84.249	0	0	0	3	4	2	4	3	4	0	0	0	3	4	2	4	3	4	0	0	0	22.2	28.1	8.9	28.1
604			Control_Trap2_Pep-Trap	Control_Trap2_Pep-Trap						0	NaN			0	NaN	6	6	5	66.4	66.4	66.4	28.163	0	245.19	6	6	5	0	0	0	0	0	0	5	5	5	0	0	0	0	0	0	66.4	66.4	66.4	0	0	0	0
605	FAM3A	Protein FAM3A	Q5HY75;D3DWX8;P98173-3;P98173;A6QRH7;P98173-2	Q5HY75;D3DWX8;P98173-3;P98173;A6QRH7;P98173-2						0	NaN			0	-0.0713609	3	3	3	14.3	14.3	14.3	25.83	0	5.7533	1	2	0	3	2	3	2	1	1	1	2	0	3	2	3	2	1	1	5.1	8.4	0	14.3	8.4	14.3	8.4
623	HSD17B11	Estradiol 17-beta-dehydrogenase 11	D6RCD0;Q8NBQ5	D6RCD0;Q8NBQ5				+	+	2.47801	0.232341		+	1.41	0.210377	10	10	10	46.9	46.9	46.9	28.102	0	111.19	5	6	4	5	7	5	6	8	6	5	6	4	5	7	5	6	8	6	23	26.2	19.1	26.2	34.4	26.2	29.3
627	EMB	Embigin	D6RDX7;Q6PCB8-2;Q6PCB8	D6RDX7;Q6PCB8-2;Q6PCB8						0	NaN			0	NaN	3	3	3	11.4	11.4	11.4	30.874	0	3.6463	0	1	0	2	1	1	1	3	2	0	1	0	2	1	1	1	3	2	0	3.3	0	5.9	3.3	3.3	2.6
629	STX18	Syntaxin-18	Q9P2W9;D6RF48	Q9P2W9;D6RF48;D6RC71						0.0183605	-0.00149552			0.137175	-0.0142516	9	9	9	31.3	31.3	31.3	38.673	0	21.571	3	6	4	5	6	7	5	8	6	3	6	4	5	6	7	5	8	6	9	22.7	11.9	15.8	19.4	21.8	17
630	PIGG	GPI ethanolamine phosphate transferase 2	E7EM50;D6RFE8;E7EWV1;Q5H8A4-4;Q5H8A4-2;Q5H8A4;Q5H8A4-6;Q5H8A4-5;Q5H8A4-3	E7EM50;D6RFE8;E7EWV1;Q5H8A4-4;Q5H8A4-2;Q5H8A4;Q5H8A4-6;Q5H8A4-5;Q5H8A4-3;D6R9J9						1.26781	-0.134114			1.05808	-0.0924171	9	9	9	20.5	20.5	20.5	51.236	0	22.22	5	5	4	4	3	4	5	4	4	5	5	4	4	3	4	5	4	4	12.7	12.7	11.7	12.7	8.6	11	14
634	SLC35B1	Solute carrier family 35 member B1	D6RHG0;P78383;D6R9G9;D6RE58;D6RB73;D6RG34;D6R981	D6RHG0;P78383;D6R9G9;D6RE58;D6RB73;D6RG34;D6R981;D6RDY9						0.0871587	0.0183466			0.923026	0.12915	4	4	1	14.5	14.5	4	27.645	0	13.61	4	4	4	4	4	4	4	4	4	1	1	1	1	1	1	1	1	1	14.5	14.5	14.5	14.5	14.5	14.5	14.5
640	REEP4	Receptor expression-enhancing protein;Receptor expression-enhancing protein 4	E5RGS2;Q9H6H4;Q9H6H4-2	E5RGS2;Q9H6H4;Q9H6H4-2						0	NaN			0	NaN	5	5	5	20.7	20.7	20.7	28.214	0	11.063	0	1	0	0	4	1	4	4	5	0	1	0	0	4	1	4	4	5	0	9.2	0	0	20.3	4	20.3
642	TCEB1	Transcription elongation factor B polypeptide 1	E5RHG8;Q15369;Q15369-2;R4GMY8	E5RHG8;Q15369;Q15369-2;R4GMY8						0	NaN			0	NaN	7	7	7	83.1	83.1	83.1	9.9601	0	128.8	0	0	0	1	2	1	2	2	1	0	0	0	1	2	1	2	2	1	0	0	0	11.2	24.7	11.2	21.3
643	ERLIN2	Erlin-2	E5RHW4;O94905;E5RJ09	E5RHW4;O94905;E5RJ09;O94905-2;O94905-3					+	1.30411	-0.235133			1.30115	-0.182461	13	13	10	44.7	44.7	35.5	37.725	0	67.478	11	10	6	10	11	10	9	7	9	8	8	5	7	8	7	6	6	6	37	35.8	20.7	37	40.2	37	31.1
647	PEX2	Peroxisome biogenesis factor 2	E5RIW9;P28328	E5RIW9;P28328						0	NaN			0.64222	-0.14125	5	5	5	27.9	27.9	27.9	20.748	0	7.633	2	5	3	1	2	3	0	1	1	2	5	3	1	2	3	0	1	1	12.8	27.9	16.8	3.9	10.6	17.9	0
648	SKP1	S-phase kinase-associated protein 1	E5RJR5;P63208;E7ERH2;F8W8N3;P63208-2;E5RGM3	E5RJR5;P63208;E7ERH2;F8W8N3;P63208-2;E5RGM3;E5RHM3;E5RGM4						0.24943	0.0593477			0.132948	0.046932	12	12	10	77.3	77.3	49.7	18.72	0	90.008	1	2	2	2	2	4	3	2	2	1	2	2	2	2	4	3	2	2	7.4	15.3	15.3	8.6	8.6	20.9	16
659	NDUFV2	NADH dehydrogenase [ubiquinone] flavoprotein 2, mitochondrial	E7EPT4;P19404	E7EPT4;P19404	MitoCarta3.0	MIM				0	NaN			0	NaN	3	3	3	13.5	13.5	13.5	27.907	0	6.4983	2	2	2	2	3	2	2	2	1	2	2	2	2	3	2	2	2	1	9.1	9.1	9.1	9.5	13.5	9.5	9.5
662	YIPF3	Protein YIPF3;Protein YIPF3, 36 kDa form III	E7EQR8;Q9GZM5;D6RFI3;D6RGY8	E7EQR8;Q9GZM5;D6RFI3;D6RGY8;H0Y9A1;D6RBQ1;D6RA04;D6RAY4						0.785375	-0.0617604			0.100995	0.00839233	6	6	6	21.1	21.1	21.1	38.889	0	14.156	3	2	2	3	4	4	1	4	5	3	2	2	3	4	4	1	4	5	8.7	10.1	10.1	13.2	15.2	16.3	2.5
671	SYS1;SYS1-DBNDD2	Protein SYS1 homolog	E7ETM6;Q8N2H4;F2Z2A3;H3BUS1;Q5QPU8;Q8N2H4-2	E7ETM6;Q8N2H4;F2Z2A3;H3BUS1;Q5QPU8;Q8N2H4-2						0	NaN			0	NaN	2	2	2	23	23	23	15.183	0	5.13	0	1	1	2	1	2	1	2	2	0	1	1	2	1	2	1	2	2	0	16.3	16.3	23	16.3	23	16.3
672	BZW2	Basic leucine zipper and W2 domain-containing protein 2	E7ETZ4;Q9Y6E2;B5MCH7;B5MCE7;Q75MG1	E7ETZ4;Q9Y6E2;B5MCH7;B5MCE7;Q75MG1;E9PFD4;C9JF98;E7EMS9;Q9Y6E2-2;E9PFE3;F8WDX8						0	NaN			0	NaN	9	8	8	20.1	18.4	18.4	46.913	0	21.785	1	1	0	3	3	1	4	5	2	1	1	0	3	3	1	4	5	2	4.4	3.9	1.7	11	11	3.9	12.7
678	SQLE	Squalene monooxygenase	E7EVQ6;Q14534	E7EVQ6;Q14534;H0YBN7;E5RJH9						0	NaN			0	NaN	6	6	6	20	20	20	53.067	0	16.255	1	2	0	1	3	3	3	4	3	1	2	0	1	3	3	3	4	3	3.3	6.5	0	3.3	9.6	8.8	9.6
679	EXOC6	Exocyst complex component 6	E7EW84;Q8TAG9-2;Q8TAG9;F2Z3K0	E7EW84;Q8TAG9-2;Q8TAG9;F2Z3K0						0	NaN			0	NaN	6	6	6	9.1	9.1	9.1	81.851	0	12.163	1	0	0	4	2	5	3	4	3	1	0	0	4	2	5	3	4	3	1.4	0	0	6.1	3.1	7.8	4.9
682	CSTF2	Cleavage stimulation factor subunit 2	E9PID8;E7EWR4;P33240-2;P33240;A0A0A0MT56	E9PID8;E7EWR4;P33240-2;P33240;A0A0A0MT56;Q9H0L4						0	NaN			0	NaN	4	4	4	14.2	14.2	14.2	46.665	0	6.3249	1	1	0	2	1	1	1	2	3	1	1	0	2	1	1	1	2	3	2.1	2.1	0	5.3	2.1	2.1	2.1
687	HK2	Hexokinase;Hexokinase-2	E9PB90;P52789	E9PB90;P52789;P52790						0.402863	0.0374781			0.947279	0.11033	19	19	15	26.5	26.5	22.3	98.972	0	39.681	3	7	4	11	9	7	9	8	7	1	4	1	8	6	5	7	6	5	3.5	9	4.8	14.3	11.6	9.2	11.8
690	GOSR1	Golgi SNAP receptor complex member 1	E9PCW1;O95249;K7EJC8;G5E9T8;B4DQA8;O95249-2	E9PCW1;O95249;K7EJC8;G5E9T8;B4DQA8;O95249-2;F6RU00						1.01112	-0.0498656			1.20226	-0.0629748	10	10	10	43.5	43.5	43.5	28.293	0	57.269	7	8	6	7	9	9	9	9	8	7	8	6	7	9	9	9	9	8	30.2	39.9	25.4	36.7	34.3	42.7	42.7
698	TBL2	Transducin beta-like protein 2	E9PF19;Q96E41;Q9Y4P3	E9PF19;Q96E41;Q9Y4P3;A0A087WXC6;F8WDI9						0.626016	-0.0865305			0.678124	-0.123391	5	5	5	13.1	13.1	13.1	45.935	0	9.5583	3	2	1	3	3	2	3	2	3	3	2	1	3	3	2	3	2	3	8.3	5.8	3.2	8.3	8	5.4	7.5
704	NCAPH	Condensin complex subunit 2	E9PHA2;Q15003;C9J470;Q15003-2;C9JZP1	E9PHA2;Q15003;C9J470;Q15003-2;C9JZP1;H7C415						0.110327	-0.0122085			0.379421	-0.0391606	8	8	8	12.3	12.3	12.3	81.572	0	23.683	2	5	3	4	4	4	5	5	5	2	5	3	4	4	4	5	5	5	3	7.7	4.5	5.9	5.9	5.9	7
708	TP53I11	Tumor protein p53-inducible protein 11	E9PN66;E9PKN9;E9PS55;E9PMW4;E9PQ46;E9PIN5;E9PIK4;U3KQ32;E9PKZ4;E9PPM1;O14683;E9PNB3;E9PMY0	E9PN66;E9PKN9;E9PS55;E9PMW4;E9PQ46;E9PIN5;E9PIK4;U3KQ32;E9PKZ4;E9PPM1;O14683;E9PNB3;E9PMY0						0.110204	0.0133409			0.599316	0.0505192	6	6	6	69.4	69.4	69.4	6.8649	0	43.553	3	5	2	4	4	4	4	6	3	3	5	2	4	4	4	4	6	3	41.9	58.1	40.3	58.1	58.1	58.1	58.1
713	PPP6R3	Serine/threonine-protein phosphatase 6 regulatory subunit 3	H7BXH2;E9PKF6;Q5H9R7-6;Q5H9R7-2;Q5H9R7;Q5H9R7-5;Q5H9R7-4;Q5H9R7-3;E9PQP7;H0YEN2	H7BXH2;E9PKF6;Q5H9R7-6;Q5H9R7-2;Q5H9R7;Q5H9R7-5;Q5H9R7-4;Q5H9R7-3;E9PQP7;H0YEN2;E9PNN8;E9PK08;H0YDW1;E9PKG4;E9PJD8;H0YEV0				+	+	4.60135	-0.581875	+	+	3.83969	-0.459964	26	26	26	37.8	37.8	37.8	92.407	0	160.87	18	22	13	9	13	12	8	10	9	18	22	13	9	13	12	8	10	9	25.9	32.5	18.1	13.4	18.7	17.3	11.7
718	NPEPPS	Puromycin-sensitive aminopeptidase	E9PLK3;P55786;P55786-2	E9PLK3;P55786;P55786-2;A6NEC2;E9PP11;H0YDG0;E9PJY4;E9PPD4;A6NEC2-3;A6NEC2-2;E9PJF9;E9PPZ2						1.10796	-0.168845			0.975704	-0.155953	20	20	20	23.6	23.6	23.6	102.99	0	29.344	6	8	7	4	6	4	6	6	3	6	8	7	4	6	4	6	6	3	6.9	10.4	8.4	5.2	7.2	5.6	7.4
720	VKORC1	Vitamin K epoxide reductase complex subunit 1	I3L3B4;F8W9H0;E9PLN8;Q9BQB6-3;Q9BQB6-2;Q9BQB6	I3L3B4;F8W9H0;E9PLN8;Q9BQB6-3;Q9BQB6-2;Q9BQB6					+	1.17896	-0.194819			0.651487	-0.0863876	2	2	2	23.1	23.1	23.1	11.082	0	27.245	2	2	0	2	2	2	2	2	2	2	2	0	2	2	2	2	2	2	23.1	23.1	0	23.1	23.1	23.1	23.1
721	TM9SF1	Transmembrane 9 superfamily member 1	E9PMQ9;E9PSI1;O15321-2;O15321;E9PL78;E9PJM1;E9PQY7;E9PS99;G3V1B9;E9PJC4	E9PMQ9;E9PSI1;O15321-2;O15321;E9PL78;E9PJM1;E9PQY7;E9PS99;G3V1B9;E9PJC4;E9PNW2						1.23906	-0.12272			0.763375	-0.0636231	9	9	9	16.6	16.6	16.6	66.911	0	19.898	5	6	5	6	6	5	4	5	5	5	6	5	6	6	5	4	5	5	8.1	10	8.3	12.6	11.9	10.5	6.5
722	CD151	Tetraspanin;CD151 antigen	K4DIA7;E9PMR4;P48509;E9PRJ3	K4DIA7;E9PMR4;P48509;E9PRJ3;E9PP93;E9PK37;E9PSA1;E9PJE8;E9PJC8;E9PLZ6;K4DIB7						0	NaN			0	NaN	3	3	3	11.7	11.7	11.7	25.588	0	5.2476	0	1	0	2	2	3	3	3	2	0	1	0	2	2	3	3	3	2	0	3.5	0	8.3	7.8	11.7	11.7
724	NDUFS8	NADH dehydrogenase [ubiquinone] iron-sulfur protein 8, mitochondrial	E9PPW7;O00217;E9PKH6;E9PN51;F8W9K7	E9PPW7;O00217;E9PKH6;E9PN51;F8W9K7;H0YDT4	MitoCarta3.0	MIM			+	2.57272	-0.193161			1.41168	0.0916533	6	6	6	36.4	36.4	36.4	20.656	0	50.313	5	5	3	5	6	5	4	4	3	5	5	3	5	6	5	4	4	3	32.6	32.6	22.3	32.1	36.4	30.4	28.3
725	IFITM2;IFITM3;IFITM1	Interferon-induced transmembrane protein 1;Interferon-induced transmembrane protein 2;Interferon-induced transmembrane protein 3	H7BYV1;E9PS44;E9PQN9;P13164;Q01629;Q01628	H7BYV1;E9PS44;E9PQN9;P13164;Q01629;Q01628						0	NaN			0	NaN	1	1	1	21.6	21.6	21.6	8.0866	0	40.593	1	1	1	1	1	1	1	1	1	1	1	1	1	1	1	1	1	1	21.6	21.6	21.6	21.6	21.6	21.6	21.6
728	NR2F1;NR2F2	COUP transcription factor 2;COUP transcription factor 1	F1DAL7;F1DAL9;P24468-3;P24468-2;P24468;P10589	F1DAL7;F1DAL9;P24468-3;P24468-2;P24468;P10589;H3BTC2;P10588						0	NaN			0	NaN	5	5	5	12.9	12.9	12.9	41.627	0	5.3756	1	1	1	1	1	4	1	2	4	1	1	1	1	1	4	1	2	4	2.2	2.2	2.2	2.4	3.5	10.8	2.7
736	TMEM258	Transmembrane protein 258	F5GWH5;P61165	F5GWH5;P61165						1.54634	-0.111773			1.31862	-0.141919	1	1	1	16.3	16.3	16.3	5.7065	0.0076476	1.7401	1	1	1	1	1	1	1	1	1	1	1	1	1	1	1	1	1	1	16.3	16.3	16.3	16.3	16.3	16.3	16.3
740	NDUFS7	NADH dehydrogenase [ubiquinone] iron-sulfur protein 7, mitochondrial	F5H5N1;F5GXJ1;O75251-2;O75251;A0A087WXF6;A0A087WTI3	F5H5N1;F5GXJ1;O75251-2;O75251;A0A087WXF6;A0A087WTI3	MitoCarta3.0	MIM				0.794109	-0.119122		+	1.48176	0.223763	4	4	4	18.1	18.1	18.1	19.77	0	41.954	2	2	2	4	4	4	3	3	3	2	2	2	4	4	4	3	3	3	12.6	9.9	12.6	18.1	18.1	18.1	10.4
745	DAD1	Dolichyl-diphosphooligosaccharide--protein glycosyltransferase subunit DAD1	F5GXX5;P61803;F5H895;A0A0B4J239	F5GXX5;P61803;F5H895;A0A0B4J239					+	2.33982	-0.198662		+	1.34914	-0.303245	4	4	4	47.1	47.1	47.1	9.5541	0	20.633	4	4	4	4	4	3	4	4	4	4	4	4	4	4	3	4	4	4	47.1	47.1	47.1	47.1	47.1	32.9	47.1
746	ATP6V0D1	V-type proton ATPase subunit d 1	F5GYQ1;P61421;J3QL14;R4GN72	F5GYQ1;P61421;J3QL14;R4GN72;H3BQB4;H3BSG7;H3BQJ1				+	+	3.80603	-0.331539		+	3.1461	-0.200128	9	9	9	34.2	34.2	34.2	44.659	0	119.73	7	8	6	5	7	6	6	7	8	7	8	6	5	7	6	6	7	8	25.5	27.3	15.6	16.6	22.4	24.2	15.6
748	SLC3A2	4F2 cell-surface antigen heavy chain	F5GZS6;J3KPF3;P08195-3;P08195;P08195-4	F5GZS6;J3KPF3;P08195-3;P08195;P08195-4;H0YFS2;F5GZI0;H0YFX4					+	2.29885	0.196435			1.3707	0.127367	25	25	1	44.9	44.9	2.8	64.872	0	323.31	21	22	18	24	22	23	22	23	22	1	0	0	1	1	1	1	1	1	38.4	37.2	37.1	44.9	41.9	43.4	39.9
758	NAP1L1	Nucleosome assembly protein 1-like 1	P55209;P55209-2;F8W0J6;H0YIV4;F5H4R6;F8VY35;F8W020;B7Z9C2;F8VV59;F8VUX1;F8VXI6;F8W118;H0YHC3;H0YH88;P55209-3;F8W543;F8VRJ2;F8VVB5	P55209;P55209-2;F8W0J6;H0YIV4;F5H4R6;F8VY35;F8W020;B7Z9C2;F8VV59;F8VUX1;F8VXI6;F8W118;H0YHC3;H0YH88;P55209-3;F8W543;F8VRJ2;F8VVB5						1.33876	0.152421			1.30249	0.0957831	7	6	6	22.3	19.7	19.7	45.374	0	50.955	2	3	2	4	4	3	4	4	4	2	3	2	4	4	3	4	4	4	7.2	11.8	7.2	17.1	17.1	12.5	17.1
760	TUBA1C	Tubulin alpha-1C chain	F5H5D3;Q9BQE3;A0A1W2PQM2	F5H5D3;Q9BQE3;A0A1W2PQM2;F8VVB9;F8VS66;F8VRZ4;F8VWV9;F8VX09;F8VRK0;F8W0F6;F8VXZ7						0.989177	0.137231			0.490826	0.0836315	30	4	3	71.7	14.3	11.6	57.73	0	208.94	3	4	3	4	4	4	4	4	4	2	3	2	3	3	3	3	3	3	50.3	56.8	51.1	64.4	69	69	70.3
768	TDRKH	Tudor and KH domain-containing protein	Q5SZR4;F6TB26;Q9Y2W6;Q9Y2W6-3	Q5SZR4;F6TB26;Q9Y2W6;Q9Y2W6-3;E9PKN8;B7ZAG4;E9PQX4	MitoCarta3.0	Membrane				1.31397	0.0700687			0.448568	-0.0454067	14	14	14	31.6	31.6	31.6	61.52	0	57.886	3	6	5	7	9	5	9	9	9	3	6	5	7	9	5	9	9	9	8.1	15.3	12.6	16.3	21.5	13.8	23.3
769	RANBP1	Ran-specific GTPase-activating protein	F6WQW2;P43487-2;P43487;C9JXG8;C9JGV6;C9JJ34	F6WQW2;P43487-2;P43487;C9JXG8;C9JGV6;C9JJ34;C9JDM3;C9JIC6;Q5T0Z6;Q9C010;Q9C010-2						0.111464	0.0200825			0.764872	0.149657	6	6	6	24.5	24.5	24.5	31.904	0	13.452	3	4	3	2	2	4	3	3	3	3	4	3	2	2	4	3	3	3	11.2	13.7	11.2	7.2	7.2	19.4	11.2
770	SELK	Selenoprotein K	Q9Y6D0;F6XHT0	Q9Y6D0;F6XHT0;F8WAX7						0.936335	-0.1217			0.878567	-0.257946	3	3	3	26.6	26.6	26.6	10.645	0	5.1977	2	2	1	2	2	3	1	2	2	2	2	1	2	2	3	1	2	2	21.3	21.3	12.8	26.6	21.3	26.6	12.8
771	CD63	Tetraspanin;CD63 antigen	F8VNT9;F8VV56;F8W022;F8VWK8;P08962-3;P08962-2;P08962	F8VNT9;F8VV56;F8W022;F8VWK8;P08962-3;P08962-2;P08962						0.714108	0.131989			0.0848552	0.0221244	3	3	3	15	15	15	14.265	0	32.829	3	3	2	3	3	3	3	3	3	3	3	2	3	3	3	3	3	3	15	15	13.5	15	15	15	15
780	ARFGAP1	ADP-ribosylation factor GTPase-activating protein 1	F8W1U7;F8VWH9;Q8N6T3-4;Q8N6T3-5;Q8N6T3;Q8N6T3-2;E5RHH7;E5RHT6;Q8N6T3-3	F8W1U7;F8VWH9;Q8N6T3-4;Q8N6T3-5;Q8N6T3;Q8N6T3-2;E5RHH7;E5RHT6;Q8N6T3-3;E5RHC5						0	NaN			0	NaN	3	3	3	14	14	14	29.571	0	9.5005	0	1	0	3	3	3	3	3	3	0	1	0	3	3	3	3	3	3	0	5.5	0	14	14	14	14
783	SLC38A1	Sodium-coupled neutral amino acid transporter 1	Q9H2H9;F8VX04	Q9H2H9;F8VX04;F8VX12						1.68968	-0.108894			1.15505	-0.0494281	5	5	5	9	9	9	54.047	0	7.4872	2	3	4	3	3	3	3	4	3	2	3	4	3	3	3	3	4	3	3.5	5.7	7.2	4.9	5.3	5.7	4.9
788	LETMD1	LETM1 domain-containing protein 1	F8VZA2;Q6P1Q0-2;Q6P1Q0;Q6P1Q0-7;F8VP71;Q6P1Q0-4;H0YIV5;F8W1Z2;F8VVQ3;F8VR33;Q6P1Q0-5	F8VZA2;Q6P1Q0-2;Q6P1Q0;Q6P1Q0-7;F8VP71;Q6P1Q0-4;H0YIV5;F8W1Z2;F8VVQ3;F8VR33;Q6P1Q0-5;H0YHF4;F8VS60;F8VQE7;F8VTR1;F8W0R0	MitoCarta3.0	Membrane				0	NaN			0	NaN	6	6	6	22.4	22.4	22.4	34.046	0	9.1449	0	1	0	2	3	4	4	2	6	0	1	0	2	3	4	4	2	6	0	4.1	0	7.9	12.4	16.2	16.2
791	ATP5B		F8W0P7	F8W0P7	MitoCarta3.0	MIM				0	-0.0771578			0	-0.0919731	11	2	2	53.7	7	7	28.392	0	10.177	1	2	0	1	2	2	2	2	2	1	2	0	1	2	2	2	2	2	47.8	53.7	45.9	53.7	53.7	53.7	53.7
792	CHPT1	Cholinephosphotransferase 1	F8W1B3;Q8WUD6-2;Q8WUD6	F8W1B3;Q8WUD6-2;Q8WUD6	MitoCarta3.0	MIM				0	-0.172644			0	-0.143796	2	2	2	5.8	5.8	5.8	44.258	0	4.0503	1	2	1	1	2	2	1	2	2	1	2	1	1	2	2	1	2	2	3	5.8	3	3	5.8	5.8	3
797	SEC61A2	Protein transport protein Sec61 subunit alpha isoform 2	F8W776;Q9H9S3-2;Q9H9S3-3;Q9H9S3;Q8TC24	F8W776;Q9H9S3-2;Q9H9S3-3;Q9H9S3;Q8TC24;H7C1S8						0	NaN			0	NaN	8	2	2	21.5	5.1	5.1	44.749	0	3.3638	1	0	1	1	1	2	1	1	1	1	0	1	1	1	2	1	1	1	10.7	10.2	11	11	17.1	16.8	6.6
798	FAM162A	Protein FAM162A	Q96A26;F8W7Q4;E9PH05	Q96A26;F8W7Q4;E9PH05	MitoCarta3.0	MIM				0.0575417	0.0190101			0.554485	0.0912218	7	7	7	42.2	42.2	42.2	17.342	0	165.28	5	5	5	6	7	6	5	6	5	5	5	5	6	7	6	5	6	5	30.5	30.5	30.5	41.6	42.2	37	30.5
800	TOMM5	Mitochondrial import receptor subunit TOM5 homolog	F8W8Z9;Q8N4H5;Q8N4H5-3;Q8N4H5-2	F8W8Z9;Q8N4H5;Q8N4H5-3;Q8N4H5-2;H3BUX3;H0YFG9	MitoCarta3.0	MOM				0	NaN			0	-0.329058	3	3	3	23.5	23.5	23.5	10.976	0	3.1442	1	2	1	1	3	2	2	2	2	1	2	1	1	3	2	2	2	2	8.2	16.3	8.2	8.2	23.5	16.3	16.3
804	VAMP2;VAMP3	Vesicle-associated membrane protein 2	J3QRU4;F8WCA0;L7N2F9;P63027;K7ENK9;K7EKX0	J3QRU4;F8WCA0;L7N2F9;P63027;K7ENK9;K7EKX0;F5GZV7;P23763-2;P23763-3;P23763						0.135833	0.0179869			0.0305842	-0.00370121	5	2	2	61.1	39.8	39.8	12.251	0	79.625	2	2	2	2	2	2	2	2	2	2	2	2	2	2	2	2	2	2	61.1	61.1	61.1	61.1	61.1	61.1	61.1
806	ARID2	AT-rich interactive domain-containing protein 2	F8WCU9;Q68CP9-3;Q68CP9;F8W108	F8WCU9;Q68CP9-3;Q68CP9;F8W108						0	NaN			0	NaN	2	2	2	1.5	1.5	1.5	188.95	0	3.66	1	1	1	0	2	1	2	2	1	1	1	1	0	2	1	2	2	1	0.6	0.6	0.6	0	1.5	0.6	1.5
809	STIM1	Stromal interaction molecule 1	G0XQ39;Q13586;E9PNJ4;H0YDB2;Q13586-2	G0XQ39;Q13586;E9PNJ4;H0YDB2;Q13586-2						0	0.0665887			0	0.0351787	7	7	7	9.6	9.6	9.6	88.645	0	12.198	1	2	0	4	3	3	4	5	5	1	2	0	4	3	3	4	5	5	1.3	2.7	0	5.8	4.3	4	5.8
810	NDUFV1	NADH dehydrogenase [ubiquinone] flavoprotein 1, mitochondrial	G3V0I5;P49821-2;P49821;B4DE93;E9PQP1;E9PMX3	G3V0I5;P49821-2;P49821;B4DE93;E9PQP1;E9PMX3;E9PLC6;E9PJL9;E9PPR0;H0YE81;E9PPS5;E9PPD6;H0YD04	MitoCarta3.0	MIM			+	1.34871	-0.228444			0.190894	-0.0391951	13	13	13	36.1	36.1	36.1	50.054	0	39.949	8	8	4	7	8	5	5	6	8	8	8	4	7	8	5	5	6	8	20.6	18.8	9.8	21	19.3	12	10.7
818	CNIH1	Protein cornichon homolog 1	G3V5P8;G3V3B2;G3V4K0;O95406	G3V5P8;G3V3B2;G3V4K0;O95406				+	+	1.70765	-0.307521		+	1.87608	-0.228922	1	1	1	20.7	20.7	20.7	14.051	0	158.24	1	1	1	1	1	1	1	1	1	1	1	1	1	1	1	1	1	1	20.7	20.7	20.7	20.7	20.7	20.7	20.7
822	CDK2	Cyclin-dependent kinase 2	G3V5T9;P24941;P24941-2;E7ESI2	G3V5T9;P24941;P24941-2;E7ESI2;G3V317;Q00526;K7EJ83						0	0.243921			0	0.196806	14	12	12	39.3	33.8	33.8	39.178	0	18.284	0	2	0	2	3	0	2	3	1	0	2	0	2	3	0	2	3	1	3.2	10.7	5.5	10.4	15.6	3.2	10.4
824	TRAM1	Translocating chain-associated membrane protein 1	G3XAN4;Q15629-2;Q15629	G3XAN4;Q15629-2;Q15629					+	1.36221	0.261731		+	1.24261	0.229491	6	6	6	25	25	25	33.435	0	44.112	2	3	1	2	5	4	3	4	5	2	3	1	2	5	4	3	4	5	8.7	11.1	2.4	6.2	18.1	18.1	11.1
834	HNRNPH1	Heterogeneous nuclear ribonucleoprotein H;Heterogeneous nuclear ribonucleoprotein H, N-terminally processed	P31943;G8JLB6;E9PCY7;D6RIU0;D6RBM0;D6RIT2;D6RDU3;D6RAM1;D6RIH9;D6RJ04;D6R9T0;D6RFM3;E7EQJ0	P31943;G8JLB6;E9PCY7;D6RIU0;D6RBM0;D6RIT2;D6RDU3;D6RAM1;D6RIH9;D6RJ04;D6R9T0;D6RFM3;E7EQJ0;E7EN40;E5RGV0;H0YB39;D6RDL0;H0YBG7;H0YBD7;E5RGH4;D6RF17;D6R9D3;H0YAQ2;E5RJ94						0.3432	-0.0857736			0.347573	0.0501393	16	16	10	46.1	46.1	28.1	49.229	0	256.72	4	5	7	7	3	4	6	4	5	1	2	4	5	1	2	4	2	3	14.3	14.5	22.5	23.2	8.9	10.9	20
836	USE1	Vesicle transport protein USE1	M0QYT5;G8JLK1;Q9NZ43	M0QYT5;G8JLK1;Q9NZ43						0	NaN			0	NaN	3	3	3	20.5	20.5	20.5	17.799	0	6.7035	0	2	2	2	2	2	1	2	1	0	2	2	2	2	2	1	2	1	0	14.3	13.7	14.3	14.3	14.3	7.5
837	NELFCD;TH1L	Negative elongation factor C/D	X6RLT1;H0UI80;Q8IXH7-4;Q8IXH7	X6RLT1;H0UI80;Q8IXH7-4;Q8IXH7;Q8IXH7-3						0	NaN			0	NaN	12	12	12	24.5	24.5	24.5	66.432	0	50.712	0	0	0	7	6	5	0	0	0	0	0	0	7	6	5	0	0	0	0	0	0	16.2	12	10.3	0
840	DPM1	Dolichol-phosphate mannosyltransferase subunit 1	Q5QPK2;H0Y368;O60762;Q5QPJ9	Q5QPK2;H0Y368;O60762;Q5QPJ9				+	+	2.31536	0.383212		+	1.70418	0.259573	18	18	18	64.8	64.8	64.8	32.426	0	323.31	13	13	8	15	17	14	17	17	17	13	13	8	15	17	14	17	17	17	47.7	44.6	31.7	59.2	56.8	58.5	64.1
841	PTPRF	Receptor-type tyrosine-protein phosphatase F	H0Y380;H0Y4H1;H0Y7Z9;H0Y6Z7;P10586-2;P10586	H0Y380;H0Y4H1;H0Y7Z9;H0Y6Z7;P10586-2;P10586						0.457571	0.036866			0.55759	0.0299751	17	17	11	25.6	25.6	17.9	111.19	0	110.94	8	10	7	10	10	9	9	12	10	4	5	3	6	5	6	5	6	4	11.5	15.5	10.6	14.9	15.2	14.7	12.4
844	QSOX2	Sulfhydryl oxidase;Sulfhydryl oxidase 2	H0Y430;Q6ZRP7	H0Y430;Q6ZRP7						0	NaN			0	NaN	2	2	2	8.5	8.5	8.5	32.458	0	9.3851	0	0	0	0	1	0	2	2	2	0	0	0	0	1	0	2	2	2	0	0	0	0	4.6	0	8.5
846	TMEM201	Transmembrane protein 201	H0Y4R5;Q5SNT2-2;Q5SNT2	H0Y4R5;Q5SNT2-2;Q5SNT2						0	0.15386			0	0.134219	5	5	5	9.8	9.8	9.8	59.729	0	11.679	1	3	0	2	1	3	3	2	3	1	3	0	2	1	3	3	2	3	1.6	5.6	0	3.3	1.6	4.7	6
847	ERGIC3	Endoplasmic reticulum-Golgi intermediate compartment protein 3	H0Y621;H0Y5K5;Q9Y282;Q9Y282-3;A0A1W2PPS8;Q9Y282-2	H0Y621;H0Y5K5;Q9Y282;Q9Y282-3;A0A1W2PPS8;Q9Y282-2;A6PVJ2;A0A0C4DH46;H0Y802;H0Y6Z0						2.52194	0.0800289			0.64808	0.0456535	7	7	7	23	23	23	36.851	0	42.958	3	4	4	4	4	5	4	5	5	3	4	4	4	4	5	4	5	5	9.5	13.2	14.1	11.7	14.1	17.5	13.8
850	PISD	Phosphatidylserine decarboxylase proenzyme;Phosphatidylserine decarboxylase alpha chain;Phosphatidylserine decarboxylase beta chain	H0Y7P7;Q9UG56;B1AKM8;B1AKM6;Q9UG56-2	H0Y7P7;Q9UG56;B1AKM8;B1AKM6;Q9UG56-2	MitoCarta3.0	MIM				0	NaN			0	NaN	6	6	6	18.8	18.8	18.8	41.268	0	11.257	0	0	0	3	1	4	5	3	4	0	0	0	3	1	4	5	3	4	0	0	0	8.6	1.9	12.7	15.7
857	TXNDC15	Thioredoxin domain-containing protein 15	H0Y997;Q96J42-2;Q96J42;H0Y928	H0Y997;Q96J42-2;Q96J42;H0Y928;D6RBD9;D6RB48						1.02355	-0.12794			0.883326	-0.102184	7	7	7	29.7	29.7	29.7	37.923	0	89.467	4	5	4	4	3	6	4	5	4	4	5	4	4	3	6	4	5	4	19.8	20.1	19.8	17.7	15.7	26.2	17.7
868	HADHA	Trifunctional enzyme subunit alpha, mitochondrial;Long-chain enoyl-CoA hydratase;Long chain 3-hydroxyacyl-CoA dehydrogenase	H0YFD6;P40939;A0A2R8Y4F5;A0A2R8YG21	H0YFD6;P40939;A0A2R8Y4F5;A0A2R8YG21;A0A2R8Y688;P40939-2	MitoCarta3.0	MIM		+	+	3.80568	0.335615			0.125058	-0.0133905	36	36	36	61.2	61.2	61.2	86.371	0	323.31	20	22	17	19	20	22	27	28	32	20	22	17	19	20	22	27	28	32	33.2	36.2	27.1	35	36.9	41	49.7
872	METTL7A	Methyltransferase-like protein 7A	Q9H8H3;H0YI09;F8VQX6	Q9H8H3;H0YI09;F8VQX6						0.0229896	-0.00280062			0.164509	0.0162121	6	6	6	31.6	31.6	31.6	28.319	0	64.905	3	5	3	6	6	6	4	5	6	3	5	3	6	6	6	4	5	6	17.2	26.6	16	31.6	31.6	31.6	22.1
874	CERS4	Ceramide synthase 4	H0YLY3;H0YKR4;H0YNR6;H0YN04;H0YKC9;Q9HA82;H0YMY6	H0YLY3;H0YKR4;H0YNR6;H0YN04;H0YKC9;Q9HA82;H0YMY6						0	-0.0650242			0	-0.037206	4	4	4	25.7	25.7	25.7	13.233	0	6.9692	2	1	1	2	4	2	3	3	3	2	1	1	2	4	2	3	3	3	15.9	8.8	8.8	15.9	25.7	15.9	24.8
876	PIGH	Phosphatidylinositol N-acetylglucosaminyltransferase subunit H	H0YLY9;Q14442;H0YLD0;B4DEE2;H0YKZ3;H0YMT4	H0YLY9;Q14442;H0YLD0;B4DEE2;H0YKZ3;H0YMT4;H0YNL7;H0YKI1;H0YMV4						0.604255	-0.171297			0.274862	-0.0455489	4	4	4	20.3	20.3	20.3	20.952	0	7.008	2	3	3	2	2	2	2	2	2	2	3	3	2	2	2	2	2	2	10.2	15	15	10.2	10.2	10.2	10.2
880	EMC9	ER membrane protein complex subunit 9	H0YNH6;Q9Y3B6	H0YNH6;Q9Y3B6						0	NaN			0	NaN	2	2	2	17.2	17.2	17.2	15.377	0	4.5778	1	1	1	1	1	1	1	2	1	1	1	1	1	1	1	1	2	1	9.7	9.7	9.7	9.7	9.7	9.7	9.7
881	GLCE	D-glucuronyl C5-epimerase	H0YNP1;O94923	H0YNP1;O94923						0.010913	-0.0015316			0.288456	-0.0250503	16	16	16	35.4	35.4	35.4	62.886	0	92.282	8	8	7	10	7	9	7	9	13	8	8	7	10	7	9	7	9	13	16.5	16.5	15	21.7	14.6	20.1	17
887	METTL9;PAP1	Methyltransferase-like protein 9	H3BN86;Q8TD49;Q9H1A3-2;Q9H1A3;H3BM54	H3BN86;Q8TD49;Q9H1A3-2;Q9H1A3;H3BM54;H3BPE9;H3BQD2						0	-0.0513935			0	-0.024574	3	3	3	15.2	15.2	15.2	28.402	0	6.1875	1	2	1	3	3	3	3	1	2	1	2	1	3	3	3	3	1	2	5.3	9.9	5.3	15.2	15.2	15.2	15.2
888	RPS15A		H3BN98;I3L246	H3BN98;I3L246;H3BPJ2;Q15041-2;Q15041;H3BV27;H3BT37;I3L303;Q15041-3						0	-0.149501			0	0.0411418	5	5	2	20.7	20.7	7.6	27.168	0	21.863	2	2	1	2	3	2	3	3	4	2	2	1	1	2	2	2	1	2	7.6	7.6	4.2	10.1	13.5	7.6	13.5
889	RPS17	40S ribosomal protein S17	H3BNC9;P08708;H0YN88;A0A075B716;H0YN73	H3BNC9;P08708;H0YN88;A0A075B716;H0YN73;A0A0J9YYC4						0	-0.05979			0	-0.13412	6	6	6	9.2	9.2	9.2	64.532	0	51.363	0	3	0	3	0	1	3	3	3	0	3	0	3	0	1	3	3	3	0	7.4	0	3.8	0	1.9	3.8
890	PDXDC1	Pyridoxal-dependent decarboxylase domain-containing protein 1	H3BND4;Q6P996-3;Q6P996-4;Q6P996-5;Q6P996;Q86XE2;Q6P996-2	H3BND4;Q6P996-3;Q6P996-4;Q6P996-5;Q6P996;Q86XE2;Q6P996-2;J3KNK7;H3BNL6;Q6P474;Q6XYB5						0	NaN			0	NaN	10	10	10	16.7	16.7	16.7	88.761	0	14.209	0	0	0	1	3	2	5	6	2	0	0	0	1	3	2	5	6	2	0	0	0	1	5.1	2.4	7.4
893	COQ9	Ubiquinone biosynthesis protein COQ9, mitochondrial	H3BPY0;H3BNT2;O75208	H3BPY0;H3BNT2;O75208;H3BPC6;H3BSJ5	MitoCarta3.0	MIM				0	NaN			0	NaN	3	3	3	40.4	40.4	40.4	10.348	0	8.9353	1	1	1	3	3	3	3	3	2	1	1	1	3	3	3	3	3	2	10.1	10.1	10.1	40.4	40.4	40.4	40.4
897	NDUFB10	NADH dehydrogenase [ubiquinone] 1 beta subcomplex subunit 10	H3BPJ9;O96000;O96000-2;H3BV16	H3BPJ9;O96000;O96000-2;H3BV16	MitoCarta3.0	MIM			+	1.25498	-0.221725			1.64888	-0.155219	6	6	6	44.1	44.1	44.1	19.258	0	19.019	4	6	5	4	4	4	4	6	4	4	6	5	4	4	4	4	6	4	31.1	44.1	37.3	28.6	29.8	29.2	30.4
903	C16orf58	RUS1 family protein C16orf58	H3BSM7;Q96GQ5;H3BR29	H3BSM7;Q96GQ5;H3BR29;Q96GQ5-2;I3L2V0;H3BTA0;H3BS97						1.12692	0.137591			0.936254	0.117811	12	12	12	28.8	28.8	28.8	50.783	0	28.421	4	5	3	6	5	4	7	6	5	4	5	3	6	5	4	7	6	5	11.2	13.9	7.1	15.9	13.3	12	17.8
905	EARS2	Probable glutamate--tRNA ligase, mitochondrial	H3BTB7;Q5JPH6;Q5JPH6-2	H3BTB7;Q5JPH6;Q5JPH6-2	MitoCarta3.0	Matrix				1.28041	0.135909			0.59	0.0745223	11	11	11	23.1	23.1	23.1	56.825	0	22.42	3	3	2	6	5	5	7	5	6	3	3	2	6	5	5	7	5	6	6.7	6.3	4	12.3	10.7	10.9	14.4
917	BET1;DKFZp781C0425	BET1 homolog	H7C1N3;O15155;A0A3B3IU16;C9JTT8;Q68DU7;O15155-2	H7C1N3;O15155;A0A3B3IU16;C9JTT8;Q68DU7;O15155-2						0.00480282	-0.000813007			0.00301212	-0.000266075	2	2	2	21.8	21.8	21.8	14.872	0	136.78	2	2	2	2	2	2	2	2	2	2	2	2	2	2	2	2	2	2	21.8	21.8	21.8	21.8	21.8	21.8	21.8
918	APOO	Apolipoprotein O	H7C1U8;Q9BUR5-2;Q9BUR5;A0A0J9YWW6	H7C1U8;Q9BUR5-2;Q9BUR5;A0A0J9YWW6;G3V1B6	MitoCarta3.0	MIM				1.78647	0.136367			1.29084	0.139142	5	5	5	29.8	29.8	29.8	20.08	0	14.095	2	4	2	5	3	4	5	5	4	2	4	2	5	3	4	5	5	4	12.4	24.2	14.6	29.8	18	24.2	29.8
928	TMEM189-UBE2V1		I3L0A0	I3L0A0;F8W924;Q13404;Q13404-7;Q13404-2;Q13404-1;F8WBY2;E5RIF1;D6RG00;A0A0A0MSL3;G3V2F7;H0YBX6;Q13404-6;Q13404-8;Q15819						0	0.0617712			0	0.109165	6	6	2	15.1	15.1	5.1	42.208	0	7.1777	1	3	0	3	2	3	4	1	3	0	0	0	0	0	0	0	0	0	3	7.6	0	7.6	4.6	7.6	10
930	NSF	Vesicle-fusing ATPase	I3L0N3;P46459;P46459-2	I3L0N3;P46459;P46459-2;I3L0L3;I3L2G1;K7EQD6;I3L338;I3L4Q9				+	+	2.82706	0.215365		+	2.13597	0.174313	23	23	23	37.1	37.1	37.1	82.091	0	85.982	9	13	7	17	18	18	16	16	17	9	13	7	17	18	18	16	16	17	14.2	21.1	11.8	26.4	29.4	27.3	24.5
936	MPDU1	Mannose-P-dolichol utilization defect 1 protein	J3QS48;I3L295;J3KT75;J3QW43;J3QRD5;O75352-2;O75352;J3KSI4;I3L1D2;I3L4E0;J3KTK8;J3QQZ4	J3QS48;I3L295;J3KT75;J3QW43;J3QRD5;O75352-2;O75352;J3KSI4;I3L1D2;I3L4E0;J3KTK8;J3QQZ4;I3L405;I3L261						0.94672	0.111495			1.18414	0.135905	4	4	4	33.7	33.7	33.7	10.978	0	17.721	3	3	3	3	4	4	3	3	4	3	3	3	3	4	4	3	3	4	33.7	33.7	33.7	33.7	33.7	33.7	33.7
937	GEMIN4	Gem-associated protein 4	I3L2C7;P57678	I3L2C7;P57678;I3L4A4;I3L399;E7EN12;I3L4M4;I3L1J7						0	NaN			0	NaN	11	11	11	12.9	12.9	12.9	118.82	0	17.305	0	1	0	2	2	2	1	2	3	0	1	0	2	2	2	1	2	3	0	1	0	2.4	2.5	2.5	1.4
941	CTDNEP1	CTD nuclear envelope phosphatase 1	I3L4B2;O95476;I3L0X6;I3L1D9;I3L3K5;I3L4W0	I3L4B2;O95476;I3L0X6;I3L1D9;I3L3K5;I3L4W0;I3L2R5						0.191903	-0.0220057			0.0460193	0.0039889	4	4	4	17.5	17.5	17.5	25.79	0	5.8907	2	4	1	3	3	4	3	3	3	2	4	1	3	3	4	3	3	3	9	17.5	4.9	13.5	13.5	17.5	13.5
950	DNAJB12	DnaJ homolog subfamily B member 12	J3KPS0;Q9NXW2;V9GYN7;Q9NXW2-2	J3KPS0;Q9NXW2;V9GYN7;Q9NXW2-2;V9GY70						0.071345	-0.00422899			0.717945	-0.0862858	6	6	6	13.9	13.9	13.9	45.489	0	16.248	1	4	3	4	3	3	5	4	4	1	4	3	4	3	3	5	4	4	3.4	11	8.6	11	8.6	8.6	13.7
951	ALDOA	Fructose-bisphosphate aldolase;Fructose-bisphosphate aldolase A	J3KPS3;P04075;P04075-2;H3BQN4;H3BUH7;H3BPS8;H3BMQ8;H3BR04	J3KPS3;P04075;P04075-2;H3BQN4;H3BUH7;H3BPS8;H3BMQ8;H3BR04;H3BU78;H3BR68						0	NaN			0	NaN	11	11	11	35.9	35.9	35.9	39.817	0	19.569	1	9	5	0	0	0	1	0	0	1	9	5	0	0	0	1	0	0	3.8	29.6	12.2	0	0	0	3.8
952	TRABD	TraB domain-containing protein	J3KPT4;Q9H4I3;Q9H4I3-2	J3KPT4;Q9H4I3;Q9H4I3-2				+	+	2.29483	0.232106			1.04812	0.104864	8	8	8	26.9	26.9	26.9	42.692	0	28.403	2	3	4	4	5	6	7	7	7	2	3	4	4	5	6	7	7	7	4.7	7.1	11.9	10.3	15.8	19.8	24.5
955	PTRH2	Peptidyl-tRNA hydrolase 2, mitochondrial	J3KQ48;Q9Y3E5	J3KQ48;Q9Y3E5	MitoCarta3.0	MOM	3		+	2.18293	0.186917			0.966688	0.0957166	8	8	8	60	60	60	19.325	0	323.31	5	6	6	7	6	6	6	6	7	5	6	6	7	6	6	6	6	7	47.2	51.7	51.7	55	51.7	52.2	51.7
956	APOL2	Apolipoprotein L2	J3KQL8;Q9BQE5;E9PM95	J3KQL8;Q9BQE5;E9PM95;B0QYK8					+	1.50881	0.196222			0.265442	0.0333599	8	8	8	17.4	17.4	17.4	48.915	0	21.499	3	3	2	4	6	4	8	4	4	3	3	2	4	6	4	8	4	4	7.3	7.3	4.9	9.1	13.4	9.8	17.4
959	TBCD	Tubulin-specific chaperone D	Q9BTW9-4;Q9BTW9;J3KR97;Q9BTW9-5	Q9BTW9-4;Q9BTW9;J3KR97;Q9BTW9-5;I3L163;A0A0J9YVR1;A0A0J9YWI5;I3L439;I3L0V3;I3L143;I3L131;I3L3H4;I3L120;A0A0J9YXU4;I3L4D2;I3L500;A0A0J9YVU1;I3L1S3;Q9BTW9-3;A0A0J9YYG2						0	0.620636			0	0.693151	15	15	15	13.9	13.9	13.9	138.67	0	56.884	1	2	1	12	12	12	10	12	10	1	2	1	12	12	12	10	12	10	0.8	1.6	0.8	11	11.7	9.9	8.2
965	FBXL20	F-box/LRR-repeat protein 20	J3KTA1;Q96IG2;Q96IG2-2	J3KTA1;Q96IG2;Q96IG2-2;J3QKL3;Q9UKC9						0	0.196914			0	0.190732	6	6	6	16	16	16	48.575	0	16.622	1	2	1	4	5	4	4	6	6	1	2	1	4	5	4	4	6	6	2.5	5	2.5	9.4	11.9	9.4	9.4
971	SCO1	Protein SCO1 homolog, mitochondrial	J3QL56;O75880	J3QL56;O75880	MitoCarta3.0	MIM				1.97424	-0.134673			1.60297	-0.154069	13	13	13	31.5	31.5	31.5	30.178	0	53.211	8	10	7	10	8	10	8	9	10	8	10	7	10	8	10	8	9	10	25.6	28.9	21.5	30	27.4	30.4	28.9
972	SNRPN;SNRPB	Small nuclear ribonucleoprotein-associated proteins B and B;Small nuclear ribonucleoprotein-associated protein N	J3QLE5;P14678-2;P63162;P14678;P63162-2;P14678-3;J3KRY3;S4R3P3	J3QLE5;P14678-2;P63162;P14678;P63162-2;P14678-3;J3KRY3;S4R3P3						0	NaN			0	NaN	4	4	4	22.5	22.5	22.5	17.546	0	7.3786	0	1	0	2	2	2	2	1	2	0	1	0	2	2	2	2	1	2	0	4.7	0	8.9	8.9	8.9	8.9
978	CMTM4	CKLF-like MARVEL transmembrane domain-containing protein 4	J3QRP2;Q8IZR5-3;Q8IZR5-2;Q8IZR5	J3QRP2;Q8IZR5-3;Q8IZR5-2;Q8IZR5						0	NaN			0	NaN	1	1	1	7.1	7.1	7.1	15.77	0.0078931	1.6933	0	1	0	1	1	1	1	1	1	0	1	0	1	1	1	1	1	1	0	7.1	0	7.1	7.1	7.1	7.1
981	YES1;SRC;FYN	Non-specific protein-tyrosine kinase;Tyrosine-protein kinase Yes;Proto-oncogene tyrosine-protein kinase Src;Tyrosine-protein kinase Fyn	J3QRU1;P07947;P12931;P12931-2;P06241-3;P06241-2;P06241	J3QRU1;P07947;P12931;P12931-2;P06241-3;P06241-2;P06241;Q573B4;P06239;P06239-3						0	NaN			0	NaN	6	6	5	10.8	10.8	9.3	61.386	0	9.6647	0	1	1	2	6	2	2	2	2	0	1	1	1	5	1	1	1	1	0	1.8	1.8	3.3	10.8	3.3	3.3
985	CHCHD6	MICOS complex subunit MIC25	J3QTA6;Q9BRQ6;J3QTB2;H0Y922	J3QTA6;Q9BRQ6;J3QTB2;H0Y922	MitoCarta3.0	MIM		+	+	2.56933	-0.226372		+	2.51452	-0.208214	8	8	8	31.2	31.2	31.2	28.817	0	37.712	7	5	3	6	7	7	7	4	6	7	5	3	6	7	7	7	4	6	31.2	24.2	16.4	22.7	31.2	28.1	28.1
991	YIPF2	Protein YIPF;Protein YIPF2	K7EIP7;K7ERW0;Q9BWQ6;K7EQH3;K7ENZ5;K7ENM8	K7EIP7;K7ERW0;Q9BWQ6;K7EQH3;K7ENZ5;K7ENM8						0	NaN			0	NaN	2	2	2	22	22	22	20.715	0	91.391	0	0	0	1	1	1	1	2	2	0	0	0	1	1	1	1	2	2	0	0	0	15.6	15.6	15.6	15.6
992	RNF126	E3 ubiquitin-protein ligase RNF126	Q9BV68;K7EIY6;U3KQF4	Q9BV68;K7EIY6;U3KQF4						0.420545	-0.0737105			0.619716	-0.101144	4	4	4	19.3	19.3	19.3	33.861	0	28.84	2	2	3	3	3	3	3	3	2	2	2	3	3	3	3	3	3	2	12.2	12.2	15.1	14.8	14.8	16.4	16.4
1000	PRKCSH	Glucosidase 2 subunit beta	K7ELL7;P14314-2;P14314	K7ELL7;P14314-2;P14314;A0A0C4DGP4;K7EPW7;K7EKX1;K7EJ70						0.255082	0.0238652			0.327175	0.037834	18	18	18	35.3	35.3	35.3	60.192	0	151.82	11	14	11	17	14	16	16	16	15	11	14	11	17	14	16	16	16	15	25	31.2	25.6	35.3	31.2	32.9	35.1
1001	TMEM205	Transmembrane protein 205	K7ELQ9;Q6UW68;K7ER05;K7EJQ9;K7EM09;K7EPR0	K7ELQ9;Q6UW68;K7ER05;K7EJQ9;K7EM09;K7EPR0;K7EMV9	MitoCarta3.0	Membrane				0.316975	0.0612685			0.50071	0.081164	4	4	4	30	30	30	19.27	0	74.531	3	4	4	4	3	4	4	4	3	3	4	4	4	3	4	4	4	3	24.7	30	30	30	22.9	30	30
1005	TMEM256	Transmembrane protein 256	K7ENI6;K7ERE1;Q8N2U0	K7ENI6;K7ERE1;Q8N2U0						0.445542	0.107373			0.39737	0.0936325	2	2	2	87.8	87.8	87.8	3.9694	0	61.068	2	2	2	2	2	2	2	2	2	2	2	2	2	2	2	2	2	2	87.8	87.8	87.8	87.8	87.8	87.8	87.8
1011	KDSR	3-ketodihydrosphingosine reductase	K7ERC8;Q06136;Q06136-2	K7ERC8;Q06136;Q06136-2						0.740866	-0.0970852			0	-0.0741041	2	2	2	9.1	9.1	9.1	32.726	0	9.0613	1	2	2	1	2	1	2	2	2	1	2	2	1	2	1	2	2	2	5.4	9.1	9.1	5.4	9.1	5.4	9.1
1014	G6PC3	Glucose-6-phosphatase 3	K7ESE6;Q9BUM1	K7ESE6;Q9BUM1						1.10933	-0.169278			0.855896	-0.0816495	3	3	3	16.9	16.9	16.9	27.607	0	53.529	2	2	2	2	3	2	2	3	2	2	2	2	2	3	2	2	3	2	11.5	11.5	11.5	11.5	16.9	11.5	11.5
1015	DCAKD	Dephospho-CoA kinase domain-containing protein	K7ESP4;Q8WVC6;Q8WVC6-2	K7ESP4;Q8WVC6;Q8WVC6-2	MitoCarta3.0	Membrane		+	+	1.13008	0.468325		+	0.930477	0.3922	15	15	15	64.1	64.1	64.1	24.177	0	147.25	9	12	5	14	14	14	14	15	15	9	12	5	14	14	14	14	15	15	43.5	59.8	25.4	64.1	63.6	63.6	63.6
1021	AP2S1	AP-2 complex subunit sigma	M0R0N4;M0QYZ2;P53680;M0QZ21;X6R390;P53680-2	M0R0N4;M0QYZ2;P53680;M0QZ21;X6R390;P53680-2;M0R1S0						0	NaN			0	NaN	5	5	5	35.4	35.4	35.4	17.303	0	10.341	0	0	0	2	2	2	0	1	3	0	0	0	2	2	2	0	1	3	0	0	0	13.2	13.2	13.2	0
1025	RPS5	40S ribosomal protein S5;40S ribosomal protein S5, N-terminally processed	M0R0F0;P46782;M0R0R2;M0QZN2	M0R0F0;P46782;M0R0R2;M0QZN2						0.531686	0.115467			0.84567	0.112056	11	11	11	55.5	55.5	55.5	22.391	0	155.44	2	5	4	4	6	6	6	4	4	2	5	4	4	6	6	6	4	4	12	31.5	24.5	27	35.5	35.5	41.5
1028	EMC10	ER membrane protein complex subunit 10	M0R2A0;Q5UCC4-2;Q5UCC4	M0R2A0;Q5UCC4-2;Q5UCC4						0.669946	-0.0790796			0.808212	-0.0601919	5	5	5	16.7	16.7	16.7	38.975	0	104.51	3	3	3	1	4	3	3	5	2	3	3	3	1	4	3	3	5	2	9.4	9.4	9.4	4.6	16.2	9.4	9.4
1029	RABAC1	Prenylated Rab acceptor protein 1	M0R3D4;Q9UI14;M0QXH1;M0R1H9	M0R3D4;Q9UI14;M0QXH1;M0R1H9						1.59911	0.128346		+	2.12169	0.155807	3	3	3	24.5	24.5	24.5	17.056	0	24.238	3	1	2	3	3	2	2	2	2	3	1	2	3	3	2	2	2	2	24.5	9.9	19.2	24.5	24.5	19.2	19.2
1030			M41_Trap	M41_Trap						0	NaN			0	NaN	7	7	3	69	69	17.6	15.468	0	252.96	0	0	0	3	3	3	0	0	0	0	0	0	0	0	0	0	0	0	0	0	0	38	38	38	0
1031	AGPS	Alkyldihydroxyacetonephosphate synthase, peroxisomal	O00116;A0A1B0GWA2;A0A2R8YEL0	O00116;A0A1B0GWA2;A0A2R8YEL0;B8ZZ81						0.34561	-0.0201928			1.35093	-0.0562003	31	31	31	61.9	61.9	61.9	72.911	0	323.31	22	23	24	24	28	25	27	29	29	22	23	24	24	28	25	27	29	29	43.2	47.1	45.1	52.6	59.1	56.7	57
1033	SNAP23	Synaptosomal-associated protein 23;Synaptosomal-associated protein	O00161;H3BM38;O00161-2;H3BNE1;H3BR18;H3BPJ0	O00161;H3BM38;O00161-2;H3BNE1;H3BR18;H3BPJ0;H3BV99;H3BP15;H3BQY9;H3BNG6;H3BU94;H3BR99						0	-0.00136964			0	0.0233219	8	8	8	50.7	50.7	50.7	23.354	0	57.494	1	4	2	3	5	3	5	5	3	1	4	2	3	5	3	5	5	3	4.7	29.4	11.4	14.7	31.3	17.5	31.3
1034	HAX1	HCLS1-associated protein X-1	O00165;O00165-2;O00165-5;O00165-3;E9PIQ7	O00165;O00165-2;O00165-5;O00165-3;E9PIQ7;Q5VYD6;O00165-4;O00165-6						0.592127	-0.0709499			1.20189	-0.153373	9	9	9	37.3	37.3	37.3	31.62	0	30.755	7	6	5	7	6	5	7	7	6	7	6	5	7	6	5	7	7	6	29.7	27.6	22.9	30.5	21.1	16.8	30.1
1036	STXBP3	Syntaxin-binding protein 3	O00186	O00186				+	+	1.55548	0.354807		+	1.13246	0.274648	20	20	20	38.3	38.3	38.3	67.764	0	204.94	9	10	5	15	14	12	14	17	17	9	10	5	15	14	12	14	17	17	18.1	19.6	10	28.7	28.7	24.3	27.4
1038	PSMD11	26S proteasome non-ATPase regulatory subunit 11	O00231;O00231-2;J3QRY4	O00231;O00231-2;J3QRY4;J3QS13						0	NaN			0	NaN	11	11	11	28.7	28.7	28.7	47.463	0	17.234	1	3	2	6	2	4	3	3	4	1	3	2	6	2	4	3	3	4	2.6	7.3	5	16.4	5.7	11.4	8.5
1041	PGRMC1	Membrane-associated progesterone receptor component 1	O00264;O00264-2	O00264;O00264-2						0.434506	-0.039574			0.467935	-0.0813392	11	10	10	46.2	41.5	41.5	21.671	0	151.61	10	10	9	9	9	9	10	9	9	10	10	9	9	9	9	10	9	9	46.2	46.2	46.2	46.2	46.2	46.2	46.2
1043	EIF3F	Eukaryotic translation initiation factor 3 subunit F	O00303	O00303;H0YDT6;E9PQV8;A0A1W2PP79						0	NaN			0	NaN	6	6	6	20.2	20.2	20.2	37.563	0	11.148	0	1	0	2	4	2	3	3	1	0	1	0	2	4	2	3	3	1	0	3.1	0	7.3	15.4	7.3	11.2
1046	SLC33A1	Acetyl-coenzyme A transporter 1	O00400;A0A2R8YF57;H7C562	O00400;A0A2R8YF57;H7C562;A0A2R8Y5I5;H7C577;A0A2R8YEX5;A0A2R8Y359;H7C532;A0A2R8Y6H1					+	2.06236	0.215843		+	2.22635	0.227387	12	12	12	26.4	26.4	26.4	60.908	0	63.478	5	5	3	9	9	9	10	9	9	5	5	3	9	9	9	10	9	9	10	10.4	5.6	17.9	20.6	19.7	22.6
1047	IPO5	Importin-5	O00410-3;O00410;H0Y8C6;O00410-2	O00410-3;O00410;H0Y8C6;O00410-2;E7ETV3;E7EQT5;E7EV12;H0Y3V4;E7EX05;E7EWK4;E7ESZ1;E7ETV8;C9JZD8;C9JQT6;C9J875;O60518;C9JXE0				+	+	1.80065	0.296444		+	2.07196	0.314647	44	44	44	50.5	50.5	50.5	125.54	0	323.31	9	13	12	16	19	21	19	18	18	9	13	12	16	19	21	19	18	18	9.3	15.6	14.8	18.8	22	25.6	23
1050	GOLIM4	Golgi integral membrane protein 4	O00461;F8W785	O00461;F8W785				+	+	2.26224	-0.283337		+	1.98731	-0.244676	13	13	13	23.6	23.6	23.6	81.879	0	36.934	4	7	4	5	6	3	4	3	5	4	7	4	5	6	3	4	3	5	6.6	11.1	6.6	8.5	11.6	4.7	6.6
1051	NDUFA4	Cytochrome c oxidase subunit NDUFA4	O00483	O00483	MitoCarta3.0	MIM				0.261989	0.0427774			0.102503	0.0179249	4	4	4	46.9	46.9	46.9	9.3697	0	17.33	3	4	2	3	3	3	4	3	4	3	4	2	3	3	3	4	3	4	37	46.9	27.2	37	32.1	37	46.9
1054	SDCBP	Syntenin-1	O00560;O00560-3;B4DHN5;E9PBU7	O00560;O00560-3;B4DHN5;E9PBU7						0.652163	0.0807596			0.588875	0.0864708	8	8	1	49	49	6	32.444	0	113.16	0	4	2	5	5	7	5	5	4	0	1	0	1	1	1	1	1	1	0	16.4	7	27.9	27.9	41.9	26.5
1058	PPP6C	Serine/threonine-protein phosphatase 6 catalytic subunit;Serine/threonine-protein phosphatase 6 catalytic subunit, N-terminally processed	O00743;O00743-2;O00743-3	O00743;O00743-2;O00743-3;Q5T1S7				+	+	2.8374	-0.303618		+	2.30334	-0.228902	9	9	9	36.4	36.4	36.4	35.144	0	62.611	8	7	9	6	6	8	6	5	6	8	7	9	6	6	8	6	5	6	32.8	29.8	36.4	21.6	23.6	32.8	21.6
1060	SCD	Acyl-CoA desaturase	O00767	O00767						0.53619	0.0675564			0.667347	0.0819502	8	8	8	24	24	24	41.522	0	108.81	5	4	4	7	6	6	5	6	6	5	4	4	7	6	6	5	6	6	21.2	16.4	18.7	24	21.2	21.2	21.2
1062	SDHD	Succinate dehydrogenase [ubiquinone] cytochrome b small subunit, mitochondrial	O14521-2;O14521;H0YD96;H0YD41;G3V173;E9PK73;H3BRW5;O14521-4	O14521-2;O14521;H0YD96;H0YD41;G3V173;E9PK73;H3BRW5;O14521-4	MitoCarta3.0	MIM				0	-0.0818342			0	-0.0495956	2	2	2	14.2	14.2	14.2	12.615	0	15.154	1	2	1	2	1	2	2	2	1	1	2	1	2	1	2	2	2	1	8.3	14.2	8.3	14.2	8.3	14.2	14.2
1063	TMEM194A	Transmembrane protein 194A	O14524;O14524-2	O14524;O14524-2;G3V5K2					+	0.775054	-0.45988			0	-0.283156	4	4	4	7.7	7.7	7.7	50.639	0	7.6041	2	3	0	2	3	3	2	2	1	2	3	0	2	3	3	2	2	1	4.1	5.9	0	3.6	5.9	5.9	4.1
1064	COX7A2L	Cytochrome c oxidase subunit 7A-related protein, mitochondrial	O14548;E5RJZ1;H0YBD2	O14548;E5RJZ1;H0YBD2;E5RFH8	MitoCarta3.0	MIM			+	1.41573	-0.271126		+	1.50831	-0.295854	6	6	6	69.3	69.3	69.3	12.615	0	38.159	4	5	4	4	5	5	5	5	4	4	5	4	4	5	5	5	5	4	55.3	63.2	33.3	34.2	63.2	61.4	63.2
1066	CYB561D2	Cytochrome b561 domain-containing protein 2	U3KQU4;O14569	U3KQU4;O14569						1.1099	0.0925143			1.03826	0.114626	1	1	1	24	24	24	5.212	0	16.575	1	1	0	1	1	1	1	1	1	1	1	0	1	1	1	1	1	1	24	24	0	24	24	24	24
1067	IRS4	Insulin receptor substrate 4	O14654	O14654;H3BTC1						1.09	0.0732401			0.566882	0.0696246	27	27	27	26.3	26.3	26.3	133.77	0	112.3	10	14	8	17	21	12	16	17	15	10	14	8	17	21	12	16	17	15	9.6	13	9.1	15.8	20.4	12.3	15.4
1068	TOR1A	Torsin-1A	O14656;A0A494BZT7	O14656;A0A494BZT7;O14656-2					+	0.829511	0.286985			0.56932	0.203444	12	12	12	41.9	41.9	41.9	37.808	0	29.553	3	5	2	7	6	6	9	7	9	3	5	2	7	6	6	9	7	9	9.9	17.2	6.3	24.7	20.5	23.2	29.2
1069	STX16	Syntaxin-16	O14662-2	O14662-2						0.146044	0.0153337			0.0336534	0.00425498	9	9	1	40.8	40.8	3.6	34.812	0	73.299	5	6	5	8	7	8	9	6	8	1	0	1	1	1	1	1	0	1	20.4	28	20.1	33.2	28.6	33.2	40.8
1071	ADAM10	Disintegrin and metalloproteinase domain-containing protein 10	O14672;O14672-2	O14672;O14672-2				+	+	1.84234	0.351816		+	2.13786	0.15731	9	9	9	15.1	15.1	15.1	84.141	0	65.331	3	3	2	6	5	7	6	6	7	3	3	2	6	5	7	6	6	7	5.5	5.1	3.9	9.5	8.4	10.6	9.5
1073	EI24	Etoposide-induced protein 2.4 homolog	O14681;O14681-3;E9PL33;B7ZB74;E9PM05;E9PS58;E9PK61	O14681;O14681-3;E9PL33;B7ZB74;E9PM05;E9PS58;E9PK61;E9PLB8;E9PQN7;A0A087WV44						0.348468	-0.0377049			0.293633	-0.0349158	6	6	6	18.8	18.8	18.8	38.964	0	17.083	4	5	4	4	6	6	5	6	6	4	5	4	4	6	6	5	6	6	13.8	16.8	13.8	12.1	18.8	18.8	15.9
1076	TNPO2	Transportin-2	O14787-2;O14787;A0A075B780	O14787-2;O14787;A0A075B780;K7ESC1						0	NaN			0	NaN	13	7	7	18.7	12	12	100.41	0	24.717	0	0	0	4	5	4	5	4	3	0	0	0	4	5	4	5	4	3	1.9	3.3	3.4	11	13.5	13.3	14.9
1078	SCAMP3	Secretory carrier-associated membrane protein 3	O14828;O14828-2	O14828;O14828-2					+	2.61506	0.192403			2.09923	0.147678	10	10	10	41.2	41.2	41.2	38.287	0	318.13	7	7	7	7	8	9	8	9	9	7	7	7	7	8	9	8	9	9	25.6	33.1	32.3	31.4	38	40.6	31.4
1079	MGST3	Microsomal glutathione S-transferase 3	O14880;Q5VV89;Q5VV87	O14880;Q5VV89;Q5VV87	MitoCarta3.0	MOM				0.672512	-0.127218			0.273277	-0.0605257	6	6	6	39.5	39.5	39.5	16.516	0	71.518	5	5	4	5	5	4	3	4	5	5	5	4	5	5	4	3	4	5	34.2	38.8	32.9	34.2	38.8	33.6	33.6
1081	TIMM23;TIMM23B	Mitochondrial import inner membrane translocase subunit Tim23;Putative mitochondrial import inner membrane translocase subunit Tim23B	O14925;Q5SRD1	O14925;Q5SRD1;B4DDK6	MitoCarta3.0	MIM				0.498929	-0.0391936			0.0358062	-0.00391976	7	7	7	51.2	51.2	51.2	21.943	0	156.47	4	5	4	4	5	5	4	6	6	4	5	4	4	5	5	4	6	6	26.8	31.6	26.3	27.8	30.6	30.6	26.3
1082	HAT1	Histone acetyltransferase type B catalytic subunit	O14929;O14929-2	O14929;O14929-2;F8W9G7						0.222992	0.0248396			0.601452	-0.0908893	7	7	7	22.9	22.9	22.9	49.512	0	65.887	2	3	3	2	1	4	1	3	3	2	3	3	2	1	4	1	3	3	7.4	11.2	11.2	7.4	3.1	16.2	4.3
1084	UQCRQ	Cytochrome b-c1 complex subunit 8	O14949	O14949	MitoCarta3.0	MIM				0.669161	0.146569			0.487697	0.147242	5	5	5	46.3	46.3	46.3	9.9062	0	39.26	2	3	1	2	3	3	4	4	3	2	3	1	2	3	3	4	4	3	25.6	37.8	9.8	25.6	36.6	36.6	37.8
1088	SLC27A2	Very long-chain acyl-CoA synthetase	O14975;O14975-2;G3V1R7	O14975;O14975-2;G3V1R7						0	-0.106181			0	-0.163586	6	6	6	11	11	11	70.311	0	12.483	1	3	1	1	2	1	3	4	3	1	3	1	1	2	1	3	4	3	1.8	4.7	1.8	1.8	3.2	1.8	5
1090	XPO1	Exportin-1	O14980	O14980;C9JKM9;C9J673;C9IZS4;C9JQ02;C9JV99;F8WF71;C9IYM2;C9JF49;H7BZC5				+	+	2.02137	0.462448		+	1.86789	0.423636	43	43	43	52.4	52.4	52.4	123.38	0	323.31	24	30	25	38	42	39	38	43	37	24	30	25	38	42	39	38	43	37	25	31.2	26.1	45.2	51.7	46.5	47.9
1093	ANKRD28	Serine/threonine-protein phosphatase 6 regulatory ankyrin repeat subunit A	O15084-2;O15084;O15084-4;O15084-1	O15084-2;O15084;O15084-4;O15084-1;B4DIW9						0	NaN			0	NaN	7	7	6	9.9	9.9	8.8	96.16	0	16.51	6	4	4	0	0	0	1	0	1	5	4	4	0	0	0	1	0	1	8.6	5.7	6.1	0	0	0	1
1095	NPC1	Niemann-Pick C1 protein	O15118;K7EQ23;O15118-2	O15118;K7EQ23;O15118-2;K7ERM4;K7ERW2						1.30852	-0.105003			0.596464	-0.0388797	19	19	19	17.4	17.4	17.4	142.17	0	163.92	11	12	9	13	12	15	12	12	14	11	12	9	13	12	15	12	12	14	8.7	9.9	7.2	11.9	11.3	14.2	11.5
1097	DEGS1	Sphingolipid delta(4)-desaturase DES1	O15121	O15121;E7EMA0						0.568656	0.126406			1.11689	0.190714	4	4	4	17	17	17	37.866	0	52.09	3	3	3	3	3	3	3	3	4	3	3	3	3	3	3	3	3	4	14.9	14.9	14.9	14.9	14.9	14.9	14.9
1098	SCAMP1	Secretory carrier-associated membrane protein 1	O15126;A0A087WXB0;O15126-2	O15126;A0A087WXB0;O15126-2;A0A087WZA6;A0A087WU14;A0A087WTX8					+	1.97295	0.171084	+	+	2.92875	0.403297	11	11	11	42	42	42	37.92	0	257.68	4	6	4	8	9	11	7	8	7	4	6	4	8	9	11	7	8	7	21.6	26.9	21.6	39.3	39.9	42	31.1
1099	SCAMP2	Secretory carrier-associated membrane protein 2	O15127;H3BV04;H3BN93;H3BUB6;H3BPL9	O15127;H3BV04;H3BN93;H3BUB6;H3BPL9						0.621327	0.035086			0.439684	0.0204643	5	5	5	16.7	16.7	16.7	36.648	0	251.35	3	3	3	4	2	3	3	4	3	3	3	3	4	2	3	3	4	3	13.7	13.7	13.7	14.3	9.7	13.7	13.7
1103	PGRMC2	Membrane-associated progesterone receptor component 2	O15173;O15173-2;U3KQM0	O15173;O15173-2;U3KQM0;U3KPU8						0.0233628	0.00299581			0.0173543	-0.00225766	13	13	12	43.5	43.5	43.5	23.818	0	323.31	11	11	8	12	11	13	12	13	12	10	10	7	11	10	12	11	12	11	39.9	39.9	36.3	39.9	39.9	43.5	39.9
1105	GNPAT	Dihydroxyacetone phosphate acyltransferase	O15228;O15228-2;Q5TBH8	O15228;O15228-2;Q5TBH8;Q5TBH6;A0A2R8YH69						0.890725	0.201815			0.111441	0.0295642	19	19	19	32.9	32.9	32.9	77.187	0	64.774	3	9	3	5	10	7	13	11	13	3	9	3	5	10	7	13	11	13	5.7	16.8	6	10.1	18.4	12.5	22.4
1106	RER1	Protein RER1	O15258;Q5T092;A0A0A0MR06;Q5T091;Q5T093	O15258;Q5T092;A0A0A0MR06;Q5T091;Q5T093						0.148745	0.0223106			0.306264	0.0338564	7	7	7	37.8	37.8	37.8	22.958	0	227.65	6	7	6	7	7	6	7	6	7	6	7	6	7	7	6	7	6	7	33.7	37.8	33.7	37.8	37.8	33.7	37.8
1107	SURF4	Surfeit locus protein 4	O15260;Q5T8U5;O15260-2;B7Z1G8;O15260-3	O15260;Q5T8U5;O15260-2;B7Z1G8;O15260-3						1.15407	-0.101041			0.386356	0.031628	8	8	8	33.1	33.1	33.1	30.394	0	160.6	7	7	7	8	7	7	7	7	8	7	7	7	8	7	7	7	7	8	30.5	30.5	27.1	33.1	30.1	28.3	30.1
1108	SPTLC1	Serine palmitoyltransferase 1	O15269	O15269;A0A2R8Y4S0;A0A2R8Y6A2;O15269-2;A0A2R8Y763						0.747479	-0.0513728			2.21547	-0.118565	21	21	21	51.4	51.4	51.4	52.743	0	286.78	14	15	14	16	15	12	16	14	16	14	15	14	16	15	12	16	14	16	34.7	38.9	31.5	39.3	39.3	30.9	42.9
1109	SPTLC2	Serine palmitoyltransferase 2	O15270;H0YJV2	O15270;H0YJV2;Q9NUV7	MitoCarta3.0	Membrane				0.121391	0.00510788			0.183601	-0.00481002	29	29	29	68	68	68	62.924	0	323.31	18	21	14	22	21	23	23	24	22	18	21	14	22	21	23	23	24	22	43.1	50.7	33.3	54.6	48.2	51.8	51.1
1114	IPO8	Importin-8	O15397;O15397-2	O15397;O15397-2;F5H2I3;F5GXT5;F5H244;F5H292;H0YH64						0.820679	0.133951			1.2544	0.165116	15	14	14	16.5	15.5	15.5	119.94	0	61.301	6	7	8	8	10	13	9	12	11	6	7	8	8	10	13	9	12	11	7.9	9.1	10	10.3	12.2	15.3	11.5
1115	STX7	Syntaxin-7	O15400-2;O15400	O15400-2;O15400						1.01857	0.0590992			0.418575	0.0431568	11	11	11	71.5	71.5	71.5	27.4	0	297.82	9	9	9	9	11	9	11	9	10	9	9	9	9	11	9	11	9	10	52.7	51	53.6	63.2	71.5	63.2	71.5
1117	ABCC4	Multidrug resistance-associated protein 4	O15439-2;O15439;O15439-4;O15439-3	O15439-2;O15439;O15439-4;O15439-3;A0A2R8YDC1;A0A2R8Y6V8						0	0.253918			0	0.268722	11	11	11	8.4	8.4	8.4	144.2	0	21.412	1	4	1	6	7	8	6	8	9	1	4	1	6	7	8	6	8	9	0.9	3	0.9	4.9	5.8	6.5	4.4
1120	TTI1	TELO2-interacting protein 1 homolog	O43156	O43156						0	NaN			0	NaN	7	7	7	8.1	8.1	8.1	122.07	0	34.059	0	1	2	2	3	2	4	3	2	0	1	2	2	3	2	4	3	2	0	1.3	2	2.6	3.8	3	4.3
1121	CYB5B	Cytochrome b5 type B	O43169;H3BUX2;A0A499FJ32;D6RFH4	O43169;H3BUX2;A0A499FJ32;D6RFH4;J3QR91	MitoCarta3.0	MOM			+	1.53996	0.288761			0.469385	0.167623	6	6	6	59.3	59.3	59.3	16.694	0	233.44	5	6	4	5	5	5	5	5	5	5	6	4	5	5	5	5	5	5	59.3	59.3	53.3	59.3	59.3	59.3	59.3
1122	NDUFS4	NADH dehydrogenase [ubiquinone] iron-sulfur protein 4, mitochondrial	O43181;H0Y9M8	O43181;H0Y9M8	MitoCarta3.0	MIM				0	NaN		+	1.14501	-0.231884	2	2	2	13.7	13.7	13.7	20.108	0	2.921	2	2	2	2	2	2	1	0	0	2	2	2	2	2	2	1	0	0	13.7	13.7	13.7	13.7	13.7	13.7	8.6
1123	PSMD3	26S proteasome non-ATPase regulatory subunit 3	O43242;O43242-2	O43242;O43242-2;H0YGV8						0	NaN			0	NaN	17	17	17	32.4	32.4	32.4	60.977	0	27.655	1	2	1	3	3	4	3	5	2	1	2	1	3	3	4	3	5	2	1.7	4.7	1.9	5.1	6.4	7.3	6.4
1125	ZW10	Centromere/kinetochore protein zw10 homolog	O43264;O43264-2	O43264;O43264-2;F5H3C1						0.0440234	0.00478252			0.113266	0.0229651	19	19	19	31.1	31.1	31.1	88.828	0	142.83	6	9	6	11	12	10	8	11	8	6	9	6	11	12	10	8	11	8	8.7	13.2	10.1	19.6	21.8	15.1	14.1
1126	GPAA1	Glycosylphosphatidylinositol anchor attachment 1 protein	O43292;O43292-2;E9PPZ9;E9PQ31	O43292;O43292-2;E9PPZ9;E9PQ31;E9PLV6;E9PLG8;E9PM11;E9PM94						0.269138	-0.0483632			0.133959	-0.0207362	10	10	10	13.8	13.8	13.8	67.622	0	19.283	7	6	4	8	7	10	8	8	8	7	6	4	8	7	10	8	8	8	11.4	9.3	6.4	12.7	11.4	13.8	11.4
1130	EMC8	ER membrane protein complex subunit 8	O43402;M0R1B0;O43402-2	O43402;M0R1B0;O43402-2						1.60088	-0.116878			1.46397	-0.102692	10	10	10	57.1	57.1	57.1	23.773	0	106.98	8	8	7	9	9	10	10	9	10	8	8	7	9	9	10	10	9	10	41	41	40	48.1	50	57.1	57.1
1136	B4GAT1	Beta-1,4-glucuronyltransferase 1	O43505	O43505						0.272768	0.0265516			0.0621808	0.00852013	10	10	10	27.7	27.7	27.7	47.119	0	88.256	6	6	4	6	6	7	6	7	7	6	6	4	6	6	7	6	7	7	14.9	18.3	10.6	14.9	14.9	17.1	14.9
1140	XPOT	Exportin-T	O43592	O43592;F8WDU6;F5GYW6;F5GZM3						0.642088	0.0894055			0.546636	0.090886	29	29	29	37.6	37.6	37.6	109.96	0	240.56	18	20	19	22	24	22	18	23	20	18	20	19	22	24	22	18	23	20	21.1	25.5	23.4	28	30.8	28	22
1142	TIMM44	Mitochondrial import inner membrane translocase subunit TIM44	O43615;M0QXU7	O43615;M0QXU7;M0QXM9;M0R301;M0R124	MitoCarta3.0	MIM				1.45644	0.117435			1.77527	0.163124	21	21	21	48.5	48.5	48.5	51.355	0	114.17	7	13	7	16	14	17	16	14	15	7	13	7	16	14	17	16	14	15	15.7	29	16.6	35	33.4	40	36.3
1144	TSPAN6	Tetraspanin-6	O43657;A0A087WZU5;A0A087WYV6	O43657;A0A087WZU5;A0A087WYV6					+	1.65552	0.166639			1.83576	0.164943	7	7	7	22.9	22.9	22.9	27.563	0	22.829	3	4	3	6	5	6	3	5	5	3	4	3	6	5	6	3	5	5	13.5	18.8	13.5	22.9	18.8	22.9	13.9
1152	SYNGR1	Synaptogyrin-1	O43759-2;B5MCD7;O43759;A2A283;F8WCE4;O43759-3	O43759-2;B5MCD7;O43759;A2A283;F8WCE4;O43759-3					+	2.13571	-0.205594			1.13567	-0.163787	4	4	4	27.2	27.2	27.2	21.038	0	24.659	4	3	3	3	3	2	3	2	3	4	3	3	3	3	2	3	2	3	27.2	17.8	17.8	17.8	17.8	11.5	17.8
1153	SYNGR2	Synaptogyrin-2	O43760;O43760-2;K7ELD9;K7ENG9;K7ELS8	O43760;O43760-2;K7ELD9;K7ENG9;K7ELS8;K7EJ35					+	2.19707	-0.142302			0.947374	-0.0842746	5	5	5	20.5	20.5	20.5	24.81	0	12.214	4	5	5	5	5	5	5	4	5	4	5	5	5	5	5	5	4	5	17	20.5	20.5	20.5	20.5	20.5	20.5
1154	SGTA	Small glutamine-rich tetratricopeptide repeat-containing protein alpha	O43765;K7EMD6	O43765;K7EMD6						0	NaN			0	NaN	4	4	4	16	16	16	34.063	0	11.386	1	0	1	4	3	3	1	2	1	1	0	1	4	3	3	1	2	1	3.8	0	3.8	16	12.8	12.8	3.8
1155	SLC25A20	Mitochondrial carnitine/acylcarnitine carrier protein	O43772;C9JPE1	O43772;C9JPE1;F8WEF6	MitoCarta3.0	MIM				0	NaN			0	NaN	11	11	11	28.9	28.9	28.9	32.943	0	33.339	3	2	0	10	4	7	5	6	6	3	2	0	10	4	7	5	6	6	11.3	8.6	0	26.2	14	22.3	17.6
1157	SLC25A17	Peroxisomal membrane protein PMP34	O43808;B0QYW5;F6RTR7;F8WE74	O43808;B0QYW5;F6RTR7;F8WE74;B1AHN4;F8WEC6;F8WA85						1.39753	0.130479			0.4378	0.0649557	8	8	8	27.4	27.4	27.4	34.566	0	20.759	4	5	1	6	5	5	3	5	7	4	5	1	6	5	5	3	5	7	13	16.6	3.9	19.2	16.3	16.9	9.1
1161	SCO2	Protein SCO2 homolog, mitochondrial	O43819	O43819;A0A1W2PQK0					+	0.945997	-0.356319			0.875587	-0.273178	8	8	8	40.6	40.6	40.6	29.81	0	323.31	8	7	8	7	8	8	8	8	7	8	7	8	7	8	8	8	8	7	40.6	36.8	40.6	37.6	40.6	40.6	40.6
1162	SLC37A4	Glucose-6-phosphate translocase	U3KPU7;U3KQS2;O43826;O43826-2;U3KQL4	U3KPU7;U3KQS2;O43826;O43826-2;U3KQL4						0.387455	0.0276066			0.716221	0.0336801	6	6	6	14.2	14.2	14.2	46.443	0	55.386	5	5	5	5	6	4	4	6	5	5	5	5	5	6	4	4	6	5	11.9	11.9	14	14.2	14.2	11.9	11.9
1163	CALU	Calumenin	O43852-2;O43852;O43852-4;O43852-3;H0Y875;O43852-9;O43852-15;O43852-5	O43852-2;O43852;O43852-4;O43852-3;H0Y875;O43852-9;O43852-15;O43852-5;O43852-8;O43852-6;O43852-12;O43852-13;O43852-14;O43852-7;O43852-11;O43852-10						0	-0.158305			0	-0.0640915	5	5	5	17.1	17.1	17.1	37.134	0	14.458	1	3	0	4	4	5	3	1	3	1	3	0	4	4	5	3	1	3	3.2	14	0	9.5	14	17.1	8.6
1166	SSSCA1	Sjoegren syndrome/scleroderma autoantigen 1	O60232;H0YEB6;G3V1B8	O60232;H0YEB6;G3V1B8;E9PK41;H0YEK1;E9PN57						0	NaN			0	NaN	12	12	12	76.9	76.9	76.9	21.474	0	192.99	12	11	11	0	0	0	0	0	0	12	11	11	0	0	0	0	0	0	76.9	76.9	76.9	0	0	0	0
1170	OPA1	Dynamin-like 120 kDa protein, mitochondrial;Dynamin-like 120 kDa protein, form S1	O60313-2;O60313-10;O60313;O60313-11;O60313-9;E5KLJ9;A0A2R8YDM2;O60313-13;A0A2R8Y3X5;C9JMB8;A0A2R8YE78;A0A2R8YFD1;A0A2R8YGE5	O60313-2;O60313-10;O60313;O60313-11;O60313-9;E5KLJ9;A0A2R8YDM2;O60313-13;A0A2R8Y3X5;C9JMB8;A0A2R8YE78;A0A2R8YFD1;A0A2R8YGE5;A0A2R8YD53;A0A2R8Y4Q3;A0A2R8Y4G4;A0A2R8YE54;H7C141;A0A2R8Y5G3;A0A2R8Y5E2;H7C3G2;C9JY58;H7C321	MitoCarta3.0	MIM				0.943877	0.217006			0.99124	0.226096	44	44	44	49.7	49.7	49.7	115.88	0	261.25	6	8	7	11	13	12	13	13	10	6	8	7	11	13	12	13	13	10	7.3	8.6	7.6	12.5	16.3	14.2	16.1
1171	2021-03-06	E3 ubiquitin-protein ligase MARCH6	O60337;O60337-5;O60337-6	O60337;O60337-5;O60337-6;D6RHY7;A0A0B4J206						0.328921	-0.0568274			0.266221	0.0375581	6	6	6	7.3	7.3	7.3	102.54	0	16.595	2	4	3	4	3	3	3	4	3	2	4	3	4	3	3	3	4	3	2.5	4.9	3.3	4.8	3.8	3.5	3.5
1174	FADS1	Fatty acid desaturase 1	O60427	O60427						0	NaN			0	NaN	7	7	1	20.5	20.5	3.8	51.964	0	22.918	0	1	0	3	3	4	3	4	4	0	0	0	0	0	0	0	1	0	0	2.3	0	8.1	10.6	9.7	7.9
1175	MAN1A2	Mannosyl-oligosaccharide 1,2-alpha-mannosidase IB	O60476	O60476;H0Y543;H0Y7H1;Q5T9E3						0	0.06249			0	0.0247059	7	7	7	16.2	16.2	16.2	73.003	0	15.793	2	2	1	2	1	4	3	2	4	2	2	1	2	1	4	3	2	4	3.6	5.1	1.6	3.7	1.6	9.4	6.4
1176	ACSL4	Long-chain-fatty-acid--CoA ligase 4	O60488-2;O60488	O60488-2;O60488;D6RF95;H0Y9A0;D6RD96;D6RDA8						2.20899	0.115079			0.99302	0.0457668	30	30	28	62.1	62.1	57.8	74.435	0	323.31	17	17	14	19	23	17	20	22	24	15	15	12	17	21	15	18	20	22	33.3	33.3	28.2	37	46.3	33.3	41
1177	STX10	Syntaxin-10	X6R2W0;Q5U8S2;O60499;K7ELY2;K7EIY4;K7EJ05;K7EPP9	X6R2W0;Q5U8S2;O60499;K7ELY2;K7EIY4;K7EJ05;K7EPP9;O60499-2;F6RTM7;K7EQ84;K7EK75						0.911432	0.0288003			0.546289	0.0642681	5	5	5	28.2	28.2	28.2	24.854	0	32.324	3	3	2	5	4	4	3	2	4	3	3	2	5	4	4	3	2	4	16.8	16.8	11.8	28.2	20.9	21.8	15.9
1183	TSPAN3	Tetraspanin-3	O60637-3;O60637;H0YKJ9;O60637-2	O60637-3;O60637;H0YKJ9;O60637-2;H0YMH8						0	0.132643			0	0.142393	3	3	3	16.9	16.9	16.9	21.183	0	10.12	3	2	1	2	1	2	2	2	2	3	2	1	2	1	2	2	2	2	16.9	12.2	3.7	12.2	8.5	12.2	13.2
1184	PLIN3	Perilipin-3	O60664-4;O60664;O60664-3;K7ERZ3;O60664-2	O60664-4;O60664;O60664-3;K7ERZ3;O60664-2;K7EL96;K7ER39					+	2.11123	0.149342			0.373788	0.0502439	13	13	13	43.1	43.1	43.1	45.803	0	229.07	8	10	6	10	9	9	9	9	12	8	10	6	10	9	9	9	9	12	28.7	32.7	22.7	31.8	29.4	28.9	31.3
1188	ICMT	Protein-S-isoprenylcysteine O-methyltransferase	O60725	O60725						1.09935	-0.155383			1.38266	-0.129856	4	4	4	15.5	15.5	15.5	31.938	0	20.512	3	3	2	3	2	4	3	4	3	3	3	2	3	2	4	3	4	3	9.9	9.9	9.5	9.9	12	15.5	15.1
1190	HIST1H2BN;HIST1H2BL;HIST1H2BM;HIST1H2BH;HIST2H2BF;HIST1H2BC;HIST1H2BD;H2BFS;HIST1H2BK;HIST1H2BA	Histone H2B;Histone H2B type 1-L;Histone H2B type 1-M;Histone H2B type 1-N;Histone H2B type 1-H;Histone H2B type 2-F;Histone H2B type 1-C/E/F/G/I;Histone H2B type 1-D;Histone H2B type F-S;Histone H2B type 1-K;Histone H2B type 1-A	U3KQK0;Q99880;Q99879;Q99877;Q93079;Q5QNW6;P62807;P58876;P57053;O60814;Q5QNW6-2;Q96A08	U3KQK0;Q99880;Q99879;Q99877;Q93079;Q5QNW6;P62807;P58876;P57053;O60814;Q5QNW6-2;Q96A08;A0A2R8Y619						0.800721	0.0867071			1.30963	0.142771	6	6	2	31.3	31.3	6	18.804	0	62.22	3	4	3	4	5	3	5	5	4	0	0	0	1	1	0	2	2	1	21.1	25.3	21.1	26.5	31.3	21.1	27.1
1191	TIMM17B	Mitochondrial import inner membrane translocase subunit Tim17-B	O60830;O60830-2;V9GYS0	O60830;O60830-2;V9GYS0;V9GYU0;V9GYK7	MitoCarta3.0	MIM				0.0585401	0.0141061			0.117158	0.0283124	6	6	6	51.7	51.7	51.7	18.273	0	197.99	5	5	5	6	6	6	5	5	4	5	5	5	6	6	6	5	5	4	47.7	47.7	47.7	51.7	51.7	51.7	47.7
1192	PRAF2	PRA1 family protein 2	O60831;A6NP52	O60831;A6NP52				+	+	3.06047	0.226604		+	1.9632	0.172292	4	4	2	27	27	12.4	19.258	0	32.257	3	3	3	3	2	4	4	3	4	2	2	2	2	1	2	2	2	2	22.5	22.5	22.5	22.5	16.3	27	27
1193	DNAJA2	DnaJ homolog subfamily A member 2	O60884	O60884;A0A087WT48;I3L320						1.12582	0.130237			0.617444	0.0845331	15	15	15	39.8	39.8	39.8	45.745	0	97.202	5	6	4	6	5	6	8	7	7	5	6	4	6	5	6	8	7	7	10.9	13.3	9.2	17.5	10.9	13.3	22.6
1194	SMPD2	Sphingomyelin phosphodiesterase 2	O60906;H0Y5N2	O60906;H0Y5N2						0	-0.0934645			0	-0.111174	5	5	5	16.3	16.3	16.3	47.645	0	16.51	2	2	2	3	2	3	4	5	5	2	2	2	3	2	3	4	5	5	5.2	5.2	5.2	9.2	5.7	9.2	12.3
1198	FAM20B	Glycosaminoglycan xylosylkinase	O75063	O75063;X6RH03						0.0705672	0.009576			0.0425004	-0.00486581	14	14	14	46	46	46	46.432	0	56.277	8	7	8	10	11	10	8	11	10	8	7	8	10	11	10	8	11	10	24.4	21.5	24	33.7	36.2	33	25.7
1203	CAND2	Cullin-associated NEDD8-dissociated protein 2	O75155-2;O75155	O75155-2;O75155;A0A3B3ISC4;F8WBB8;F5H6I6;C9JH00						0	0.217336			0	0.206983	15	12	12	16.1	13.7	13.7	122.66	0	33.339	0	3	2	5	8	6	8	7	3	0	3	2	5	8	6	8	7	3	0	4.2	2	5.2	9.6	8	9.8
1206	NDUFS2	NADH dehydrogenase [ubiquinone] iron-sulfur protein 2, mitochondrial	O75306;O75306-2	O75306;O75306-2	MitoCarta3.0	MIM				1.1356	-0.169537	+	+	2.76728	0.431627	25	25	25	68	68	68	52.545	0	323.31	12	16	13	20	21	21	16	12	14	12	16	13	20	21	21	16	12	14	29.2	41.5	33.9	56.2	64.8	58.3	46.2
1207	GBAS	Protein NipSnap homolog 2	O75323;O75323-2	O75323;O75323-2;H7C333;F8WBI5;C9J7B1;C9K068	MitoCarta3.0	Matrix				0.587349	-0.0642393			0.0414084	0.00623957	7	7	7	22.4	22.4	22.4	33.742	0	19.54	2	3	3	2	2	5	5	3	6	2	3	3	2	2	5	5	3	6	6.3	11.9	8.7	8.7	8.7	19.9	17.1
1209	PDCD6	Programmed cell death protein 6	O75340;A0A024QZ42	O75340;A0A024QZ42;H0Y9X3;A0A087WZ38;E7EPW6;O75340-3						0.729086	0.0903571		+	1.95381	0.205862	10	10	1	58.1	58.1	4.7	21.868	0	169.27	4	4	4	6	4	4	5	4	4	1	1	1	1	1	1	1	1	1	19.9	19.9	22.5	33	19.9	19.9	26.7
1216	SEC22B	Vesicle-trafficking protein SEC22b	O75396	O75396;A0A087X1A9						0.0447906	0.00178242			1.13147	-0.0414817	13	13	13	52.1	52.1	52.1	24.593	0	291.47	11	11	11	12	12	11	11	13	11	11	11	11	12	12	11	11	13	11	48.8	48.8	48.8	51.6	51.6	51.6	47.4
1218	MTX2	Metaxin-2	O75431;O75431-2;C9JAZ1;C9JNK6	O75431;O75431-2;C9JAZ1;C9JNK6;F8WE26	MitoCarta3.0	MOM		+	+	2.76529	-0.207363		+	2.63396	-0.151732	10	10	10	57	57	57	29.763	0	174.69	6	7	6	9	9	9	9	10	9	6	7	6	9	9	9	9	10	9	24	27.8	27.4	46.8	46.4	46.4	46.8
1219	NDUFB1	NADH dehydrogenase [ubiquinone] 1 beta subcomplex subunit 1	O75438	O75438	MitoCarta3.0	MIM				0.622818	-0.130682			0.346876	-0.0908758	2	2	2	15.5	15.5	15.5	6.9611	0	3.4987	2	2	2	2	2	2	2	2	2	2	2	2	2	2	2	2	2	2	15.5	15.5	15.5	15.5	15.5	15.5	15.5
1221	ERLIN1	Erlin-1	O75477;B0QZ43	O75477;B0QZ43				+	+	2.13803	-0.23371			1.25909	-0.134471	12	9	9	31.9	23	23	39.171	0	26.566	5	5	4	2	4	3	3	4	5	5	5	4	2	4	3	3	4	5	23	21	12.4	15.2	22.1	18.7	18.7
1222	NDUFS3	NADH dehydrogenase [ubiquinone] iron-sulfur protein 3, mitochondrial	O75489	O75489;E9PS48;O75489-2;G3V194;E9PKL8;E9PJE7	MitoCarta3.0	MIM				0.416026	0.0642719	+	+	3.99644	0.646975	18	18	18	57.6	57.6	57.6	30.241	0	210.84	9	10	7	16	14	17	11	12	12	9	10	7	16	14	17	11	12	12	41.3	43.2	28.4	54.9	54.9	57.6	51.9
1227	GCAT	2-amino-3-ketobutyrate coenzyme A ligase, mitochondrial	O75600;O75600-2;H7BZ75	O75600;O75600-2;H7BZ75;C9IZC9;F2Z340	MitoCarta3.0	unknown				0.707303	0.138769			0.47392	0.0606145	6	6	6	19.1	19.1	19.1	45.285	0	19.213	2	2	1	3	3	3	5	4	4	2	2	1	3	3	3	5	4	4	5.7	6	2.6	8.4	10	10	15.8
1232	RP2	Protein XRP2	O75695	O75695						0.270026	-0.0431913			0.0992537	0.0197876	4	4	4	8.3	8.3	8.3	39.641	0	8.1331	2	2	2	3	4	2	3	2	3	2	2	2	3	4	2	3	2	3	5.1	5.1	5.1	5.7	8.3	5.1	7.7
1234	SLC25A12	Calcium-binding mitochondrial carrier protein Aralar1	O75746;O75746-2	O75746;O75746-2;F8W9J0;H0YFB2;B4DGK6	MitoCarta3.0	MIM				1.81431	-0.0923858			0.704886	-0.050286	31	24	24	56.5	47.6	47.6	74.761	0	323.31	12	15	12	17	16	16	12	17	17	12	15	12	17	16	16	12	17	17	32.2	37.3	29.8	44.7	38.5	39.2	33.3
1236	ZMPSTE24	CAAX prenyl protease 1 homolog	O75844	O75844						0.136528	0.0436287			0.143015	0.0467838	19	19	19	36.4	36.4	36.4	54.812	0	323.31	15	17	12	14	16	19	16	16	17	15	17	12	14	16	19	16	16	17	34.1	35.8	25.5	30.7	34.3	36.4	34.5
1237	SC5D	Lathosterol oxidase	O75845	O75845;E9PQ91						0	NaN			0	-0.200356	3	3	3	7.7	7.7	7.7	35.3	0	3.3624	2	3	2	1	1	2	1	1	1	2	3	2	1	1	2	1	1	1	5.4	7.7	5.4	2.7	2.7	5.4	2.7
1239	ARL6IP5	PRA1 family protein 3	O75915	O75915;F8WF90;C9JQU6;F8WF33						0.310466	0.0458317			0.544471	0.0540339	7	7	7	32.4	32.4	32.4	21.614	0	323.31	5	5	5	7	5	6	5	6	6	5	5	5	7	5	6	5	6	6	28.2	28.2	28.2	32.4	28.2	28.7	28.2
1241	ATP5H	ATP synthase subunit d, mitochondrial	O75947;O75947-2	O75947;O75947-2;F5H608	MitoCarta3.0	MIM				0.427478	-0.0899773			0.236152	-0.0560274	15	15	15	83.2	83.2	83.2	18.491	0	216.58	12	14	13	13	13	12	13	13	12	12	14	13	13	13	12	13	13	12	68.9	83.2	78.3	68.9	68.9	68.9	68.9
1243	ATP5L	ATP synthase subunit g, mitochondrial	O75964;E9PN17;A0A3B3ITX4	O75964;E9PN17;A0A3B3ITX4;A0A3B3IRW3	MitoCarta3.0	MIM				0.518089	-0.0889826			0.348817	-0.0640608	7	7	7	54.4	54.4	54.4	11.428	0	114.75	7	7	6	7	7	7	7	7	7	7	7	6	7	7	7	7	7	7	54.4	54.4	47.6	54.4	54.4	54.4	54.4
1244	CPD	Carboxypeptidase D	O75976;O75976-2	O75976;O75976-2;J3QQJ4;J3QRJ9						0.863923	0.183715			0.677022	0.125568	18	18	18	16.5	16.5	16.5	152.93	0	55.42	1	6	2	9	7	10	13	11	11	1	6	2	9	7	10	13	11	11	0.7	4.6	1.6	7.3	5.4	8	12.8
1246	WFS1	Wolframin	O76024	O76024;H0Y9G5						0.202681	-0.0217891			0.572422	-0.0873284	6	6	6	7.5	7.5	7.5	100.29	0	8.7008	1	6	2	2	4	4	2	4	3	1	6	2	2	4	4	2	4	3	0.9	7.5	2.5	2.5	4.8	4.8	1.8
1247	TM7SF2	Delta(14)-sterol reductase	O76062;O76062-2;E9PLS9;E9PRQ1;E9PLI3	O76062;O76062-2;E9PLS9;E9PRQ1;E9PLI3;E9PLL1;H0YEN6;E9PS09;H0YDY5;E9PQZ7;E9PP79;E9PS18;E9PK81;E9PQ50;H0YCI8						0.104693	0.0182389			0.532917	0.0698288	7	7	7	22.2	22.2	22.2	46.405	0	51.663	2	4	2	6	3	6	5	5	5	2	4	2	6	3	6	5	5	5	5.5	16	5.5	19.6	9.8	20.6	14.4
1248	CIAO1	Probable cytosolic iron-sulfur protein assembly protein CIAO1	O76071	O76071						0.377814	0.0267202			1.30269	0.0820157	10	10	10	46.6	46.6	46.6	37.84	0	85.773	5	7	4	6	7	8	9	7	7	5	7	4	6	7	8	9	7	7	19.8	31.3	16.2	28.6	33.6	37.2	44.2
1250	JTB	Protein JTB	O76095;O76095-2;A0A3B3ITX8	O76095;O76095-2;A0A3B3ITX8						0	-0.103289			0	-0.0455546	2	2	2	13.7	13.7	13.7	16.358	0	4.6292	1	2	1	1	1	2	2	2	2	1	2	1	1	1	2	2	2	2	8.9	13.7	8.9	8.9	8.9	13.7	13.7
1251	B3GAT3	Galactosylgalactosylxylosylprotein 3-beta-glucuronosyltransferase 3	O94766;G3V150;O94766-2	O94766;G3V150;O94766-2;E9PNA1;A0A087WXU9;Q9NPZ5						0.528573	0.0619556			0.0334368	0.00550747	11	11	11	38.8	38.8	38.8	37.121	0	44.981	7	7	4	9	8	10	9	9	9	7	7	4	9	8	10	9	9	9	26	26	17.9	30.7	27.8	36.1	30.7
1254	TOMM70A	Mitochondrial import receptor subunit TOM70	O94826	O94826	MitoCarta3.0	MOM	1			2.54775	0.0744513			0.405601	0.0199982	23	23	23	50.3	50.3	50.3	67.454	0	261.57	13	15	11	16	19	19	20	15	17	13	15	11	16	19	19	20	15	17	31.6	31.6	28.8	39.8	46.5	42.6	47.7
1258	UFL1	E3 UFM1-protein ligase 1	O94874;O94874-2;O94874-3	O94874;O94874-2;O94874-3						0.888301	0.121619			0.741494	0.114384	25	25	25	31.9	31.9	31.9	89.594	0	45.808	9	12	6	14	12	12	13	16	15	9	12	6	14	12	12	13	16	15	12.6	15.2	7.9	18.8	15.7	15.7	17.8
1259	TMEM63A	CSC1-like protein 1	O94886	O94886;X6RI56						2.0202	-0.0958714			2.42346	-0.12836	9	9	9	9.5	9.5	9.5	92.125	0	15.256	4	6	2	5	4	6	4	4	6	4	6	2	5	4	6	4	4	6	3.6	5.9	2.6	5.5	5	7.1	4.6
1261	ENDOD1	Endonuclease domain-containing 1 protein	O94919	O94919						1.30373	-0.13216			1.33047	-0.0619823	14	14	14	38.2	38.2	38.2	55.016	0	161.61	10	10	8	6	7	12	7	10	7	10	10	8	6	7	12	7	10	7	29.4	28.4	24	17.4	21.6	34	19.4
1264	YIF1A	Protein YIF1A	O95070;A6NGW1;E9PIZ0;C9JST7	O95070;A6NGW1;E9PIZ0;C9JST7;E9PS11;E9PP02						0.41105	-0.037526			0.121835	0.0150075	5	5	5	24.9	24.9	24.9	32.011	0	73.865	4	3	3	5	5	5	5	4	5	4	3	3	5	5	5	5	4	5	18.4	14.3	14.3	24.9	24.9	24.9	24.9
1266	NDUFB6	NADH dehydrogenase [ubiquinone] 1 beta subcomplex subunit 6	O95139;A0A087WZX2	O95139;A0A087WZX2;O95139-2	MitoCarta3.0	MIM				0	-0.381835			0	-0.273617	3	3	3	29.7	29.7	29.7	15.489	0	13.884	1	3	1	2	3	3	2	3	2	1	3	1	2	3	3	2	3	2	10.2	29.7	5.5	24.2	29.7	29.7	24.2
1267	MFN2	Mitofusin-2	O95140;O95140-2	O95140;O95140-2;Q5JXC5	MitoCarta3.0	MOM	1	+	+	2.29643	0.281477			1.2026	0.149355	18	18	18	26.9	26.9	26.9	86.401	0	112.29	4	10	4	8	10	9	14	12	12	4	10	4	8	10	9	14	12	12	5.9	14.1	6.7	14.3	16.2	13.6	22.3
1268	ZFPL1	Zinc finger protein-like 1	O95159;E9PQ47;E9PNY1	O95159;E9PQ47;E9PNY1;E9PMQ3;E9PQA5;E9PJX1;E9PJ47;H0YCU8						1.08924	0.0891705			0.264907	0.0212075	7	7	7	21.9	21.9	21.9	34.114	0	12.04	2	3	2	3	2	5	2	3	5	2	3	2	3	2	5	2	3	5	6.1	8.7	6.1	10.6	6.1	18.1	6.1
1270	NDUFA3	NADH dehydrogenase [ubiquinone] 1 alpha subcomplex subunit 3	Q6FGG4;O95167;S4R3I5	Q6FGG4;O95167;S4R3I5;H7C0D7;H7C2R1;A8MVM8;S4R3T6;A8MYJ8	MitoCarta3.0	MIM			+	2.10646	-0.149903			0	NaN	3	3	3	50	50	50	9.2787	0	6.921	1	3	2	1	2	2	3	2	2	1	3	2	1	2	2	3	2	2	13.1	50	21.4	13.1	21.4	21.4	50
1271	NDUFB4	NADH dehydrogenase [ubiquinone] 1 beta subcomplex subunit 4	O95168-2;O95168;F2Z3P9;C9JXQ9	O95168-2;O95168;F2Z3P9;C9JXQ9	MitoCarta3.0	MIM				0	NaN		+	3.05058	-0.276302	4	4	4	44.2	44.2	44.2	14.026	0	22.387	4	4	4	2	3	3	0	2	3	4	4	4	2	3	3	0	2	3	44.2	44.2	44.2	19.2	35.8	29.2	0
1274	RTN3	Reticulon-3;Reticulon	O95197-3;O95197-5;O95197-4;O95197-7;O95197-2;O95197;B7Z4M1;O95197-6	O95197-3;O95197-5;O95197-4;O95197-7;O95197-2;O95197;B7Z4M1;O95197-6;F5H891;F5GWG7;F5H617						0.84725	0.0936431			0.0149081	-0.00174594	4	4	4	32.6	32.6	32.6	25.609	0	46.479	2	3	1	3	4	4	4	4	4	2	3	1	3	4	4	4	4	4	21.2	27.5	4.7	26.3	32.6	32.6	32.6
1275	LETM1	LETM1 and EF-hand domain-containing protein 1, mitochondrial	O95202	O95202;O95202-2;O95202-3	MitoCarta3.0	MIM				2.11872	0.112515			0.35711	0.0260499	21	21	21	36.1	36.1	36.1	83.353	0	177.5	10	12	10	17	15	21	16	17	16	10	12	10	17	15	21	16	17	16	16.5	21.4	18.4	31.7	25.8	36.1	29.8
1280	VAPB	Vesicle-associated membrane protein-associated protein B/C	O95292	O95292;E5RK64;O95292-2						2.53823	0.0986462			0.841059	0.0446831	17	16	16	63.4	63.4	63.4	27.228	0	204.56	12	12	12	11	12	13	12	13	13	12	12	12	11	12	13	12	13	13	56.8	60.1	57.6	53.5	60.1	59.7	57.2
1282	MPZL1	Myelin protein zero-like protein 1	O95297-4;O95297-2;O95297	O95297-4;O95297-2;O95297;Q9UEL6;O95297-3						0	NaN			0	NaN	3	3	3	26.9	26.9	26.9	15.947	0	10.664	1	1	0	2	2	2	3	2	2	1	1	0	2	2	2	3	2	2	9	9	0	16.6	16.6	16.6	26.9
1283	NDUFC2;KCTD14;NDUFC2-KCTD14	NADH dehydrogenase [ubiquinone] 1 subunit C2;NADH dehydrogenase [ubiquinone] 1 subunit C2, isoform 2	O95298;E9PM14;A0A087WUM3;E9PQ53;O95298-3	O95298;E9PM14;A0A087WUM3;E9PQ53;O95298-3;O95298-2;E9PRQ4;E9PRJ5;A0A087WY27	MitoCarta3.0	MIM				0.946768	-0.203923			0.803114	-0.172436	6	6	6	31.9	31.9	31.9	14.187	0	9.1916	3	6	3	3	3	3	2	3	3	3	6	3	3	3	3	2	3	3	25.2	31.9	25.2	25.2	25.2	25.2	18.5
1286	SMC2	Structural maintenance of chromosomes protein 2	O95347;O95347-2	O95347;O95347-2;Q5T821;A0A0C4DGE5						0	0.106088			0	0.0396406	19	19	19	17.6	17.6	17.6	135.65	0	31.029	2	5	2	4	4	4	7	7	4	2	5	2	4	4	4	7	7	4	1.8	4.3	2	3.8	3.6	3.3	6.2
1289	IPO7	Importin-7	O95373	O95373;E9PLB2;E9PLJ0						1.02955	0.156236		+	1.50948	0.191674	28	28	27	37	37	36	119.52	0	235.04	14	18	13	21	23	20	21	23	20	13	17	12	20	22	19	20	22	19	18.3	23.1	15.3	27.3	30.7	24.4	27.7
1292	SGPL1	Sphingosine-1-phosphate lyase 1	O95470	O95470;H0Y3V8;H7BXL7						1.14546	0.110969			0.294419	0.0369787	11	11	11	22.2	22.2	22.2	63.523	0	20.644	4	4	4	3	4	7	6	7	6	4	4	4	3	4	7	6	7	6	6.5	7.2	7.2	5.8	7.2	13.4	9.9
1298	MPC2	Mitochondrial pyruvate carrier 2	Q5R3B4;O95563	Q5R3B4;O95563	MitoCarta3.0	MIM				0.638945	0.236322			0.31495	0.147293	6	6	6	52.4	52.4	52.4	11.681	0	13.118	2	5	0	5	4	6	6	4	5	2	5	0	5	4	6	6	4	5	21	52.4	0	52.4	40	52.4	52.4
1299	ACSL3	Long-chain-fatty-acid--CoA ligase 3	O95573	O95573;F5GWH2;F5H062;C9JC11						1.50823	0.0506239			0.434542	-0.0158985	27	25	25	48.6	44.6	44.6	80.419	0	290.3	17	18	11	18	21	19	24	19	20	17	18	11	18	21	19	24	19	20	33.9	35.3	25.6	35.3	41.5	36.4	46.8
1301	CDS2	Phosphatidate cytidylyltransferase 2	O95674	O95674						0.994203	-0.081508			1.25457	-0.0948995	7	7	7	19.1	19.1	19.1	51.417	0	112.61	6	5	5	7	7	5	5	5	6	6	5	5	7	7	5	5	5	6	15.3	15.3	13.5	19.1	19.1	15.3	15.3
1302	RAB3D	Ras-related protein Rab-3D	O95716	O95716;M0R257						0.0271689	-0.00240199			0.0669605	-0.00406488	10	8	6	53	46.1	33.8	24.267	0	141.79	4	6	5	7	7	6	6	5	7	4	4	4	5	5	4	5	4	5	29.2	41.6	37.9	48.9	45.7	41.6	38.4
1303	SNAP29	Synaptosomal-associated protein 29;Synaptosomal-associated protein	O95721;C9JAF7	O95721;C9JAF7	MitoCarta3.0	IMS				0	-0.074687			0	-0.0876762	7	7	7	30.6	30.6	30.6	28.97	0	18.697	2	4	1	4	3	5	5	5	6	2	4	1	4	3	5	5	5	6	9.3	17.8	4.7	17.8	12.4	22.1	22.9
1304	HSPA4L	Heat shock 70 kDa protein 4L	O95757;E9PDE8;D6RJ96	O95757;E9PDE8;D6RJ96						0	NaN			0	NaN	34	34	32	52.1	52.1	48.5	94.511	0	267.82	0	0	0	25	26	25	0	0	1	0	0	0	24	24	23	0	0	0	0	0	0	39.2	40.6	39.1	0
1305	AP2A1	AP-2 complex subunit alpha-1	O95782-2;O95782	O95782-2;O95782						0	NaN			0	NaN	14	14	8	16.8	16.8	10.6	105.36	0	20.904	1	1	0	3	5	2	7	5	4	1	0	0	2	2	1	3	2	1	0.9	0.9	0	2.6	5.4	3.8	7.6
1310	AIFM1	Apoptosis-inducing factor 1, mitochondrial	O95831-3;O95831;O95831-2;E9PMA0;O95831-5	O95831-3;O95831;O95831-2;E9PMA0;O95831-5;O95831-6;O95831-4	MitoCarta3.0	MIM				0.0959521	0.018678			1.05458	-0.150391	19	19	19	38.8	38.8	38.8	66.294	0	125.46	9	10	6	9	9	7	8	9	12	9	10	6	9	9	7	8	9	12	19.2	21.7	12.6	18.7	19.2	14.6	16.6
1314	FADS2	Fatty acid desaturase 2	O95864;O95864-3;O95864-4;O95864-2	O95864;O95864-3;O95864-4;O95864-2						1.43105	0.137051			0.437964	0.0513513	9	9	9	24.3	24.3	24.3	52.259	0	33.633	4	5	1	8	6	7	6	8	9	4	5	1	8	6	7	6	8	9	9	11	2.5	22.3	16.4	19.1	16.4
1316	CLPTM1	Cleft lip and palate transmembrane protein 1	O96005;O96005-4;O96005-3	O96005;O96005-4;O96005-3;K7EQQ1;K7EJ16;K7ERL5					+	2.1301	0.147798			0.843639	0.060636	16	16	16	30.8	30.8	30.8	76.096	0	165.1	7	8	8	13	13	11	13	13	12	7	8	8	13	13	11	13	13	12	9.7	12	9.9	24.2	22.4	19.4	22.1
1318	TOMM40	Mitochondrial import receptor subunit TOM40 homolog	O96008;O96008-2	O96008;O96008-2;K7EKG4;K7EJ57	MitoCarta3.0	MOM	2	+	+	2.63282	-0.371949		+	4.04389	-0.262227	14	14	14	67	67	67	37.893	0	323.31	9	10	8	9	9	13	8	11	10	9	10	8	9	9	13	8	11	10	44.3	46.8	39.3	44	44	62.6	34.6
1319	PEX11B	Peroxisomal membrane protein 11B	O96011;O96011-2	O96011;O96011-2;H7C3V6	MitoCarta3.0	Membrane				0.923243	0.0450303			1.81042	0.076709	14	14	14	66.8	66.8	66.8	28.431	0	142.1	9	11	7	13	12	13	12	13	12	9	11	7	13	12	13	12	13	12	37.8	55.2	29.3	62.2	59.1	63.7	58.3
1322	MT-CYB	Cytochrome b	P00156	P00156	MitoCarta3.0	MIM				0.333432	-0.0655696			0.2625	0.0500651	2	2	2	5	5	5	42.717	0	4.068	1	2	1	2	2	2	2	2	2	1	2	1	2	2	2	2	2	2	2.4	5	2.6	5	5	5	5
1323	CYB5A	Cytochrome b5	P00167-2;P00167;P00167-3	P00167-2;P00167;P00167-3;J3KNC7						0.258819	-0.0309833			0.0909877	0.0146669	6	6	6	76.5	76.5	76.5	11.268	0	76.268	6	6	4	6	6	6	6	6	6	6	6	4	6	6	6	6	6	6	76.5	76.5	53.1	76.5	76.5	76.5	76.5
1324	LDHA	L-lactate dehydrogenase A chain	P00338-3;P00338;P00338-4;P00338-2;P00338-5	P00338-3;P00338;P00338-4;P00338-2;P00338-5;F5GYU2;F5GXY2;F5GXH2;F5H6W8;F5H5J4;F5GZQ4;F5GXU1;F5GWW2;P07864;F5H155;Q6ZMR3;F5H5G7;F5GXC7;A0A087WUM2;G3XAP5;F5H245;F5H8H6						0.409014	-0.116359			0.408945	-0.117483	13	12	12	36.8	33.5	33.5	39.837	0	67.481	3	6	5	4	6	5	5	6	5	3	6	5	4	6	5	5	6	5	12.5	22.2	17.7	14.7	19.9	15.8	17.5
1325	GLUD1;GLUD2	Glutamate dehydrogenase 1, mitochondrial;Glutamate dehydrogenase 2, mitochondrial	P00367;P00367-3;P00367-2;P49448	P00367;P00367-3;P00367-2;P49448	MitoCarta3.0	Matrix				0.218522	-0.0486953			0.10842	-0.0197852	10	10	10	24.4	24.4	24.4	61.397	0	30.077	5	4	5	4	4	7	6	7	5	5	4	5	4	4	7	6	7	5	8.6	6.8	9.7	8.8	6.8	15.4	11.5
1326	CYB5R3	NADH-cytochrome b5 reductase 3;NADH-cytochrome b5 reductase 3 membrane-bound form;NADH-cytochrome b5 reductase 3 soluble form	P00387-2;P00387;P00387-3;B1AHF3	P00387-2;P00387;P00387-3;B1AHF3	MitoCarta3.0	MOM		+	+	1.88427	0.326135		+	1.761	0.2875	22	22	22	83.5	83.5	83.5	31.628	0	323.31	13	19	10	18	20	19	21	21	22	13	19	10	18	20	19	21	21	22	54	81.7	46	79.1	82	82	82
1328	MT-CO1	Cytochrome c oxidase subunit 1	P00395	P00395	MitoCarta3.0	MIM			+	1.67957	-0.227226			0.87323	-0.104238	4	4	4	13.6	13.6	13.6	57.041	0	40.728	4	3	3	4	4	4	3	4	4	4	3	3	4	4	4	3	4	4	13.6	7.6	10.9	13.6	13.6	13.6	7.6
1329	MT-CO2	Cytochrome c oxidase subunit 2	P00403	P00403	MitoCarta3.0	MIM		+	+	3.50436	-0.42887		+	2.44024	-0.261085	7	7	7	35.2	35.2	35.2	25.565	0	109.92	6	6	7	5	7	6	6	5	5	6	6	7	5	7	6	6	5	5	32.2	32.2	35.2	29.1	35.2	32.2	32.2
1330	MT-CO3	Cytochrome c oxidase subunit 3	P00414	P00414	MitoCarta3.0	MIM				0	NaN			0	NaN	2	2	2	9.6	9.6	9.6	29.95	0	7.8355	2	2	1	0	0	1	0	0	0	2	2	1	0	0	1	0	0	0	9.6	9.6	5.4	0	0	4.2	0
1336	CSTA	Cystatin-A;Cystatin-A, N-terminally processed	P01040;C9J0E4	P01040;C9J0E4						0	NaN			0	NaN	7	7	7	67.3	67.3	67.3	11.006	0	37.198	2	1	4	0	0	0	0	0	0	2	1	4	0	0	0	0	0	0	15.3	8.2	45.9	0	0	0	0
1337	NRAS	GTPase NRas	P01111	P01111						0.954883	0.0598946			1.46191	0.0833896	10	10	2	66.7	66.7	12.7	21.229	0	236.7	3	6	5	8	8	8	9	8	10	0	2	2	2	2	2	2	2	2	19	38.1	31.7	54.5	60.3	52.4	66.1
1338	HRAS	GTPase HRas;GTPase HRas, N-terminally processed	P01112;P01112-2	P01112;P01112-2						0.176296	-0.0118692			0.154261	-0.00937247	10	3	2	66.7	19	11.1	21.298	0	8.365	3	2	1	2	2	3	3	2	3	2	2	1	2	2	2	2	1	2	31.7	30.2	17.5	46.6	52.4	52.4	66.1
1339	KRAS	GTPase KRas;GTPase KRas, N-terminally processed	P01116-2;P01116	P01116-2;P01116;G3V4K2;G3V5T7						0	-0.0679965			0	0.133199	8	2	2	59	11.2	11.2	21.424	0	5.6344	1	2	0	1	2	2	2	2	2	1	2	0	1	2	2	2	2	2	25	23.4	12.2	38.8	44.7	44.7	58.5
1341	HLA-DRB1;HLA-DQB1;HLA-DPB1;HLA-DRB5	HLA class II histocompatibility antigen, DRB1-15 beta chain;HLA class II histocompatibility antigen, DP beta 1 chain;HLA class II histocompatibility antigen, DR beta 5 chain	P01911;A0A140T976;Q5Y7D3;Q5EP54;A0A182DWE9;A0A140T9Y2;A0A140T9Y0;H0Y5P2;A0A140T9Q1;A0A140T9P7;A0A182DWF5;A0A140T9I3;A0A140T928;A0A140T9T0;A0A140T9A5;B4DJG1;A0A140T966;A0A140T915;A0A140T8Z7;A0A182DWG2;A0A140T9P1;A0A0G2JJV3;A0A140T9T6;A0A0G2JII1;A0A140T8Z3;A0A182DWF4;A0A140T8Z1;A0A140T9S8;P04440;Q30154;H0Y7G7	P01911;A0A140T976;Q5Y7D3;Q5EP54;A0A182DWE9;A0A140T9Y2;A0A140T9Y0;H0Y5P2;A0A140T9Q1;A0A140T9P7;A0A182DWF5;A0A140T9I3;A0A140T928;A0A140T9T0;A0A140T9A5;B4DJG1;A0A140T966;A0A140T915;A0A140T8Z7;A0A182DWG2;A0A140T9P1;A0A0G2JJV3;A0A140T9T6;A0A0G2JII1;A0A140T8Z3;A0A182DWF4;A0A140T8Z1;A0A140T9S8;P04440;Q30154;H0Y7G7						0	0.0193362			0	NaN	2	2	2	6.4	6.4	6.4	29.966	0.00066912	2.5272	1	2	0	2	1	1	2	2	2	1	2	0	2	1	1	2	2	2	3.4	6.4	0	6.4	3.4	3.4	6.4
1345	TFRC	Transferrin receptor protein 1;Transferrin receptor protein 1, serum form	P02786;G3V0E5	P02786;G3V0E5;H7C3V5;F8WBE5					+	2.03029	0.160474			0.754538	0.058369	32	32	32	49.7	49.7	49.7	84.87	0	323.31	24	22	17	23	24	25	23	26	24	24	22	17	23	24	25	23	26	24	37.4	37.1	28	37	38	40	38
1350	MT-ND3	NADH-ubiquinone oxidoreductase chain 3	P03897	P03897	MitoCarta3.0	MIM				0	NaN			0	NaN	1	1	1	13	13	13	13.186	0	4.2472	1	1	1	1	1	1	1	1	1	1	1	1	1	1	1	1	1	1	13	13	13	13	13	13	13
1351	MT-ND4	NADH-ubiquinone oxidoreductase chain 4	P03905	P03905	MitoCarta3.0	MIM				0	-0.243251			0	-0.150618	4	4	4	8.3	8.3	8.3	51.58	0	4.0977	2	3	2	1	1	3	1	0	2	2	3	2	1	1	3	1	0	2	4.1	5.7	4.1	2.2	2.2	6.1	2
1352	MT-ND5	NADH-ubiquinone oxidoreductase chain 5	P03915	P03915	MitoCarta3.0	MIM				0	NaN			0	NaN	4	4	4	8	8	8	67.026	0	27.493	2	2	1	0	2	2	1	0	1	2	2	1	0	2	2	1	0	1	4.6	3.3	1.8	0	6	6	2.8
1353	MT-ATP8	ATP synthase protein 8	P03928	P03928	MitoCarta3.0	MIM			+	1.34427	-0.312657		+	1.16759	-0.224697	3	3	3	48.5	48.5	48.5	7.9916	0	9.4163	3	3	2	3	3	3	3	3	2	3	3	2	3	3	3	3	3	2	48.5	48.5	35.3	48.5	48.5	48.5	48.5
1357	OAT	Ornithine aminotransferase, mitochondrial;Ornithine aminotransferase, hepatic form;Ornithine aminotransferase, renal form	P04181;P04181-2	P04181;P04181-2	MitoCarta3.0	Matrix				0	0.0251358			0	0.0888186	6	6	6	15.9	15.9	15.9	48.534	0	9.8146	0	4	1	4	3	5	3	4	1	0	4	1	4	3	5	3	4	1	0	10	2.3	10	8.4	13.4	7.1
1361	TUBB4A	Tubulin beta-4A chain	P04350	P04350;M0R2D3;M0R278;M0QY85;M0QZL7;M0R0X0;M0QY37;M0QX14;M0QYM7;M0R042;M0R1I1;M0R2T4;A0A075B724						0.725507	0.0695388			0.408857	0.0272304	23	5	2	66.4	16	6.3	49.585	0	132.72	4	3	3	4	4	4	4	4	4	2	2	2	2	2	2	2	2	2	62.4	58.3	46.4	62.6	62.6	62.4	62.6
1362	GAPDH	Glyceraldehyde-3-phosphate dehydrogenase	P04406;P04406-2;E7EUT5	P04406;P04406-2;E7EUT5;O14556						0.263409	-0.0408028			0.520603	-0.0716942	11	11	11	45.7	45.7	45.7	36.053	0	119.5	11	10	7	10	10	10	10	9	10	11	10	7	10	10	10	10	9	10	45.7	43.3	28.7	43.3	43.3	43.3	43.3
1363	HSPB1	Heat shock protein beta-1	P04792;F8WE04	P04792;F8WE04;C9J3N8						0.977372	-0.114529			0.854485	-0.0963996	8	8	8	43.4	43.4	43.4	22.782	0	94.811	1	4	4	4	5	5	5	4	4	1	4	4	4	5	5	5	4	4	7.8	25.4	21.5	24.4	29.3	29.3	29.3
1364	RPN1	Dolichyl-diphosphooligosaccharide--protein glycosyltransferase subunit 1	P04843;B7Z4L4	P04843;B7Z4L4;F8WF32						1.66683	0.086983			0.697119	0.0339286	39	39	39	64.3	64.3	64.3	68.569	0	323.31	31	32	27	33	33	34	34	34	36	31	32	27	33	33	34	34	34	36	52.4	55.7	45.5	58.5	60.1	60	59.5
1365	RPN2	Dolichyl-diphosphooligosaccharide--protein glycosyltransferase subunit 2	P04844;P04844-2	P04844;P04844-2;Q5JYR7;Q5JYR4;F2Z3K5;Q5JYR3;H0Y5M1					+	1.74351	0.19569			1.85613	0.161898	22	22	22	53.4	53.4	53.4	69.283	0	323.31	15	19	14	19	18	18	19	20	20	15	19	14	19	18	18	19	20	20	35.3	45.3	38.8	44.7	44.7	43.7	44.7
1368	ATP1A1	Sodium/potassium-transporting ATPase subunit alpha-1	P05023;P05023-4;P05023-3;P05023-2	P05023;P05023-4;P05023-3;P05023-2;A0A2R8YEY8;P13637-3;P13637-2;P13637;A0A0A0MT26;M0R116;P50993;B1AKY9;H0Y7C1;Q13733;Q5TC01;Q5TC02;P20648;E9PRA5;M0QXF2;Q5TC05				+	+	3.88845	0.361653	+	+	4.10063	0.30582	45	45	41	43.4	43.4	40.5	112.89	0	323.31	23	30	25	38	38	39	39	38	40	20	26	22	35	35	35	37	35	37	25.8	31.5	28.5	39.2	40.6	38.3	38.5
1369	ATP1B1	Sodium/potassium-transporting ATPase subunit beta-1	P05026;P05026-2;V9GYR2	P05026;P05026-2;V9GYR2					+	1.46514	0.172705			1.3155	0.161201	6	6	6	23.8	23.8	23.8	35.061	0	20.528	2	5	3	5	5	6	5	4	4	2	5	3	5	5	6	5	4	4	9.9	21.5	12.5	21.5	21.5	23.8	19.5
1372	S100A8	Protein S100-A8;Protein S100-A8, N-terminally processed	P05109	P05109						0	NaN			0.532875	-0.37127	5	5	5	47.3	47.3	47.3	10.834	0	44.699	2	1	3	3	1	2	1	1	1	2	1	3	3	1	2	1	1	1	23.7	11.8	31.2	32.3	11.8	23.7	11.8
1374	SLC25A5	ADP/ATP translocase 2;ADP/ATP translocase 2, N-terminally processed	P05141	P05141;Q9H0C2	MitoCarta3.0	MIM			+	3.01808	0.160707			1.25223	0.0452471	21	21	9	48.7	48.7	22.5	32.852	0	126.48	13	14	12	15	15	14	17	17	15	6	7	6	7	7	6	7	8	6	40.6	40.9	37.9	41.3	40.9	38.3	43.3
1377	RPLP1	60S acidic ribosomal protein P1	P05386	P05386						0.0224665	-0.00765657			0.135699	0.0264347	3	2	2	66.7	51.8	51.8	11.514	0	52.007	1	1	1	2	2	2	2	2	1	1	1	1	2	2	2	2	2	1	37.7	52.6	37.7	66.7	66.7	66.7	66.7
1378	RPLP2	60S acidic ribosomal protein P2	P05387;H0YDD8	P05387;H0YDD8;P05386-2						0	-0.114966			0	-0.0760653	6	6	5	84.3	84.3	69.6	11.665	0	38.75	0	3	0	1	2	5	4	1	3	0	2	0	0	1	4	3	0	2	0	45.2	0	14.8	28.7	84.3	55.7
1379	RPLP0;RPLP0P6	60S acidic ribosomal protein P0;60S acidic ribosomal protein P0-like	P05388;F8VWS0;P05388-2;F8VU65;F8VW21;F8VPE8;G3V210;F8VZS0;Q8NHW5;F8VQY6;F8VRK7;F8VS58	P05388;F8VWS0;P05388-2;F8VU65;F8VW21;F8VPE8;G3V210;F8VZS0;Q8NHW5;F8VQY6;F8VRK7;F8VS58;F8VWV4;F8W1K8						0	NaN			0	NaN	15	15	15	63.1	63.1	63.1	34.273	0	119.62	2	3	2	1	5	3	0	1	1	2	3	2	1	5	3	0	1	1	6.9	9.8	6.9	3.2	18.9	10.7	0
1381	ITGB1	Integrin beta-1	P05556;P05556-2;P05556-5;P05556-4;P05556-3	P05556;P05556-2;P05556-5;P05556-4;P05556-3;C9JPK5;Q5T3E6;E9PLR6;E7EUI6;E7EQW5;E7ERX5;C9JJP8;Q5T3E5;E9PQJ2;H7C4N8						0.987482	0.067606			0.814741	0.0826073	14	14	14	20.1	20.1	20.1	88.414	0	36.56	8	8	7	11	7	9	8	8	10	8	8	7	11	7	9	8	8	10	10.8	11	9	16.5	10.7	13.4	11.4
1383	CDK1;CDC2	Cyclin-dependent kinase 1	P06493;A0A024QZP7;P06493-2;A0A087WZZ9;E5RIU6	P06493;A0A024QZP7;P06493-2;A0A087WZZ9;E5RIU6;K7ELV5						1.45344	0.0937821			0.330455	0.0238632	19	19	17	69	69	62.6	34.095	0	181.98	12	13	13	15	18	14	17	18	16	11	12	11	14	16	13	16	16	14	43.1	51.2	47.8	59.9	63.3	56.2	64
1384	ATP5B	ATP synthase subunit beta, mitochondrial;ATP synthase subunit beta	P06576;H0YH81;F8W079	P06576;H0YH81;F8W079;H0YI37	MitoCarta3.0	MIM				1.39977	-0.0953538			1.46966	-0.0817188	28	28	19	73.7	73.7	49.9	56.559	0	323.31	25	26	24	28	25	28	28	27	27	17	17	16	19	16	19	19	18	18	69	70.9	69.8	73.7	71.1	73.7	73.7
1389	NPM1	Nucleophosmin	P06748-2;P06748;P06748-3	P06748-2;P06748;P06748-3;E5RI98;E5RGW4						0	NaN			0	NaN	10	10	10	49.1	49.1	49.1	29.464	0	103.96	1	0	0	1	2	2	1	1	2	1	0	0	1	2	2	1	1	2	3.4	0	0	3.4	6	6.8	2.6
1393	EPHX1	Epoxide hydrolase 1	P07099	P07099;B1AQP9;B1AQP8					+	2.84693	0.148044			1.91784	0.116196	23	23	23	59.6	59.6	59.6	52.948	0	153.07	12	10	11	16	14	16	17	17	15	12	10	11	16	14	16	17	17	15	32.7	25.1	26.6	42.6	39.6	50.8	51
1395	P4HB	Protein disulfide-isomerase	P07237;H7BZ94;H0Y3Z3	P07237;H7BZ94;H0Y3Z3;I3L398;I3NI03;I3L0S0;I3L3U6;I3L312;I3L514;I3L4M2;I3L3P5;I3L1Y5						0.696037	-0.218085		+	1.21991	-0.447501	15	15	15	31.3	31.3	31.3	57.116	0	57.421	5	10	10	8	3	4	8	6	8	5	10	10	8	3	4	8	6	8	9.3	22.8	20.7	15.6	4.5	7.5	18.5
1398	TUBB	Tubulin beta chain	Q5JP53;P07437;Q5ST81	Q5JP53;P07437;Q5ST81;A6NNZ2						1.72348	0.127026			1.95106	0.126861	24	5	5	65.3	16.9	16.9	47.766	0	323.31	4	4	3	4	5	4	5	4	4	4	4	3	4	5	4	5	4	4	65	65	50.7	65.3	65.3	62.4	65.3
1399	PFN1	Profilin-1	P07737;K7EJ44	P07737;K7EJ44;CON__P02584;I3L3D5						0	NaN			0	NaN	6	6	6	52.9	52.9	52.9	15.054	0	16.852	0	5	2	0	1	1	0	0	0	0	5	2	0	1	1	0	0	0	0	47.1	21.4	0	11.4	11.4	0
1400	EPRS	Bifunctional glutamate/proline--tRNA ligase;Glutamate--tRNA ligase;Proline--tRNA ligase	P07814;V9GYZ6	P07814;V9GYZ6;V9GZ76						0.276582	-0.21607			0.0711213	0.0329506	39	39	38	31.5	31.5	31	170.59	0	144.82	2	8	5	7	11	6	5	6	3	2	7	5	7	11	6	5	6	3	1.2	6.5	3.9	5.6	7.6	4.2	3
1401	HSP90AA1	Heat shock protein HSP 90-alpha	P07900;P07900-2	P07900;P07900-2;Q14568;G3V2J8;Q58FG0;Q58FG1				+	+	2.13732	-0.932062			0	-0.501714	24	14	14	37.3	22	22	84.659	0	123.82	1	10	6	0	5	1	1	2	2	1	10	6	0	5	1	1	2	2	12.2	26.9	19.4	9.2	20.5	11.6	13.1
1404	ABCB1	Multidrug resistance protein 1	P08183-2;P08183	P08183-2;P08183;P21439-3;P21439-2;P21439;H7C0M2						0	-0.0649314			0	-0.0542404	12	12	12	10.9	10.9	10.9	134.03	0	37.321	1	5	0	6	7	3	5	8	7	1	5	0	6	7	3	5	8	7	0.8	4.5	0	5.3	7.3	2.6	3.7
1406	HSP90AB1	Heat shock protein HSP 90-beta	P08238	P08238;Q58FF7					+	1.03924	-0.230417			0.972802	-0.220019	36	36	21	53.3	53.3	31.6	83.263	0	323.31	18	27	21	19	23	21	25	22	24	9	16	12	11	13	13	15	11	14	29.4	41.7	35.4	30.9	38	33.8	35.6
1407	SRPR	Signal recognition particle receptor subunit alpha	P08240;P08240-2	P08240;P08240-2						0	NaN			0	NaN	13	13	13	25.1	25.1	25.1	69.81	0	24.794	1	2	0	3	2	3	7	7	5	1	2	0	3	2	3	7	7	5	1.4	3.6	0	4.9	2.7	5.6	13.2
1410	SYP	Synaptophysin	P08247;H7C4W3;P08247-2	P08247;H7C4W3;P08247-2						0.184163	-0.0249133			0.418684	-0.0648534	4	4	4	12.8	12.8	12.8	33.845	0	8.7291	2	3	2	2	2	2	3	2	3	2	3	2	2	2	2	3	2	3	7	9.6	7	7	7	7	10.2
1413	CYC1	Cytochrome c1, heme protein, mitochondrial	P08574	P08574	MitoCarta3.0	MIM				0.962441	0.125936			0.987517	0.12939	11	11	11	40	40	40	35.422	0	194.79	7	7	6	9	7	8	8	7	8	7	7	6	9	7	8	8	7	8	35.4	30.2	22.5	37.5	28	37.5	37.8
1416	VIM	Vimentin	P08670;B0YJC4	P08670;B0YJC4;B0YJC5;A0A1B0GTT5;A0A1B0GVG8;P17661;H7C5W5;P41219;P41219-2;F8W835				+	+	1.88127	-0.534865			0.226017	0.271729	45	44	40	78.5	77	71.5	53.651	0	323.31	22	20	27	22	42	22	12	14	18	20	18	24	21	38	21	11	13	17	54.9	47.4	60.7	55.8	77	56.4	30
1417	GNAI3	Guanine nucleotide-binding protein G(k) subunit alpha	P08754	P08754						0.385599	-0.0771254			0.225991	0.0994544	11	11	6	39.3	39.3	24.3	40.532	0	118.07	6	6	6	5	9	6	6	4	5	3	3	4	3	4	4	3	1	2	19.8	19.8	24.9	17.2	30.8	23.7	20.9
1418	GSTP1	Glutathione S-transferase P	P09211;A8MX94;A0A087X2E9	P09211;A8MX94;A0A087X2E9;A0A2R8Y5E5;A0A087X243					+	1.56051	0.17745		+	2.81416	0.299215	4	4	4	27.1	27.1	27.1	23.356	0	102.28	1	4	3	4	4	4	3	4	3	1	4	3	4	4	4	3	4	3	5.2	27.1	17.6	27.1	27.1	27.1	22.4
1419	LGALS1	Galectin-1	P09382	P09382;F8WEI7						0	NaN			0	NaN	8	8	8	71.9	71.9	71.9	14.716	0	86.975	0	0	0	7	8	7	0	0	0	0	0	0	7	8	7	0	0	0	0	0	0	64.4	71.9	65.9	0
1420	CNP	2,3-cyclic-nucleotide 3-phosphodiesterase	P09543-2;P09543	P09543-2;P09543;C9K0L8;K7ERZ0;K7ERC4;K7EN66						1.71619	0.0498274			0.205468	0.019316	21	21	21	52.1	52.1	52.1	45.098	0	224.97	11	11	13	15	13	15	15	16	13	11	11	13	15	13	15	15	16	13	25.7	26.2	32.4	38.9	30.9	38.9	37.7
1421	HMOX1	Heme oxygenase 1	P09601;B1AHA8	P09601;B1AHA8						2.28064	0.0843307			1.07105	0.0537184	12	12	12	53.1	53.1	53.1	32.818	0	311.43	9	10	8	10	10	9	10	11	12	9	10	8	10	10	9	10	11	12	46.5	50.3	40.6	50.3	50.3	46.5	49
1423	COX6C	Cytochrome c oxidase subunit 6C	P09669	P09669	MitoCarta3.0	MIM		+	+	1.87127	-0.407036		+	2.35692	-0.306856	7	7	7	50.7	50.7	50.7	8.7813	0	8.9799	4	7	5	4	4	5	2	2	2	4	7	5	4	4	5	2	2	2	33.3	50.7	33.3	33.3	25.3	34.7	24
1427	SMIM13	Small integral membrane protein 13	P0DJ93	P0DJ93						0	0.134209			0	0.117017	3	3	3	46.2	46.2	46.2	10.351	0	10.519	1	2	1	2	1	1	2	1	1	1	2	1	2	1	1	2	1	1	12.1	13.2	12.1	45.1	12.1	12.1	13.2
1435	RRAS	Ras-related protein R-Ras	P10301	P10301						0	-0.0340721			0	0.0666275	7	5	5	44.5	32.1	32.1	23.48	0	24.433	1	3	1	3	3	2	4	4	3	1	3	1	3	3	2	4	4	3	17.9	23.4	12.8	27.1	25.2	22	32.6
1438	TXN	Thioredoxin	P10599;P10599-2	P10599;P10599-2					+	1.04821	-0.24242		+	1.31027	-0.324082	8	8	8	65.7	65.7	65.7	11.737	0	46.225	3	2	1	3	2	2	2	2	2	3	2	1	3	2	2	2	2	2	30.5	19	8.6	19	19	19	19
1439	COX5B	Cytochrome c oxidase subunit 5B, mitochondrial	P10606	P10606	MitoCarta3.0	MIM		+	+	3.38335	-0.426529		+	2.36726	-0.323551	6	6	6	31	31	31	13.696	0	17.071	4	6	4	4	3	6	4	4	5	4	6	4	4	3	6	4	4	5	24.8	31	24.8	20.9	18.6	31	24.8
1440	MGST1	Microsomal glutathione S-transferase 1	P10620;F5H7F6;F5H6X2;P10620-2	P10620;F5H7F6;F5H6X2;P10620-2;F5GX73;F5H613;F5H760	MitoCarta3.0	Membrane			+	2.26384	-0.153971			1.63484	-0.104999	4	4	4	27.1	27.1	27.1	17.598	0	83.616	4	4	4	4	4	4	4	4	4	4	4	4	4	4	4	4	4	4	27.1	27.1	27.1	27.1	27.1	27.1	27.1
1442	HSPD1	60 kDa heat shock protein, mitochondrial	P10809	P10809;E7ESH4;E7EXB4;P10809-2;C9JL25;C9JL19;C9JCQ4;C9J0S9	MitoCarta3.0	Matrix				0.31176	-0.0532231			0.116962	-0.0260482	34	34	34	73.8	73.8	73.8	61.054	0	323.31	10	11	10	16	17	17	19	18	15	10	11	10	16	17	17	19	18	15	23.4	25.5	25	32.6	40.7	37.7	40.7
1443	HSPA5	78 kDa glucose-regulated protein	P11021	P11021						1.49244	-0.125439			0.64972	0.0426377	29	27	27	48.8	47.7	47.7	72.332	0	262.64	14	12	13	19	19	15	16	14	10	14	12	13	19	19	15	16	14	10	29.5	26.3	25.5	39.3	35	29.8	31.2
1444	HSPA8	Heat shock cognate 71 kDa protein	P11142;E9PKE3;P11142-2;E9PNE6;E9PN89;A8K7Q2	P11142;E9PKE3;P11142-2;E9PNE6;E9PN89;A8K7Q2;E9PLF4;E9PQQ4;E9PQK7;E9PPY6;E9PS65;E9PN25;E9PI65;E9PM13						1.11168	-0.0867755			1.1715	-0.0971152	35	30	11	56.7	51.1	21.8	70.897	0	323.31	18	22	20	22	21	18	21	21	19	7	7	7	9	8	7	8	7	8	40.4	47.2	42.3	43.2	40.9	35.1	42.1
1445	SLC2A1	Solute carrier family 2, facilitated glucose transporter member 1	P11166	P11166						0.555596	0.105587			0.815476	0.149473	6	6	6	10.4	10.4	10.4	54.083	0	84.606	3	3	1	5	5	5	4	6	5	3	3	1	5	5	5	4	6	5	6.7	7.1	3	10.4	10.4	10.4	10.2
1446	SLC2A3;SLC2A14	Solute carrier family 2, facilitated glucose transporter member 3;Solute carrier family 2, facilitated glucose transporter member 14	P11169;Q8TDB8-3;Q8TDB8-4;Q8TDB8-2;Q8TDB8;Q8TDB8-5	P11169;Q8TDB8-3;Q8TDB8-4;Q8TDB8-2;Q8TDB8;Q8TDB8-5						0	NaN			0	NaN	2	2	2	4.8	4.8	4.8	53.924	0	5.4836	1	1	1	1	1	1	1	2	1	1	1	1	1	1	1	1	2	1	2.2	2.2	2.2	2.2	2.2	2.2	2.2
1448	PDHB	Pyruvate dehydrogenase E1 component subunit beta, mitochondrial	P11177-2;P11177;P11177-3;C9J634;F8WF02	P11177-2;P11177;P11177-3;C9J634;F8WF02	MitoCarta3.0	Matrix				0.618673	0.110799		+	1.61711	0.191453	9	9	9	34.9	34.9	34.9	37.2	0	31.948	1	2	2	4	4	6	2	4	3	1	2	2	4	4	6	2	4	3	3.2	7.9	5.6	16.7	17.3	22.9	7.9
1450	RALA	Ras-related protein Ral-A	P11233;H7C3P7;C9JPE8	P11233;H7C3P7;C9JPE8						0.0928976	0.0126966			0.607358	0.0566459	10	5	5	53.4	22.3	22.3	23.567	0	50.842	5	3	3	3	3	3	3	3	4	5	3	3	3	3	3	3	3	4	31.1	27.2	39.3	39.8	49	39.8	39.3
1451	RALB	Ras-related protein Ral-B	P11234;P11234-2;C9J6B1;P11234-3;C9JQB3	P11234;P11234-2;C9J6B1;P11234-3;C9JQB3;C9JYR1;F8WEQ6						0.673411	0.0264513			1.95598	0.0897471	13	13	8	56.3	56.3	25.2	23.408	0	130.23	5	8	6	9	9	10	9	9	10	3	6	3	5	5	6	6	5	6	23.8	32.5	35.4	40.3	50.5	45.6	45.1
1452	LAMP1	Lysosome-associated membrane glycoprotein 1	P11279;P11279-2	P11279;P11279-2						0.285433	-0.0253196			0.442609	0.025873	6	6	6	14.1	14.1	14.1	44.882	0	147.13	5	4	4	5	5	5	4	5	6	5	4	4	5	5	5	4	5	6	12.5	10.6	8.6	12.5	12.5	12.5	10.6
1454	MTHFD1	C-1-tetrahydrofolate synthase, cytoplasmic;Methylenetetrahydrofolate dehydrogenase;Methenyltetrahydrofolate cyclohydrolase;Formyltetrahydrofolate synthetase;C-1-tetrahydrofolate synthase, cytoplasmic, N-terminally processed	P11586;V9GYY3;A0A384N5Y3;F5H2F4;V9GZ78;A0A494C1T2	P11586;V9GYY3;A0A384N5Y3;F5H2F4;V9GZ78;A0A494C1T2						0.0440445	0.0108345			0.582155	-0.11716	47	47	47	58.2	58.2	58.2	101.56	0	237.02	7	18	8	12	14	9	11	13	14	7	18	8	12	14	9	11	13	14	8.8	22	10.6	13.7	16.3	10.7	12.9
1455	IGF2R	Cation-independent mannose-6-phosphate receptor	P11717	P11717;S4R328						0	NaN			0	NaN	12	12	12	5.4	5.4	5.4	274.37	0	26.14	1	3	1	6	7	9	2	4	1	1	3	1	6	7	9	2	4	1	0.6	1.4	0.5	2.7	3.2	4	0.9
1456	PCNA	Proliferating cell nuclear antigen	P12004	P12004						0.921027	-0.147103		+	1.70125	0.272476	13	13	13	61.7	61.7	61.7	28.768	0	192.66	8	8	7	10	8	10	7	6	7	8	8	7	10	8	10	7	6	7	40.2	39.8	37.2	49.8	39.8	51.3	36.8
1457	SLC25A4	ADP/ATP translocase 1	P12235;V9GYG0	P12235;V9GYG0	MitoCarta3.0	MIM			+	1.70778	0.204266			0.950323	0.127974	16	4	4	53.4	12.8	12.8	33.064	0	9.3019	1	3	2	3	4	3	4	3	4	1	3	2	3	4	3	4	3	4	27.5	33.6	30.5	45.6	48.7	43	51
1458	SLC25A6	ADP/ATP translocase 3;ADP/ATP translocase 3, N-terminally processed	P12236	P12236	MitoCarta3.0	MIM				0.52377	0.0553374			0.424886	0.027603	19	7	4	62.4	30.5	13.1	32.866	0	192	4	4	4	6	5	7	5	5	7	2	2	2	3	2	4	2	2	4	36.9	36.9	34.2	46.6	42.3	52.3	47.7
1460	CKB	Creatine kinase B-type	P12277;H0YJG0;G3V4N7	P12277;H0YJG0;G3V4N7;G3V461						0	NaN			0	NaN	6	6	6	21.3	21.3	21.3	42.644	0	12.263	0	5	4	0	1	0	0	0	0	0	5	4	0	1	0	0	0	0	0	15.7	11.8	0	2.9	0	0
1462	XRCC6	X-ray repair cross-complementing protein 6	P12956;B1AHC9;P12956-2	P12956;B1AHC9;P12956-2						0	NaN			0	NaN	23	23	23	42.9	42.9	42.9	69.842	0	87.816	1	3	6	1	1	0	1	0	0	1	3	6	1	1	0	1	0	0	1.3	5.6	11.2	1.3	1.3	0	1.3
1463	XRCC5	X-ray repair cross-complementing protein 5	P13010	P13010;C9JZ81;H7C0H9						0	-0.493649			0	-0.0365794	17	17	17	25.4	25.4	25.4	82.704	0	50.711	0	3	8	1	8	1	1	2	1	0	3	8	1	8	1	1	2	1	0	4.6	11.2	1.2	10	1.2	1.2
1464	COX4I1	Cytochrome c oxidase subunit 4 isoform 1, mitochondrial	P13073;H3BPG0;H3BN72;H3BNV9	P13073;H3BPG0;H3BN72;H3BNV9;Q86WV2;H3BNI5	MitoCarta3.0	MIM		+	+	2.69194	-0.214305			1.90359	-0.151587	11	11	11	52.7	52.7	52.7	19.576	0	85.241	8	9	5	9	10	10	9	8	9	8	9	5	9	10	10	9	8	9	36.7	46.2	32	43.2	48.5	47.3	49.1
1466	LAMP2	Lysosome-associated membrane glycoprotein 2	P13473-2;P13473;P13473-3	P13473-2;P13473;P13473-3;H0YCG2						0	NaN			0	NaN	3	3	3	7.1	7.1	7.1	44.955	0	4.9766	0	0	1	2	2	2	2	2	3	0	0	1	2	2	2	2	2	3	0	0	2	4.1	4.1	4.1	4.1
1469	EEF2	Elongation factor 2	P13639	P13639						0.784581	-0.179342			0.819147	-0.18425	42	42	41	54.5	54.5	53.4	95.337	0	281.71	5	9	4	4	7	7	9	7	5	5	9	4	4	7	7	9	7	5	5.9	11.2	4.5	4.9	9.3	9.1	11.8
1472	ETFA	Electron transfer flavoprotein subunit alpha, mitochondrial	P13804;P13804-2;H0YL12;H0YLU7;H0YK49;H0YKF0;H0YNX6	P13804;P13804-2;H0YL12;H0YLU7;H0YK49;H0YKF0;H0YNX6;J3KN60;H0YL83	MitoCarta3.0	Matrix				0.669158	0.0954324			0.628738	0.0557497	10	10	10	41.4	41.4	41.4	35.079	0	44.176	3	6	6	5	6	6	7	5	6	3	6	6	5	6	6	7	5	6	11.7	23.4	24	18.6	21.6	24	28.8
1473	PRKAR2A	cAMP-dependent protein kinase type II-alpha regulatory subunit	P13861-2;P13861	P13861-2;P13861;H7C330;H7C1L0;H7C4A9;P31323;C9J830						0.0679792	0.0144507			0.951213	0.147789	12	12	12	39.5	39.5	39.5	43.066	0	70.714	3	5	7	7	8	8	5	5	7	3	5	7	7	8	8	5	5	7	9.4	17	23.6	22.3	27.2	27.7	16.5
1476	CD99	CD99 antigen	P14209;P14209-3;A0A096LP69	P14209;P14209-3;A0A096LP69						0	0.0583042			0	-0.0938142	2	2	2	13	13	13	18.848	0	22.273	1	2	1	2	2	2	2	2	1	1	2	1	2	2	2	2	2	1	5.4	13	5.4	13	13	13	13
1478	NID1	Nidogen-1	P14543-2;P14543	P14543-2;P14543						0	NaN			0	NaN	6	6	6	6.2	6.2	6.2	122.02	0	29.972	0	0	0	0	0	0	6	6	5	0	0	0	0	0	0	6	6	5	0	0	0	0	0	0	6.2
1479	PKM	Pyruvate kinase PKM;Pyruvate kinase	P14618;P14618-3;P14618-2;B4DNK4;H3BTN5;H3BQ34	P14618;P14618-3;P14618-2;B4DNK4;H3BTN5;H3BQ34;H3BR70;H3BUW1;H3BTJ2;H3BT25;H3BU13;H3BN34;H3BQZ3;P30613-2;P30613						0	NaN			0	NaN	30	30	30	65	65	65	57.936	0	159.72	0	7	4	0	0	0	0	0	0	0	7	4	0	0	0	0	0	0	0	21.5	10.9	0	0	0	0
1482	COX6B1	Cytochrome c oxidase subunit 6B1	P14854;A0A494C160	P14854;A0A494C160;K7EQD3	MitoCarta3.0	MIM			+	1.28398	-0.228523			0.519598	-0.108657	6	6	6	74.4	74.4	74.4	10.192	0	38.625	4	4	3	4	4	4	3	3	3	4	4	3	4	4	4	3	3	3	45.3	53.5	44.2	57	44.2	57	36
1484	JUP	Junction plakoglobin	P14923	P14923;C9J826;C9JK18;C9JKY1;C9JTX4;C9JPI2;K7ERP3						0.344191	-0.24689			0.0445509	-0.0447158	26	26	22	42.6	42.6	36.9	81.744	0	97.996	5	3	12	7	17	5	4	8	10	5	3	12	6	15	5	4	8	9	6.8	4.2	18.8	10.5	28.3	7.1	5.1
1485	UQCRB	Cytochrome b-c1 complex subunit 7	P14927;B7Z2R2;P14927-2;E5RHG9	P14927;B7Z2R2;P14927-2;E5RHG9	MitoCarta3.0	MIM				0.149504	0.0263728			0.53757	0.0780435	7	7	7	49.5	49.5	49.5	13.53	0	79.641	6	6	5	6	5	5	4	4	4	6	6	5	6	5	5	4	4	4	49.5	49.5	49.5	40.5	43.2	43.2	43.2
1489	NME1	Nucleoside diphosphate kinase A	P15531;P15531-2	P15531;P15531-2						0	NaN			0	NaN	11	1	1	70.4	9.2	9.2	17.149	0	25.385	1	1	1	1	1	0	1	1	1	1	1	1	1	1	0	1	1	1	32.9	51.3	39.5	45.4	50.7	35.5	50.7
1490	DSP	Desmoplakin	P15924;P15924-3;P15924-2	P15924;P15924-3;P15924-2						0	NaN			0	0.918053	106	106	106	39.4	39.4	39.4	331.77	0	323.31	3	0	15	0	56	1	0	2	0	3	0	15	0	56	1	0	2	0	1.5	0	5.4	0	23.1	0.3	0
1492	NQO2	Ribosyldihydronicotinamide dehydrogenase [quinone]	P16083;Q5TD07;Q5TD05	P16083;Q5TD07;Q5TD05;A2A2U4						0.788537	-0.0890908			0.576954	0.0586071	12	12	12	60.6	60.6	60.6	25.918	0	217.15	9	9	9	8	10	10	10	9	10	9	9	9	8	10	10	10	9	10	43.3	43.3	43.3	42.9	52.8	56.3	47.2
1493	CBR1	Carbonyl reductase [NADPH] 1	P16152;E9PQ63;A8MTM1;P16152-2	P16152;E9PQ63;A8MTM1;P16152-2						0	0.915321			0	1.05804	15	15	13	72.2	72.2	61.7	30.375	0	268.3	0	2	2	10	7	8	9	7	8	0	1	2	8	5	7	7	6	7	0	8.7	9	52.7	38.6	45.5	48.4
1494	POR	NADPH--cytochrome P450 reductase	P16435;H0Y4R2;E7EMD0	P16435;H0Y4R2;E7EMD0;E7EWU0;C9JU80					+	2.51533	0.17971		+	2.10703	0.158457	37	37	37	56	56	56	76.689	0	323.31	25	23	18	28	27	30	28	27	32	25	23	18	28	27	30	28	27	32	41.9	38.3	32.3	46.1	46.4	51.1	47.4
1495	ATP2A2	Sarcoplasmic/endoplasmic reticulum calcium ATPase 2	P16615;P16615-2;P16615-5;P16615-3;P16615-4;H7C5W9	P16615;P16615-2;P16615-5;P16615-3;P16615-4;H7C5W9;O14983-2;O14983;O14983-3;Q93084-5;Q93084-6;Q93084;Q93084-3;Q93084-7;Q93084-2;Q93084-4;H3BVB2;J3QSY6;H3BTW4;A0A0C4DH86						0.0865734	-0.0133041			0.0871799	0.0127649	44	44	44	45.9	45.9	45.9	114.76	0	323.31	36	32	36	38	36	33	33	37	36	36	32	36	38	36	33	33	37	36	41.9	37.5	41	42	39.5	36.2	38.6
1496	PLCG2	1-phosphatidylinositol 4,5-bisphosphate phosphodiesterase gamma-2;Phosphoinositide phospholipase C	P16885;A0A0A0MRF9	P16885;A0A0A0MRF9;H3BQV5;H3BPZ3						0	NaN			0	NaN	48	48	47	40	40	39.4	147.87	0	258.32	0	0	0	0	0	0	10	10	9	0	0	0	0	0	0	10	10	8	0	0	0	0	0	0	9.5
1498	TMEM11	Transmembrane protein 11, mitochondrial	P17152	P17152	MitoCarta3.0	MIM				0.859567	-0.0719706			0.188849	0.0199194	6	6	6	35.9	35.9	35.9	21.541	0	73.381	5	5	4	5	6	5	6	5	6	5	5	4	5	6	5	6	5	6	28.1	28.1	22.4	30.2	35.9	30.2	35.9
1500	PRKACA;PRKACB;KIN27	cAMP-dependent protein kinase catalytic subunit alpha;cAMP-dependent protein kinase catalytic subunit beta	P17612-2;P17612;P22694-2;P22694-5;A0A0A0MS54;A0A087WVC4;P22694-6;P22694-7;P22694-9;P22694;P22694-3;P22694-4;P22694-10;Q15136;K7ERP6	P17612-2;P17612;P22694-2;P22694-5;A0A0A0MS54;A0A087WVC4;P22694-6;P22694-7;P22694-9;P22694;P22694-3;P22694-4;P22694-10;Q15136;K7ERP6;P22694-8;B1APF9;B1APG0;B1APG2;B1APF8;B1APG3;B1APG1;B1APF7;P22612	MitoCarta3.0	MIM				0.935284	0.120817			1.22147	0.115369	6	6	6	16.9	16.9	16.9	39.821	0	9.4098	2	2	3	4	3	3	2	5	2	2	2	3	4	3	3	2	5	2	6.1	5.5	8.2	11.7	8.7	9	5.5
1502	CTPS1	CTP synthase 1;CTP synthase	P17812;A0A3B3IRI2;B4E1E0;P17812-2;A0A3B3IRQ8;A0A3B3ITF6;A0A3B3ITB8	P17812;A0A3B3IRI2;B4E1E0;P17812-2;A0A3B3IRQ8;A0A3B3ITF6;A0A3B3ITB8;A0A3B3ISY3;A0A3B3ITH9					+	2.36922	0.158199			1.59539	0.116214	32	32	30	61.9	61.9	57.5	66.69	0	306.15	8	8	8	11	12	9	16	11	14	6	6	6	9	10	7	14	9	12	16.6	15.9	17.1	23	25.7	19.3	32.8
1503	PFKL	ATP-dependent 6-phosphofructokinase, liver type	P17858;P17858-2	P17858;P17858-2						0.275043	0.0311497			1.12784	0.0923252	13	10	9	21.2	16.4	15.3	85.018	0	49.796	3	3	3	4	5	8	4	3	7	3	3	2	3	4	7	4	3	6	9	9	9	10.1	13.5	17.6	10.5
1504	LGALS3	Galectin-3;Galectin	P17931;G3V3R6	P17931;G3V3R6						0	NaN			0	NaN	7	7	7	31.2	31.2	31.2	26.152	0	21.448	0	0	0	7	5	7	3	0	1	0	0	0	7	5	7	3	0	1	0	0	0	31.2	25.6	31.2	14.8
1506	TCP1	T-complex protein 1 subunit alpha	P17987;E7ERF2;E7EQR6;F5H282	P17987;E7ERF2;E7EQR6;F5H282;F5GZ03;F5H136;F5GZI8;F5H676;F5H726;F5GYL4;F5H7Y1				+	+	1.43193	0.535404			0.206741	0.108029	27	27	27	59.7	59.7	59.7	60.343	0	277.56	4	7	2	5	8	8	10	11	15	4	7	2	5	8	8	10	11	15	7.7	14.9	3.8	9.5	15.3	15.8	18.5
1507	PTPN1	Tyrosine-protein phosphatase non-receptor type 1;Tyrosine-protein phosphatase non-receptor type	P18031;B4DSN5	P18031;B4DSN5						1.90494	0.104827			0.633737	0.0806789	32	32	32	71.7	71.7	71.7	49.966	0	323.31	21	21	15	20	26	26	23	24	24	21	21	15	20	26	26	23	24	24	53.8	54.5	41.6	53.3	60.9	65.5	56.1
1508	ARF4	ADP-ribosylation factor 4	P18085;C9JPM4;C9JAK5;U3KQF2	P18085;C9JPM4;C9JAK5;U3KQF2;F5H1V1;F5H6T5;F8WDB3					+	1.83886	-0.178969			0.91711	-0.0980438	7	7	5	45.6	45.6	27.8	20.511	0	45.05	5	6	5	7	5	5	5	4	6	4	4	3	5	3	4	4	3	5	28.3	40	33.3	45.6	33.3	25.6	30
1510	NELFE	Negative elongation factor E	P18615;P18615-3;A0A0A0MSN9;P18615-4;A0A0A0MT02	P18615;P18615-3;A0A0A0MSN9;P18615-4;A0A0A0MT02;A0A0G2JI50;E9PD43;A2ABK4						0	NaN			0	NaN	12	12	12	42.9	42.9	42.9	43.239	0	111.5	0	0	0	9	7	8	0	0	0	0	0	0	9	7	8	0	0	0	0	0	0	34.2	24.5	29.7	0
1513	ATP5J	ATP synthase-coupling factor 6, mitochondrial	P18859-2;P18859;A8MUH2	P18859-2;P18859;A8MUH2	MitoCarta3.0	MIM		+	+	1.79882	-0.299828		+	1.34542	-0.320011	4	4	4	47.4	47.4	47.4	13.388	0	90.497	2	3	3	3	2	3	4	3	3	2	3	3	3	2	3	4	3	3	28.4	41.4	41.4	41.4	29.3	41.4	47.4
1514	CDH2;CDH4	Cadherin-2;Cadherin-4	P19022-2;P19022;A0A0G2JRA4;A0A087WX99;P55283-2;P55283	P19022-2;P19022;A0A0G2JRA4;A0A087WX99;P55283-2;P55283						0	NaN			0	NaN	2	2	2	3.9	3.9	3.9	97.039	0	18.552	1	1	1	2	2	2	2	2	2	1	1	1	2	2	2	2	2	2	1.8	1.8	2.1	3.9	3.9	3.9	3.9
1516	NCL	Nucleolin	P19338;H7BY16	P19338;H7BY16;C9JYW2;C9JLB1;C9J1H7;C9JWL1						0	NaN			0	0.298192	21	21	21	28.9	28.9	28.9	76.613	0	284.03	3	5	4	3	6	3	4	0	3	3	5	4	3	6	3	4	0	3	4.4	6.9	5.2	3.5	7.7	3.5	5.9
1517	HK1	Hexokinase-1	P19367-4;P19367-2;P19367;P19367-3	P19367-4;P19367-2;P19367;P19367-3;B1AR62						0	0.117325			0	0.0697894	16	12	11	19.7	15.5	14.5	101.08	0	25.911	1	4	1	6	2	2	7	9	3	1	4	1	6	2	2	6	8	3	3.4	9	4.5	11.5	5.4	5	10.5
1522	ATP2B1;ATP2B4	Plasma membrane calcium-transporting ATPase 1;Calcium-transporting ATPase;Plasma membrane calcium-transporting ATPase 4	P20020-1;P20020-4;P20020;P20020-5;P20020-6;P20020-2;E7ERY9;P23634-3;P23634-6;P23634-7;P23634-5;P23634-4;P23634;P23634-2;P23634-8	P20020-1;P20020-4;P20020;P20020-5;P20020-6;P20020-2;E7ERY9;P23634-3;P23634-6;P23634-7;P23634-5;P23634-4;P23634;P23634-2;P23634-8;Q16720-3;Q16720-7;Q16720-8;Q16720;Q16720-5;Q16720-4;Q16720-2;Q16720-6;Q01814-4;Q01814-8;Q01814-2;Q01814-6;Q01814-3;A0A2U3TZI3;A0A2R8Y4R4;A0A2U3U055;Q01814-5;Q01814;Q01814-7;F8W1V5;H7BZS8;H0YHH6;A0A0U1RQU3;H0YDG5;H7BY13						0.399882	0.212607			0.465754	0.241181	17	17	17	16.7	16.7	16.7	138.75	0	111.92	4	11	8	11	11	10	8	9	12	4	11	8	11	11	10	8	9	12	3.8	11.3	9.9	11.7	10.1	10.5	8.1
1523	RAB3A	Ras-related protein Rab-3A	P20336;S4R3Q3	P20336;S4R3Q3						0	NaN			0	NaN	5	2	2	30	14.1	14.1	24.984	0	42.811	2	2	1	2	2	1	2	2	2	2	2	1	2	2	1	2	2	2	17.7	30	19.1	30	30	22.7	22.7
1525	RAB4A	Ras-related protein Rab-4A	P20338	P20338;A0A087WYT5;P61018;P61018-2;M0R0X1						1.66473	-0.0772394			0.761038	-0.0557992	11	11	11	56.4	56.4	56.4	24.389	0	74.417	8	8	7	7	7	9	9	7	8	8	8	7	7	7	9	9	7	8	42.2	43.6	37.6	33.5	36.2	43.1	47.2
1526	RAB5A	Ras-related protein Rab-5A	P20339;P20339-2	P20339;P20339-2						0.534941	0.0204059			0.690822	-0.0418166	10	7	7	72.1	57.2	57.2	23.658	0	103.11	4	4	6	4	4	5	3	5	5	4	4	6	4	4	5	3	5	5	41.4	41.4	59.1	53.5	48.8	54.4	34.9
1527	RAB6A	Ras-related protein Rab-6A	P20340	P20340;P20340-3;F5H3K7;F5GX61						0.993219	-0.108176			0	0.0157096	15	1	1	65.4	10.6	10.6	23.593	0	83.943	1	1	1	1	0	1	1	1	1	1	1	1	1	0	1	1	1	1	61.5	57.7	49.5	56.2	50.5	55.8	64.9
1528	RAB6A	Ras-related protein Rab-6A	P20340-2;P20340-4	P20340-2;P20340-4						0.133856	-0.0339346			0.656388	-0.111289	15	15	0	65.4	65.4	0	23.548	0	221.18	13	12	11	13	13	12	13	13	13	0	0	0	0	0	0	0	0	0	61.5	57.7	49.5	56.2	61.1	55.8	64.9
1530	M6PR	Cation-dependent mannose-6-phosphate receptor	P20645;F5GX30	P20645;F5GX30;H0YGE9;H0YGT2;F5GXE0;F5GXU0;F5H883;H0YF90				+	+	1.95289	0.46932	+	+	3.49789	1.21385	7	7	7	25.6	25.6	25.6	30.993	0	263.26	3	1	2	7	6	7	5	4	5	3	1	2	7	6	7	5	4	5	14.4	5.1	7.9	25.6	25.3	25.6	25.3
1531	COX5A	Cytochrome c oxidase subunit 5A, mitochondrial	P20674;H3BNX8;H3BRM5;H3BV69	P20674;H3BNX8;H3BRM5;H3BV69;H3BRI0	MitoCarta3.0	MIM				1.14817	-0.156497			0.37314	-0.0710344	7	7	7	38	38	38	16.762	0	31.851	4	3	3	4	4	5	5	3	5	4	3	3	4	4	5	5	3	5	21.3	21.3	20.7	32	32	32.7	33.3
1532	LMNB1	Lamin-B1	P20700;E9PBF6;A0A0D9SFE5	P20700;E9PBF6;A0A0D9SFE5;A0A0D9SFY5					+	1.6004	-0.209138			0.0564134	0.0266533	29	29	25	47.8	47.8	43.5	66.408	0	171.5	13	11	10	13	25	11	11	13	11	12	10	9	12	22	9	11	13	11	22	21.5	19.8	24.6	42.7	19.3	19.3
1538	VDAC1	Voltage-dependent anion-selective channel protein 1	P21796	P21796	MitoCarta3.0	MOM	1	+	+	2.50665	-0.301651		+	2.28283	-0.229777	23	23	8	86.2	86.2	32.5	30.772	0	323.31	19	19	18	19	20	21	18	19	21	6	8	7	7	7	8	7	8	7	73.9	75.6	75.6	83.4	83.7	84.5	83.4
1539	SDHB	Succinate dehydrogenase [ubiquinone] iron-sulfur subunit, mitochondrial	P21912;A0A087WWT1	P21912;A0A087WWT1	MitoCarta3.0	MIM		+	+	2.96155	0.215285			1.4073	0.13109	14	14	5	50	50	18.9	31.629	0	113.4	12	12	11	14	14	13	14	14	14	4	5	4	5	5	5	5	5	5	46.8	46.4	38.9	50	50	46.4	50
1540	COMT	Catechol O-methyltransferase	P21964-2;P21964;E7EMS6;E7EUU8;F8WBW9	P21964-2;P21964;E7EMS6;E7EUU8;F8WBW9;H7BZ45	MitoCarta3.0	Membrane				1.14295	0.137914		+	1.69652	0.209097	14	14	14	80.1	80.1	80.1	24.449	0	242.8	9	11	8	13	13	12	12	12	13	9	11	8	13	13	12	12	12	13	50.2	62.9	47.1	76.9	80.1	64.3	75.6
1543	UBA1	Ubiquitin-like modifier-activating enzyme 1	P22314-2;P22314	P22314-2;P22314;Q5JRR9;Q5JRS0;Q5JRR6;Q5JRS2;Q5JRS1;Q5JRS3						0	NaN			0	NaN	27	27	27	36.2	36.2	36.2	113.8	0	323.31	0	5	2	0	0	0	0	0	0	0	5	2	0	0	0	0	0	0	0	6.6	3	0	0	0	0
1544	NME1-NME2;NME2;NME1;NME2P1	Nucleoside diphosphate kinase;Nucleoside diphosphate kinase B;Putative nucleoside diphosphate kinase	Q32Q12;P22392-2;J3KPD9;P22392;E7ERL0;O60361	Q32Q12;P22392-2;J3KPD9;P22392;E7ERL0;O60361;E5RHP0;F6XY72;C9K028						0.255214	-0.0364397			0.703955	-0.0572809	16	16	6	71.9	71.9	24	32.642	0	91.762	5	8	6	10	11	8	10	9	9	2	2	2	4	5	3	4	4	4	30.8	43.2	32.5	46.2	54.8	40.4	49.7
1545	ENPP1	Ectonucleotide pyrophosphatase/phosphodiesterase family member 1;Alkaline phosphodiesterase I;Nucleotide pyrophosphatase	P22413;E9PE72	P22413;E9PE72						0	NaN			0	NaN	6	6	6	6.9	6.9	6.9	104.92	0	6.792	0	1	0	4	2	3	3	4	3	0	1	0	4	2	3	3	4	3	0	0.9	0	4.6	2.7	3.9	2.8
1547	UQCRC2	Cytochrome b-c1 complex subunit 2, mitochondrial	P22695;H3BRG4;H3BSJ9;H3BP04	P22695;H3BRG4;H3BSJ9;H3BP04;H3BUE4;H3BUI9;A0A087WVZ4	MitoCarta3.0	MIM			+	1.5319	0.210482			1.33759	0.19443	18	18	18	48.8	48.8	48.8	48.442	0	323.31	17	16	11	15	17	18	15	17	17	17	16	11	15	17	18	15	17	17	48.8	43.5	31.8	45.3	48.8	48.8	45.5
1549	ITGA6	Integrin alpha-6;Integrin alpha-6 heavy chain;Integrin alpha-6 light chain;Processed integrin alpha-6	P23229-4;P23229-2;P23229-5;P23229-3;P23229-9;P23229-6;P23229;P23229-7	P23229-4;P23229-2;P23229-5;P23229-3;P23229-9;P23229-6;P23229;P23229-7;H7BZ97;C9JXX7						0	0.552044			0	0.54545	22	22	22	24.7	24.7	24.7	119.09	0	120.54	1	3	0	14	10	8	14	14	12	1	3	0	14	10	8	14	14	12	0.7	3.2	0	15.3	11.4	8.9	15.8
1551	TUBG1;TUBG2	Tubulin gamma-1 chain;Tubulin gamma-2 chain;Tubulin gamma chain	P23258;Q9NRH3;K7EIS0	P23258;Q9NRH3;K7EIS0;K7EKE5						0.266515	-0.055601			0.358656	-0.0818122	11	11	11	34.1	34.1	34.1	51.169	0	46.096	3	5	3	7	7	5	8	6	8	3	5	3	7	7	5	8	6	8	6.4	12.2	6.4	19.1	18.4	12.2	23.1
1552	PPIB	Peptidyl-prolyl cis-trans isomerase B	P23284	P23284						0.147859	-0.0246011			0.00293123	0.000446637	8	8	8	38	38	38	23.742	0	15.171	3	5	3	5	7	5	5	5	5	3	5	3	5	7	5	5	5	5	13.9	25.9	14.8	23.6	34.3	24.1	25.9
1554	RPS3	40S ribosomal protein S3	P23396;P23396-2;E9PL09;E9PPU1;H0YEU2;F2Z2S8;H0YCJ7	P23396;P23396-2;E9PL09;E9PPU1;H0YEU2;F2Z2S8;H0YCJ7;H0YF32;E9PQ96;E9PJH4;E9PK82;E9PSF4;E9PQX2;H0YES8;E9PJN9						0.00809784	0.00118844			0.0974039	-0.0149301	18	18	18	74.5	74.5	74.5	26.688	0	86.356	5	13	9	11	13	9	13	9	12	5	13	9	11	13	9	13	9	12	21.8	63.8	39.5	56.8	63.8	46.1	63.4
1556	CFL1	Cofilin-1	P23528;G3V1A4;E9PK25;E9PP50;E9PQB7;E9PLJ3;E9PS23	P23528;G3V1A4;E9PK25;E9PP50;E9PQB7;E9PLJ3;E9PS23;Q9Y281-3;Q9Y281						0	NaN			0	NaN	15	15	14	74.1	74.1	69.9	18.502	0	271.59	1	4	4	1	1	0	0	0	0	1	4	4	1	1	0	0	0	0	6.6	34.3	34.3	6.6	6.6	0	0
1557	CPT2	Carnitine O-palmitoyltransferase 2, mitochondrial	P23786;A0A1B0GVF3;A0A1B0GTB8;A0A1B0GWC0;A0A1B0GV75	P23786;A0A1B0GVF3;A0A1B0GTB8;A0A1B0GWC0;A0A1B0GV75;A0A1B0GTM0;A0A1B0GUD9;A0A1B0GTL9;A0A1B0GUB8	MitoCarta3.0	MIM			+	2.44782	0.131413			0.551764	0.0455704	29	29	29	52.1	52.1	52.1	73.776	0	323.31	18	19	18	24	25	21	26	26	27	18	19	18	24	25	21	26	26	27	33.1	30.7	34.2	40.4	43	35.7	49.8
1559	KDELR1	ER lumen protein-retaining receptor 1;ER lumen protein-retaining receptor	P24390;M0R1Y2	P24390;M0R1Y2;P24390-2;P33947-2;P33947						0.636931	0.101853			1.04835	0.127266	5	5	5	31.6	31.6	31.6	24.542	0	141.84	2	3	3	5	4	4	3	4	3	2	3	3	5	4	4	3	4	3	14.2	17.9	17.9	31.6	23.6	23.6	17.9
1560	EEF1B2	Elongation factor 1-beta	P24534	P24534;F8WF65;F2Z2G2;C9JZW3						0	NaN			0	NaN	4	4	4	24.4	24.4	24.4	24.763	0	53.901	1	1	1	3	3	3	3	3	2	1	1	1	3	3	3	3	3	2	6.7	4	6.7	16.4	16.4	16.4	16.4
1561	ATP5F1	ATP synthase F(0) complex subunit B1, mitochondrial	P24539;Q5QNZ2	P24539;Q5QNZ2	MitoCarta3.0	MIM				1.00643	-0.101509			0.81395	-0.0766643	19	19	19	60.5	60.5	60.5	28.908	0	323.31	13	15	10	14	16	17	18	15	17	13	15	10	14	16	17	18	15	17	48.8	53.1	45.7	55.9	57.4	59.4	60.2
1563	ACAT1	Acetyl-CoA acetyltransferase, mitochondrial	P24752;A0A5F9ZHL1;A0A5F9ZHJ7;A0A5F9ZHJ0;A0A5F9ZHD4;A0A5F9ZI66	P24752;A0A5F9ZHL1;A0A5F9ZHJ7;A0A5F9ZHJ0;A0A5F9ZHD4;A0A5F9ZI66;A0A5F9ZHH9;P24752-2;A0A5F9ZHL7;H0YEL7;E9PRQ6	MitoCarta3.0	Matrix				0.885215	0.158558			0.615531	0.112883	15	15	15	49.2	49.2	49.2	45.199	0	224.52	7	7	3	6	7	8	11	10	11	7	7	3	6	7	8	11	10	11	22	26.9	8	23.4	20.8	29	36.3
1564	MCM3	DNA replication licensing factor MCM3	P25205;P25205-2;J3KQ69;A0A499FHX9	P25205;P25205-2;J3KQ69;A0A499FHX9;Q7Z6P5						0	0.232079			0	0.0942375	42	42	42	62.1	62.1	62.1	90.98	0	314.52	2	2	1	4	5	4	4	5	4	2	2	1	4	5	4	4	5	4	2.5	2.5	1.5	4.8	6.7	4.8	4.8
1566	RPS12	40S ribosomal protein S12	P25398	P25398						0.0580111	-0.00837517			0.00249619	0.000289758	8	8	8	70.5	70.5	70.5	14.515	0	83.39	4	5	3	5	4	5	5	5	5	4	5	3	5	4	5	5	5	5	31.8	48.5	25	48.5	31.8	48.5	48.5
1567	ATP5A1	ATP synthase subunit alpha, mitochondrial	P25705;P25705-2;P25705-3;K7EK77	P25705;P25705-2;P25705-3;K7EK77;K7ENJ4;K7ERX7;K7EJP1;K7EQH4;K7ESA0	MitoCarta3.0	MIM				1.0706	-0.0903006			0.847572	-0.0689789	39	39	39	67.5	67.5	67.5	59.75	0	323.31	36	31	31	35	34	32	35	36	35	36	31	31	35	34	32	35	36	35	61.5	54.6	54.6	65.5	64.2	62.7	64.9
1572	MGAT1	Alpha-1,3-mannosyl-glycoprotein 2-beta-N-acetylglucosaminyltransferase	P26572	P26572;D6RF69;D6RA48;D6RBS3;D6RAK2;D6R9U2;D6RD15;D6RB69;D6RHZ8						0	0.0760353			0	0.00173521	9	9	9	22.7	22.7	22.7	50.878	0	20.698	2	3	2	4	4	4	5	6	7	2	3	2	4	4	4	5	6	7	4.5	7	4.9	8.8	10.1	10.3	11.9
1574	EEF1G	Elongation factor 1-gamma	P26641;P26641-2	P26641;P26641-2						1.69947	0.0514701			2.55987	0.0921291	22	22	22	49	49	49	50.118	0	200.06	11	13	11	15	17	15	17	18	16	11	13	11	15	17	15	17	18	16	24.3	30.7	24.3	36.4	41.6	39.1	39.1
1575	STOM	Erythrocyte band 7 integral membrane protein	P27105	P27105;F8VSL7;P27105-2	MitoCarta3.0	Membrane				0.864633	-0.136487			0.656285	-0.0878614	6	6	6	22.6	22.6	22.6	31.73	0	8.4269	3	4	4	4	2	4	3	5	3	3	4	4	4	2	4	3	5	3	9.4	14.9	13.5	12.8	7.6	12.8	9.4
1576	YWHAQ	14-3-3 protein theta	P27348;E9PG15	P27348;E9PG15					+	1.03509	-0.279253			0.371578	-0.0882847	16	13	10	59.6	49.4	42.4	27.764	0	206.53	2	4	1	3	2	2	3	3	1	1	4	1	3	2	2	3	2	1	19.6	33.1	13.1	25.7	20.8	20.8	24.1
1577	ATP6V0C	V-type proton ATPase 16 kDa proteolipid subunit	P27449	P27449						0	-0.252302			0	-0.260402	1	1	1	11.6	11.6	11.6	15.736	0	9.5318	1	1	1	1	1	1	1	1	1	1	1	1	1	1	1	1	1	1	11.6	11.6	11.6	11.6	11.6	11.6	11.6
1580	CANX	Calnexin	P27824;P27824-2;P27824-3	P27824;P27824-2;P27824-3;H0Y9Q7;D6RB85;D6RDP7;D6RGY2;D6RAU8;D6RFL1;H0Y9H1;D6RAQ8;D6RHJ3;D6RD16					+	2.10184	0.143034			1.41022	0.0985676	34	34	34	46.6	46.6	46.6	67.567	0	323.31	19	19	19	25	24	22	25	27	23	19	19	19	25	24	22	25	27	23	31.6	29.1	29.6	40.7	40.7	37.5	43.9
1581	PSMA5	Proteasome subunit alpha type-5	P28066;P28066-2	P28066;P28066-2						0.817271	-0.0823106			1.16741	-0.112529	7	7	7	37.3	37.3	37.3	26.411	0	29.089	3	2	2	4	4	2	5	3	4	3	2	2	4	4	2	5	3	4	17	12.9	12	24.9	24.9	12.9	27.8
1585	NDUFS1	NADH-ubiquinone oxidoreductase 75 kDa subunit, mitochondrial	P28331;P28331-2;P28331-4;B4DJ81;P28331-3;P28331-5	P28331;P28331-2;P28331-4;B4DJ81;P28331-3;P28331-5;C9JPQ5;F8WDL5	MitoCarta3.0	MIM		+	+	3.87628	-0.489515		+	1.51762	-0.24848	25	25	25	46.5	46.5	46.5	79.467	0	156.49	18	21	20	15	18	13	7	10	9	18	21	20	15	18	13	7	10	9	34.3	39.1	38.7	25.9	34.9	23.2	11.7
1587	EPHA2	Ephrin type-A receptor 2	P29317	P29317;J3KR66;Q96L35;B1AKC9;E9PG71;A0A3B3IRY8;A0A0B4J1T8;Q9UF33-2;Q9UF33-3;P54762-5;P54764-2;P54762;P54764;P54760;P54753;Q9UF33						0	NaN			0	NaN	7	7	6	8	8	6.9	108.27	0	11.593	1	2	1	4	6	4	6	6	4	0	1	0	3	5	3	5	5	3	1.1	2.4	1.1	4.3	6.8	4.3	6.9
1591	EEF1D	Elongation factor 1-delta	P29692;P29692-2;P29692-3;E9PRY8;E9PK01;A0A087X1X7;E9PPR1;P29692-4;E9PQZ1;E9PQ49;E9PI39;E9PL12;E9PL71;E9PMW7	P29692;P29692-2;P29692-3;E9PRY8;E9PK01;A0A087X1X7;E9PPR1;P29692-4;E9PQZ1;E9PQ49;E9PI39;E9PL12;E9PL71;E9PMW7;E9PIZ1;H0YE72;H0YCK7;E9PN91;E9PK06;E9PQC9;H0YE58;E9PJD0;E9PK72;E9PKK3;E9PNW6						0.526521	0.276491			0.68701	0.231882	8	8	8	38.1	38.1	38.1	31.121	0	102.21	0	3	2	4	4	4	4	3	5	0	3	2	4	4	4	4	3	5	0	17.4	7.5	22.1	22.1	22.1	22.1
1592	MARCKS	Myristoylated alanine-rich C-kinase substrate	P29966	P29966						0.572437	0.0518686			0.619578	-0.0988703	10	10	10	50.3	50.3	50.3	31.554	0	217.55	7	9	6	7	8	8	8	9	9	7	9	6	7	8	8	8	9	9	38.3	50	28.6	44.6	47.9	47.9	47.9
1593	GNA11	Guanine nucleotide-binding protein subunit alpha-11	P29992;K7EL62	P29992;K7EL62						0	NaN			0	NaN	5	5	4	17	17	14.5	42.123	0	9.1493	0	0	0	2	5	2	2	2	2	0	0	0	1	4	1	1	1	1	0	0	0	6.1	17	6.1	6.1
1594	PRDX6	Peroxiredoxin-6	P30041	P30041	MitoCarta3.0	unknown		+	+	2.5306	-0.259832		+	1.89737	-0.186552	17	17	17	72.3	72.3	72.3	25.035	0	168.44	12	13	11	14	13	12	13	14	14	12	13	11	14	13	12	13	14	14	51.3	65.2	55.8	64.3	61.2	48.7	61.2
1596	PRDX3	Thioredoxin-dependent peroxide reductase, mitochondrial	P30048-2;P30048	P30048-2;P30048	MitoCarta3.0	Matrix				0	0.104441			1.15067	-0.218467	8	8	8	46.2	46.2	46.2	25.838	0	131.31	3	2	2	1	2	2	3	1	1	3	2	2	1	2	2	3	1	1	13.4	9.2	9.2	3.4	10.9	9.2	14.3
1597	ATP5D	ATP synthase subunit delta, mitochondrial	P30049	P30049;A0A087WTL3	MitoCarta3.0	MIM			+	1.78928	-0.194972		+	1.06738	-0.373145	4	4	4	37.5	37.5	37.5	17.49	0	57.671	3	3	3	3	4	4	4	4	4	3	3	3	3	4	4	4	4	4	22.6	22.6	22.6	32.1	37.5	37.5	37.5
1600	PDIA3	Protein disulfide-isomerase A3	P30101	P30101						0	NaN			0	NaN	11	11	10	27.3	27.3	25.1	56.782	0	23.069	0	7	3	1	1	2	1	0	1	0	6	2	1	1	2	1	0	1	0	15.2	5.9	4.8	2.2	6.9	2.2
1601	PPP2R1A	Serine/threonine-protein phosphatase 2A 65 kDa regulatory subunit A alpha isoform	P30153;B3KQV6;C9J9C1	P30153;B3KQV6;C9J9C1;E9PH38;E9PPI5;E9PHZ6;E9PNM7						0.236657	0.0585634			0.210203	0.0552567	29	29	22	58.6	58.6	44.1	65.308	0	292.65	4	9	9	10	12	10	12	14	13	3	8	8	9	9	7	9	11	10	10.5	22.1	20	22.8	28.4	23.9	25.1
1603	HMOX2	Heme oxygenase 2	P30519;A0A087WT44;P30519-2;I3L159;I3L1F5	P30519;A0A087WT44;P30519-2;I3L159;I3L1F5;I3L4P8;A0A1B0GXH0;I3L463;I3L276;I3L1Y2						0.334315	0.0209591			0.0211472	0.00221427	16	16	16	67.4	67.4	67.4	36.032	0	323.31	14	13	11	15	15	15	14	14	16	14	13	11	15	15	15	14	14	16	61.1	55.1	46.5	61.7	61.7	61.7	55.7
1606	SLC7A1	High affinity cationic amino acid transporter 1	P30825	P30825;Q5JR49						1.76374	0.133876			1.55735	0.117988	6	6	5	9.7	9.7	7.6	67.638	0	22.235	4	2	3	3	5	4	3	4	5	3	2	2	2	4	3	2	3	4	6.7	3	5.4	5.1	8.6	7.3	5.4
1607	ALDH1B1	Aldehyde dehydrogenase X, mitochondrial	P30837	P30837;A0A0U1RQK9	MitoCarta3.0	Matrix				0.0161042	-0.00343768			0.640932	-0.0586734	11	10	10	29	27.5	27.5	57.206	0	40.792	4	3	3	4	3	5	4	6	5	4	3	3	4	3	5	4	6	5	9.1	7	7.4	8.9	7.5	13.2	13.3
1609	SDHA	Succinate dehydrogenase [ubiquinone] flavoprotein subunit, mitochondrial	P31040;D6RFM5;P31040-2;A0A087X1I3;P31040-3	P31040;D6RFM5;P31040-2;A0A087X1I3;P31040-3;A0A494C1T6;H0Y8X1	MitoCarta3.0	MIM		+	+	2.3959	0.216394			1.30444	0.124083	31	31	31	65.5	65.5	65.5	72.691	0	323.31	22	21	19	28	28	24	30	27	29	22	21	19	28	28	24	30	27	29	48	47	44.9	61.9	59	53	65.2
1611	MAT2A	S-adenosylmethionine synthase isoform type-2	P31153;P31153-2	P31153;P31153-2;Q00266						0	NaN			0	NaN	18	18	18	57.2	57.2	57.2	43.66	0	138.41	1	1	0	2	0	2	1	1	1	1	1	0	2	0	2	1	1	1	3.8	2.8	0	6.1	0	6.1	3.8
1613	DNAJA1	DnaJ homolog subfamily A member 1	P31689;P31689-2	P31689;P31689-2						0.466148	0.0390937			0.0873261	0.0121228	14	14	14	46.3	46.3	46.3	44.868	0	78.996	8	11	5	8	9	8	10	8	10	8	11	5	8	9	8	10	8	10	25.4	34.3	19.6	29.2	31	24.2	34
1614	UQCRC1	Cytochrome b-c1 complex subunit 1, mitochondrial	P31930	P31930	MitoCarta3.0	MIM				1.23311	0.117626			1.56573	0.141662	20	20	19	54.4	54.4	52.9	52.645	0	323.31	17	16	13	18	19	16	18	20	20	17	16	13	17	18	15	18	19	19	50	50	33.8	52.9	52.9	45.2	51.5
1615	CASP14	Caspase-14;Caspase-14 subunit p17, mature form;Caspase-14 subunit p10, mature form;Caspase-14 subunit p20, intermediate form;Caspase-14 subunit p8, intermediate form	P31944	P31944						0	NaN			0	NaN	10	10	10	35.1	35.1	35.1	27.679	0	44.544	6	0	10	0	0	0	0	0	0	6	0	10	0	0	0	0	0	0	25.2	0	35.1	0	0	0	0
1616	YWHAB	14-3-3 protein beta/alpha;14-3-3 protein beta/alpha, N-terminally processed	P31946-2;P31946	P31946-2;P31946;Q4VY20;Q4VY19;A0A0J9YWE8;A0A0J9YWZ2						0	-0.0530996			0	-0.134189	10	4	3	36.1	18.9	15.2	27.85	0	11.883	1	2	1	2	3	2	2	2	2	1	2	1	2	3	2	2	2	2	19.7	20.5	11.9	20.5	25.4	20.5	20.5
1618	PRDX2	Peroxiredoxin-2	P32119;A6NIW5	P32119;A6NIW5;P32119-2	MitoCarta3.0	unknown				0.288851	0.0621589			0.218028	-0.0973007	12	11	11	58.1	52.5	52.5	21.892	0	100.2	3	4	1	3	3	3	4	4	3	3	4	1	3	3	3	4	4	3	13.6	17.2	14.1	17.2	22.7	13.1	17.7
1620	PYCR1	Pyrroline-5-carboxylate reductase 1, mitochondrial;Pyrroline-5-carboxylate reductase	P32322;E2QRB3;P32322-2;P32322-3;J3KQ22;J3QL24;J3QKT4;J3QR88;J3QLK9;J3QL32	P32322;E2QRB3;P32322-2;P32322-3;J3KQ22;J3QL24;J3QKT4;J3QR88;J3QLK9;J3QL32;J3QL23;J3KTA8;J3QKT3;J3QRZ0;J3KSA9	MitoCarta3.0	Matrix		+	+	1.91132	0.290323		+	1.85631	0.198245	12	12	11	54.9	54.9	50.8	33.36	0	77.301	8	6	4	8	9	7	11	10	10	7	6	3	7	8	6	10	9	9	35.7	29.2	16.6	36.7	41.1	29.8	49.2
1621	STX2	Syntaxin-2	P32856-3;P32856-2;P32856;J3KNU7	P32856-3;P32856-2;P32856;J3KNU7						1.81325	0.123911			0.779831	0.0836	6	6	6	27.4	27.4	27.4	32.424	0	56.334	2	2	1	4	4	4	4	4	3	2	2	1	4	4	4	4	4	3	8.7	7.2	3.6	18.4	17.3	18.4	17.7
1624	ACSL1	Long-chain-fatty-acid--CoA ligase 1	P33121;E7EPM6;P33121-2;P33121-3;B7Z3Z9	P33121;E7EPM6;P33121-2;P33121-3;B7Z3Z9;D6RER0;H0Y9U7;H0Y9Z9;D6RG07	MitoCarta3.0	MOM				1.9285	0.126639			1.0651	0.051381	22	22	20	32.8	32.8	30.1	77.942	0	58.59	6	8	7	11	13	10	15	13	12	5	7	6	10	12	9	14	11	11	10.5	13	10.2	17	21.2	15.9	24.4
1627	ABCD1	ATP-binding cassette sub-family D member 1	P33897	P33897;A6NEP8;Q9UBJ2	MitoCarta3.0	Membrane			+	2.11401	-0.2066			1.64001	-0.131668	9	9	9	13.7	13.7	13.7	82.936	0	34.094	4	7	6	4	4	5	2	5	2	4	7	6	4	4	5	2	5	2	6.8	10.6	9.5	6	5.9	7.5	3.4
1628	MAN1A1	Mannosyl-oligosaccharide 1,2-alpha-mannosidase IA	P33908;P33908-2	P33908;P33908-2						0	NaN			0	NaN	7	7	7	12.9	12.9	12.9	72.968	0	14.652	1	0	1	1	2	4	1	3	4	1	0	1	1	2	4	1	3	4	1.7	0	1.2	1.1	3.4	6.1	2.3
1629	TTK	Dual specificity protein kinase TTK	P33981-2;P33981	P33981-2;P33981;D6RF82;D6REX1;D6RIC6;D6RFY1						0	NaN			0	NaN	20	20	20	31.8	31.8	31.8	96.943	0	126.31	1	1	0	3	2	2	7	7	5	1	1	0	3	2	2	7	7	5	1.9	0.9	0	5	3.4	2.9	12.9
1631	MCM7	DNA replication licensing factor MCM7	P33993;P33993-3	P33993;P33993-3;P33993-2;C9J8M6						0.64893	-0.0528889			1.48021	-0.154805	29	29	29	43.9	43.9	43.9	81.307	0	166.66	12	13	10	12	11	11	15	13	13	12	13	10	12	11	11	15	13	13	19.7	20.6	16.4	22.3	18.8	19.2	24.9
1633	SHMT2	Serine hydroxymethyltransferase, mitochondrial;Serine hydroxymethyltransferase	P34897-3;P34897;P34897-2;G3V2Y4;H0YIZ0;G3V5L0	P34897-3;P34897;P34897-2;G3V2Y4;H0YIZ0;G3V5L0;G3V540;G3V4W5;G3V241;G3V3Y8;G3V4T0;G3V4X0;G3V2W0;G3V2E4	MitoCarta3.0	Matrix				0	NaN			0	NaN	8	8	7	20.1	20.1	17.2	53.454	0	17.953	0	2	0	3	2	2	3	5	4	0	2	0	2	2	2	3	5	3	0	5.6	0	7.5	5.2	4.6	7.9
1634	HSPA4	Heat shock 70 kDa protein 4	P34932;A0A087WYC1;A0A087WTS8	P34932;A0A087WYC1;A0A087WTS8;P34932-2					+	0.78947	-0.314727		+	1.04486	-0.329349	33	32	32	48.6	46.7	46.7	94.33	0	133.81	2	5	6	3	4	2	6	3	3	2	5	6	3	4	2	6	3	3	3.2	6.5	8.6	6.4	7.1	4.8	8.3
1636	CTNNA1	Catenin alpha-1	P35221;P35221-2;G3XAM7;P35221-3	P35221;P35221-2;G3XAM7;P35221-3;P26232-5;P26232;P26232-2;P26232-3;A0A0A0MRI5;P26232-6;P26232-4;E5RIB1;E5RJ41;E5RG03;A0A0A0MTJ6;E5RFM5;E5RGY6;H0YBB8;E5RFK9;E5RGD2;E5RJP7;E5RFG3;E5RHV7;E5RHJ5;E5RGU3;A0A087WZL6;REV__Q9P2T0-2;REV__Q9P2T0;B9A010;E5RIE0;E5RJ43;E5RGY7;E5RGS1;E5RFM3;E5RJL0;E5RGG4						0	NaN			0	NaN	20	20	19	30.2	30.2	29	100.07	0	101.5	2	3	1	8	18	8	6	7	7	2	3	1	7	17	7	5	7	7	2.5	5.2	1.3	12.1	27.8	10.2	9.9
1637	PHB	Prohibitin	P35232;C9JW96;C9JZ20;E7ESE2;E9PCW0;P35232-2	P35232;C9JW96;C9JZ20;E7ESE2;E9PCW0;P35232-2;D6RBK0	MitoCarta3.0	MIM		+	+	3.69202	-0.417434	+	+	3.99986	-0.326045	22	22	22	85.3	85.3	85.3	29.804	0	323.31	19	18	21	19	18	21	20	20	20	19	18	21	19	18	21	20	20	20	82.7	74.3	85.3	82.7	76.1	85.3	85.3
1640	RFC2	Replication factor C subunit 2	P35250-2;P35250;H7C5P4;A0A087WVY3	P35250-2;P35250;H7C5P4;A0A087WVY3;H7C5S7;H7C5P1;H7C5Q7;F8WC37;H7C5A0;H7C5G4						0	0.135782			0	0.147123	7	7	7	23.4	23.4	23.4	35.243	0	15.12	0	2	2	3	2	3	4	3	4	0	2	2	3	2	3	4	3	4	0	6.6	5.3	9.7	7.2	8.4	12.5
1642	AGL	Glycogen debranching enzyme;4-alpha-glucanotransferase;Amylo-alpha-1,6-glucosidase	P35573;P35573-2;P35573-3	P35573;P35573-2;P35573-3						0	NaN			0	NaN	12	12	12	8.8	8.8	8.8	174.76	0	18.907	0	0	1	7	3	9	4	4	2	0	0	1	7	3	9	4	4	2	0	0	0.6	5.4	2	7.2	3.5
1645	COPB2	Coatomer subunit beta	P35606-2;P35606	P35606-2;P35606;H0YAC7;D6RBZ7;D6RCL6;D6RBG7;D6RBT6;D6R997					+	1.42706	-0.178695		+	1.40638	-0.208515	10	10	10	14.4	14.4	14.4	99.045	0	53.758	2	3	3	3	2	5	4	4	5	2	3	3	3	2	5	4	4	5	2.2	4.3	3.3	4.6	3.3	6.8	5.5
1646	SOAT1	Sterol O-acyltransferase 1	P35610;B1APM4;P35610-3;P35610-2	P35610;B1APM4;P35610-3;P35610-2					+	1.55116	-0.203756		+	1.80536	-0.172798	13	13	13	22.5	22.5	22.5	64.734	0	179.6	12	11	9	9	10	9	8	11	11	12	11	9	9	10	9	8	11	11	21.3	20	17.3	18.4	18.4	19.6	16.5
1647	BSG	Basigin	P35613-2;P35613;A0A087X2B5;I3L192;P35613-4;A0A087WUV8	P35613-2;P35613;A0A087X2B5;I3L192;P35613-4;A0A087WUV8;A0A2R8YDZ0				+	+	3.30942	0.32995		+	2.54681	0.254848	12	12	5	56.5	56.5	24.9	29.221	0	323.31	10	10	8	10	10	11	12	10	11	3	3	2	3	3	4	5	3	4	48.3	48.3	33.1	49.8	49.8	49.8	56.5
1651	PSMC2	26S protease regulatory subunit 7	P35998;P35998-2	P35998;P35998-2;C9JLS9						0	-0.083			0	-0.101882	13	13	13	34.2	34.2	34.2	48.633	0	30.369	4	2	2	4	3	4	4	4	3	4	2	2	4	3	4	4	4	3	10.2	5.8	4.8	10.6	7.4	10.6	10.6
1654	ATP5C1	ATP synthase subunit gamma, mitochondrial	P36542;P36542-2	P36542;P36542-2	MitoCarta3.0	MIM				0.405792	-0.0568937			0.564238	-0.129206	13	13	13	48	48	48	32.996	0	107.9	12	12	8	11	10	10	11	11	11	12	12	8	11	10	10	11	11	11	37.6	43.6	28.2	33.2	33.2	29.5	33.2
1656	CPOX	Oxygen-dependent coproporphyrinogen-III oxidase, mitochondrial	P36551	P36551;P36551-2;H0YA22;D6RER6	MitoCarta3.0	MIM				0	NaN			0	NaN	11	11	11	28	28	28	50.151	0	29.365	1	2	0	3	1	2	4	3	3	1	2	0	3	1	2	4	3	3	2.9	4.8	0	9.3	2.9	4.8	11.2
1657	DLST	Dihydrolipoyllysine-residue succinyltransferase component of 2-oxoglutarate dehydrogenase complex, mitochondrial	P36957;H0YJF9;G3V5M3;G3V3F0;Q86SW4;P36957-2	P36957;H0YJF9;G3V5M3;G3V3F0;Q86SW4;P36957-2	MitoCarta3.0	Matrix				0	NaN			0	0.191909	2	2	2	4.9	4.9	4.9	48.755	0	27.167	1	2	1	2	2	0	0	1	0	1	2	1	2	2	0	0	1	0	3.1	4.9	3.1	4.9	4.9	0	0
1659	FDFT1	Squalene synthase	P37268;E9PNM1;A0A1W2PQ47;P37268-2;P37268-5;P37268-4;P37268-3	P37268;E9PNM1;A0A1W2PQ47;P37268-2;P37268-5;P37268-4;P37268-3;E9PJG4;E9PS69;E9PQ90;E9PNJ2;E9PSH1				+	+	2.29537	0.262849		+	2.35058	0.236035	14	14	14	41	41	41	48.115	0	313.23	7	8	4	11	12	12	13	12	13	7	8	4	11	12	12	13	12	13	19.7	23.7	12.2	33.6	36	34.5	38.6
1660	PIGA	Phosphatidylinositol N-acetylglucosaminyltransferase subunit A	P37287;P37287-2;P37287-3;B3KUV7	P37287;P37287-2;P37287-3;B3KUV7;A8K382;A0A0U1RQM9;A0A0U1RQW8;A0A1B0GU19;A0A1B0GVE5						0	NaN			0	-0.22447	8	8	8	18.8	18.8	18.8	54.126	0	16.174	4	3	4	3	3	2	1	1	2	4	3	4	3	3	2	1	1	2	10.7	9.7	12	5.4	7.2	2.5	2.5
1664	GGCX	Vitamin K-dependent gamma-carboxylase	P38435;P38435-2	P38435;P38435-2;F8WDU9						0	NaN			0	NaN	6	6	6	9.6	9.6	9.6	87.56	0	14.891	0	1	0	5	3	3	4	4	5	0	1	0	5	3	3	4	4	5	0	1.7	0	7.8	5.1	4.5	6.2
1665	ATP6V1A	V-type proton ATPase catalytic subunit A	P38606-2;P38606	P38606-2;P38606;C9JA17;C9JVW8						0.395217	0.141224			0.289209	0.121228	18	18	18	38.2	38.2	38.2	64.735	0	71.165	2	5	2	2	4	3	4	2	6	2	5	2	2	4	3	4	2	6	4.6	9.8	4.1	3.6	7.2	5.7	6.7
1666	HSPA9	Stress-70 protein, mitochondrial	P38646	P38646;A0A3B3ITI4;D6RJI2;H0YBG6;D6RA73;H0Y8S0;A0A3B3ITN1;H0Y8K0	MitoCarta3.0	Matrix				0.549385	-0.103249			1.06023	-0.196455	40	40	40	60.8	60.8	60.8	73.68	0	323.31	12	19	18	14	10	11	19	18	16	12	19	18	14	10	11	19	18	16	22.5	37.4	34.5	27.5	19.9	21.1	35.9
1668	RPS19	40S ribosomal protein S19	P39019;M0R2L9;M0QYF7;M0R140	P39019;M0R2L9;M0QYF7;M0R140;A0A075B6E2						0.0755182	-0.0166543			0.0539701	-0.0165482	9	9	9	48.3	48.3	48.3	16.06	0	18.01	3	5	2	3	4	3	5	4	4	3	5	2	3	4	3	5	4	4	22.1	29	15.9	22.1	22.1	22.1	29.7
1671	CCT6A	T-complex protein 1 subunit zeta	P40227;P40227-2	P40227;P40227-2;J3KRI6				+	+	2.95895	0.514463		+	1.37534	0.23841	24	24	19	54	54	45	58.024	0	221.93	3	3	2	7	4	7	8	10	9	2	2	1	5	4	5	7	8	8	6.6	6.6	3.6	14.3	7.5	13.6	20.5
1672	ARL1	ADP-ribosylation factor-like protein 1	P40616-2;P40616;F8VYN9;B4DZG7	P40616-2;P40616;F8VYN9;B4DZG7;F8VP99;F8W1Z8;F8VP63						0.733285	-0.137685			0.804358	-0.148309	9	9	9	68.3	68.3	68.3	18.565	0	55	3	6	7	5	4	7	5	7	7	3	6	7	5	4	7	5	7	7	23.2	42.1	56.1	38.4	28.7	45.1	38.4
1673	STAT3	Signal transducer and activator of transcription 3;Signal transducer and activator of transcription	P40763-3;P40763-2;P40763;G8JLH9	P40763-3;P40763-2;P40763;G8JLH9;K7EP08						0	NaN			0	NaN	17	17	17	30.1	30.1	30.1	83.125	0	81.755	0	1	0	8	9	10	7	6	4	0	1	0	8	9	10	7	6	4	0	1.5	0	16.1	15.8	17.5	10.9
1675	RFC5	Replication factor C subunit 5	P40937-2;P40937	P40937-2;P40937;F5H5S0;C9JH72;F5H304;E9PEP3;F5H0U6						1.09167	0.112525			0.0262869	-0.00379419	11	11	11	40.8	40.8	40.8	36.104	0	31.015	5	6	4	4	5	3	7	5	6	5	6	4	4	5	3	7	5	6	16	18.2	12.9	14.4	21.3	11.3	27.9
1676	RFC3	Replication factor C subunit 3	P40938;P40938-2	P40938;P40938-2;A0A087X270					+	1.2019	0.180453			0.512019	0.0984813	12	12	12	40.7	40.7	40.7	40.556	0	86.137	3	3	1	4	4	4	6	4	5	3	3	1	4	4	4	6	4	5	11.2	11.2	5.1	14	17.1	18	23.6
1681	IARS	Isoleucine--tRNA ligase, cytoplasmic	P41252;J3KR24;A0A0A0MSX9	P41252;J3KR24;A0A0A0MSX9;Q5TCD1;Q5TCC6						0	-0.427342			0.449022	-0.231648	33	33	33	29.7	29.7	29.7	144.5	0	99.247	2	2	2	4	2	2	2	2	0	2	2	2	4	2	2	2	2	0	1.7	1.4	1.7	3.3	1.5	1.7	1.5
1682	SLC19A1	Folate transporter 1	P41440-2;P41440;H3BTQ3;P41440-3	P41440-2;P41440;H3BTQ3;P41440-3;H0Y4T2						0	0.289956			0	0.204801	6	6	6	11.3	11.3	11.3	60.033	0	9.7663	1	2	1	3	5	4	5	4	5	1	2	1	3	5	4	5	4	5	1.8	3.6	1.8	4.9	8.3	6.9	8.3
1684	TMPO	Lamina-associated polypeptide 2, isoform alpha;Thymopoietin;Thymopentin	P42166	P42166						0.304307	0.0230126			0.142752	-0.0125313	22	22	14	49.1	49.1	30.1	75.491	0	291.02	8	7	8	9	7	8	6	7	8	1	0	2	3	1	1	0	2	2	18.6	17	18.2	19.7	18.2	18.9	15.3
1685	TMPO	Lamina-associated polypeptide 2, isoforms beta/gamma;Thymopoietin;Thymopentin	P42167;G5E972;P42167-2;H0YJH7	P42167;G5E972;P42167-2;H0YJH7;P42167-3						1.27401	0.142594			1.00116	0.112258	20	12	12	61	31.9	31.9	50.67	0	171.12	8	10	9	10	9	11	10	11	11	8	10	9	10	9	11	10	11	11	42.1	50	45.6	46	45.6	53.3	47.4
1688	MTOR	Serine/threonine-protein kinase mTOR	P42345	P42345;B1AKP8						0	-0.189701			0	-0.0948009	21	21	21	9.8	9.8	9.8	288.89	0	36.609	2	3	1	2	3	6	0	3	3	2	3	1	2	3	6	0	3	3	1	1	0.4	1	1.4	2.8	0
1689	PI4KA	Phosphatidylinositol 4-kinase alpha	P42356;P42356-2	P42356;P42356-2;A8MTF1;A4QPH2;Q8N8J0;A4QPH2-2;A4QPH2-4						0	NaN			0	NaN	7	7	7	3.8	3.8	3.8	236.83	0	10.352	0	1	1	3	5	2	5	4	1	0	1	1	3	5	2	5	4	1	0	0.7	0.7	1.6	2.9	1.2	2.5
1691	CASP3	Caspase-3;Caspase-3 subunit p17;Caspase-3 subunit p12	P42574;C9JXR7;A8MVM1	P42574;C9JXR7;A8MVM1	MitoCarta3.0	IMS				0	NaN			0	NaN	7	7	7	34.7	34.7	34.7	31.608	0	63.374	0	1	0	2	1	2	1	2	2	0	1	0	2	1	2	1	2	2	0	2.9	0	6.9	2.9	6.9	2.9
1693	RPS27	40S ribosomal protein S27	P42677	P42677						0.313224	0.0523982			0.150384	0.0234636	4	4	2	39.3	39.3	14.3	9.461	0	22.99	3	3	2	3	3	3	3	3	4	1	1	1	1	1	1	1	1	2	38.1	38.1	28.6	38.1	38.1	38.1	38.1
1694	LRPPRC	Leucine-rich PPR motif-containing protein, mitochondrial	P42704	P42704;B8ZZ38;A0A0C4DG06;C9JCA9;H7C3W8	MitoCarta3.0	Matrix				0	-0.111227			0	0.184516	28	28	27	22.7	22.7	22.2	157.9	0	93.151	1	13	4	18	20	15	10	14	7	1	13	4	18	20	15	10	13	7	1	10.2	3.4	14.6	17.5	11.9	8.2
1695	SLC1A4	Neutral amino acid transporter A	P43007;P43007-2	P43007;P43007-2						0	NaN			0	NaN	2	2	2	3.9	3.9	3.9	55.722	0	4.5012	0	1	0	2	1	2	2	2	1	0	1	0	2	1	2	2	2	1	0	2.1	0	3.9	2.1	3.9	3.9
1696	MSH2	DNA mismatch repair protein Msh2	P43246;A0A2R8YFH0;E9PHA6;A0A2R8Y6P0;A0A2R8YG02;P43246-2;A0A2R8Y7S8	P43246;A0A2R8YFH0;E9PHA6;A0A2R8Y6P0;A0A2R8YG02;P43246-2;A0A2R8Y7S8;C9J809;A0A2R8Y713					+	1.17891	0.232445			0.895919	0.23718	29	29	29	38.7	38.7	38.7	104.74	0	89.405	2	2	2	3	3	3	4	4	4	2	2	2	3	3	3	4	4	4	2.6	2.1	1.9	3.5	3	3.9	4.7
1697	GPD2	Glycerol-3-phosphate dehydrogenase, mitochondrial	P43304;P43304-2	P43304;P43304-2;F5GYK7;E7EM56	MitoCarta3.0	MIM		+	+	3.17255	0.283553		+	2.0754	0.167925	31	31	31	49.2	49.2	49.2	80.852	0	151.99	14	15	12	18	20	18	24	27	20	14	15	12	18	20	18	24	27	20	23.7	25.7	20.5	32.9	35.1	28.9	39.5
1698	NAMPT	Nicotinamide phosphoribosyltransferase	P43490;A0A0C4DFS8	P43490;A0A0C4DFS8;C9JF35;C9JG65						0.483606	0.0424523			0.531768	0.0369267	23	23	23	56.8	56.8	56.8	55.52	0	217	15	11	13	15	20	17	19	21	19	15	11	13	15	20	17	19	21	19	40.7	32.2	34.6	42.6	51.7	41.8	49.3
1699	PSMC4	26S protease regulatory subunit 6B	P43686;P43686-2	P43686;P43686-2						0.215014	-0.032612			0.227477	-0.0334636	17	17	17	50.2	50.2	50.2	47.366	0	55.911	5	6	2	4	4	4	6	5	5	5	6	2	4	4	4	6	5	5	13.9	18.7	4.3	11.7	12.2	12	12.9
1701	VDAC2	Voltage-dependent anion-selective channel protein 2	P45880;A0A0A0MR02;P45880-2;P45880-1;Q5JSD2;Q5JSD1	P45880;A0A0A0MR02;P45880-2;P45880-1;Q5JSD2;Q5JSD1;A2A3S1	MitoCarta3.0	MOM	1	+	+	2.28705	-0.309682		+	1.97644	-0.198032	17	17	17	70.4	70.4	70.4	31.566	0	323.31	15	15	15	17	16	16	15	15	15	15	15	15	17	16	16	15	15	15	62.9	66	63.3	70.4	70.1	70.1	66
1702	ACADSB	Short/branched chain specific acyl-CoA dehydrogenase, mitochondrial	P45954-2;P45954	P45954-2;P45954	MitoCarta3.0	Matrix				0.810291	0.121394			0.0288645	0.00625245	11	11	11	42.1	42.1	42.1	36.025	0	60.037	5	7	6	7	4	7	9	7	10	5	7	6	7	4	7	9	7	10	17.3	25.8	20	25.5	12.7	26.1	33.3
1713	RPS10;RPS10-NUDT3;RPS10P5	40S ribosomal protein S10;Putative 40S ribosomal protein S10-like	P46783;A0A2R8Y6L3;F6U211;A0A2R8Y7H1;A0A2R8YFH6;A0A1W2PQS6;S4R435;Q9NQ39	P46783;A0A2R8Y6L3;F6U211;A0A2R8Y7H1;A0A2R8YFH6;A0A1W2PQS6;S4R435;Q9NQ39						0.79139	0.154211			0.531606	0.114172	7	7	7	38.8	38.8	38.8	18.898	0	30.117	2	4	1	4	5	5	6	6	6	2	4	1	4	5	5	6	6	6	14.5	28.5	8.5	28.5	33.9	32.7	38.2
1717	STT3A	Dolichyl-diphosphooligosaccharide--protein glycosyltransferase subunit STT3A	P46977;P46977-2	P46977;P46977-2;A0A0C4DH80;E9PN73;E9PI32;H0YET6						0.613386	0.0716877			0.617893	0.0804373	18	18	17	25	25	24	80.529	0	74.94	12	14	8	14	15	13	14	11	16	12	14	8	13	14	13	14	11	16	16.2	19.9	11.8	17.3	19.7	18.6	19.6
1723	UQCRFS1;UQCRFS1P1	Cytochrome b-c1 complex subunit Rieske, mitochondrial;Cytochrome b-c1 complex subunit 11;Putative cytochrome b-c1 complex subunit Rieske-like protein 1	P47985;P0C7P4	P47985;P0C7P4	MitoCarta3.0	MIM				0.4011	0.0122851			1.64917	0.0311651	13	13	13	58	58	58	29.668	0	204.88	9	7	5	11	10	9	9	10	11	9	7	5	11	10	9	9	10	11	36.1	31.8	22.3	51.8	37.6	34.7	37.2
1724	ATP5O	ATP synthase subunit O, mitochondrial	P48047;A0A494C0K9;H7C0C1	P48047;A0A494C0K9;H7C0C1;H7C086;H7C068	MitoCarta3.0	MIM			+	1.56351	-0.201948			0.609937	-0.104504	11	11	11	66.2	66.2	66.2	23.277	0	311.95	10	10	9	11	11	11	10	10	10	10	10	9	11	11	11	10	10	10	61	62.9	56.8	66.2	66.2	66.2	60.6
1725	ARCN1	Coatomer subunit delta	P48444;B0YIW6;P48444-2;Q6P1Q5	P48444;B0YIW6;P48444-2;Q6P1Q5;E9PK34						0.194666	0.00862678			0.703728	-0.070096	12	12	12	26.2	26.2	26.2	57.21	0	17.564	3	3	2	4	4	5	4	8	5	3	3	2	4	4	5	4	8	5	6.7	6.7	3.9	8.8	8.6	11.2	8.8
1726	LSS	Lanosterol synthase	P48449;P48449-3;P48449-2;A0A0G2JQD0	P48449;P48449-3;P48449-2;A0A0G2JQD0;C9J315;A0A0G2JS81;H7C3A5					+	2.78058	0.136737			1.39646	0.0638315	22	22	22	32.9	32.9	32.9	83.308	0	96.324	11	12	8	15	16	16	19	17	15	11	12	8	15	16	16	19	17	15	15.6	17.3	11.3	22.5	24	23	27.7
1728	PSMD8	26S proteasome non-ATPase regulatory subunit 8	R4GMR5;P48556;K7EJC1;K7EJR3	R4GMR5;P48556;K7EJC1;K7EJR3;K7ERW6						0.227342	0.0222782			1.14126	0.0711847	6	6	6	28.6	28.6	28.6	32.551	0	21.262	3	4	3	5	6	5	3	4	5	3	4	3	5	6	5	3	4	5	11.8	15	9.4	17.8	28.6	17.8	9.4
1729	CCT5	T-complex protein 1 subunit epsilon	P48643;E7ENZ3;B7ZAR1;E9PCA1;P48643-2	P48643;E7ENZ3;B7ZAR1;E9PCA1;P48643-2;D6RIZ7;H0Y914				+	+	2.11566	0.326525			0.783926	0.157443	32	32	32	61	61	61	59.67	0	214.21	3	9	4	13	6	8	12	10	15	3	9	4	13	6	8	12	10	15	4.6	17.6	7.9	22.6	13.5	16.6	27.2
1730	PTDSS1	Phosphatidylserine synthase 1	P48651;P48651-3;P48651-2	P48651;P48651-3;P48651-2;J3KNR6						0.179924	0.0241826			0.227117	0.0292724	7	7	7	18.4	18.4	18.4	55.527	0	21.862	5	5	4	5	3	5	4	3	4	5	5	4	5	3	5	4	3	4	12.7	12.1	10.4	14.4	7.6	14.4	10.4
1732	HSPA13	Heat shock 70 kDa protein 13	P48723	P48723						0.147728	0.0159769			0.738377	-0.0799634	11	11	11	24.8	24.8	24.8	51.927	0	24.099	5	6	4	5	2	6	8	7	6	5	6	4	5	2	6	8	7	6	11.9	14.9	9.3	12.1	4.9	14	19.7
1733	IDH2	Isocitrate dehydrogenase [NADP], mitochondrial	P48735;P48735-2	P48735;P48735-2;H0YL11;C9J4N6;O75874	MitoCarta3.0	Matrix		+	+	2.00136	0.247043		+	1.58512	0.211277	21	21	21	45.1	45.1	45.1	50.909	0	184.66	15	16	14	20	20	16	20	19	19	15	16	14	20	20	16	20	19	19	34.1	36.5	33	45.1	44.7	39.4	41.4
1734	PITPNB	Phosphatidylinositol transfer protein beta isoform	P48739;P48739-3;P48739-2;A0A0A0MSW4;B3KYB6;B3KYB7	P48739;P48739-3;P48739-2;A0A0A0MSW4;B3KYB6;B3KYB7;I3L4C0;I3L459;I3L3W1;I3L2X8;I3L471;I3L4U7				+	+	3.37961	0.445472	+	+	3.4666	0.407593	18	18	16	70.8	70.8	67.5	31.54	0	105.12	8	9	8	15	16	15	15	16	16	8	7	7	13	14	13	13	14	14	34.7	37.3	35.8	59	67.9	59.8	59
1735	CD97	CD97 antigen;CD97 antigen subunit alpha;CD97 antigen subunit beta	P48960-2;P48960-3;P48960	P48960-2;P48960-3;P48960						0	NaN			0	NaN	6	6	6	13.7	13.7	13.7	81.742	0	26.046	1	1	1	2	2	1	3	6	4	1	1	1	2	2	1	3	6	4	1.8	1.8	1.8	3.9	5.8	2.2	7.5
1736	MARCKSL1	MARCKS-related protein	P49006	P49006						0.00457128	0.000823975			0.351558	0.0469619	3	3	3	31.8	31.8	31.8	19.529	0	46.214	2	3	2	2	2	2	1	2	2	2	3	2	2	2	2	1	2	2	14.4	31.8	14.4	14.4	14.4	14.4	6.7
1737	CAMLG	Calcium signal-modulating cyclophilin ligand	P49069	P49069;D6RIW3						0	NaN			0	NaN	8	8	8	38.9	38.9	38.9	32.952	0	105.81	1	2	0	6	1	4	6	4	5	1	2	0	6	1	4	6	4	5	4.1	7.4	0	36.1	4.1	25.7	32.4
1740	LMAN1	Protein ERGIC-53	P49257	P49257					+	1.74241	0.245164		+	1.99788	0.294396	22	22	22	48	48	48	57.548	0	323.31	16	16	9	20	20	21	19	21	20	16	16	9	20	20	21	19	21	20	32.5	35.9	19.2	45.1	46.7	48	46.7
1742	FASN	Fatty acid synthase;[Acyl-carrier-protein] S-acetyltransferase;[Acyl-carrier-protein] S-malonyltransferase;3-oxoacyl-[acyl-carrier-protein] synthase;3-oxoacyl-[acyl-carrier-protein] reductase;3-hydroxyacyl-[acyl-carrier-protein] dehydratase;Enoyl-[acyl-carrier-protein] reductase;Oleoyl-[acyl-carrier-protein] hydrolase	P49327;A0A0U1RQF0	P49327;A0A0U1RQF0;A0A0U1RRG3;A0A1B0GTR5;J3KTF0	MitoCarta3.0	IMS				0.460584	-0.442314			0	-0.617606	107	107	107	55	55	55	273.42	0	323.31	1	9	5	1	2	2	2	3	1	1	9	5	1	2	2	2	3	1	0.4	4.1	2.4	0.4	1.5	0.8	1
1744	CCT3	T-complex protein 1 subunit gamma	P49368;P49368-2;B4DUR8	P49368;P49368-2;B4DUR8;E9PRC8;Q5SZX6;Q5SZX9;E9PM09;Q5SZW8;E9PQ35				+	+	2.24344	0.529327		+	1.78436	0.40279	34	34	34	60.9	60.9	60.9	60.533	0	178.56	7	15	7	16	15	16	21	21	18	7	15	7	16	15	16	21	21	18	13.9	34.7	14.1	41.3	37.6	38.7	49.5
1745	TUFM	Elongation factor Tu, mitochondrial	P49411	P49411;H3BNU3	MitoCarta3.0	Matrix				0.27436	0.0258381			1.04614	0.0755029	22	22	22	62.4	62.4	62.4	49.541	0	183.13	10	10	11	12	14	16	12	15	12	10	10	11	12	14	16	12	15	12	26.8	27.7	31.2	32.3	38.9	42.5	34.7
1751	PSMB2	Proteasome subunit beta type-2	P49721;A0A087WVV1	P49721;A0A087WVV1						0.100177	0.0189207			1.49242	-0.0476841	9	9	9	45.3	45.3	45.3	22.836	0	26.186	4	3	4	1	3	3	5	5	3	4	3	4	1	3	3	5	5	3	22.9	14.9	24.4	5	14.9	15.4	20.9
1752	ACADVL	Very long-chain specific acyl-CoA dehydrogenase, mitochondrial	P49748;P49748-3;P49748-2	P49748;P49748-3;P49748-2;G3V1M7;K7EQP4;J3QRJ8;J3KSR4;K7EJW8;J3KS89;J3QKU9;K7EMF8	MitoCarta3.0	MIM			+	2.19281	0.140271			0.404551	-0.0395727	34	34	34	62.6	62.6	62.6	70.389	0	323.31	20	26	21	30	26	24	30	29	26	20	26	21	30	26	24	30	29	26	36.3	51.3	40.3	56.5	50.2	44.9	56.3
1753	TMED10	Transmembrane emp24 domain-containing protein 10	P49755	P49755;G3V2K7					+	2.71519	0.148558			2.37535	0.141116	12	12	12	45.7	45.7	45.7	24.976	0	323.31	8	9	8	11	10	11	11	10	12	8	9	8	11	10	11	11	10	12	35.2	41.6	35.2	45.2	45.2	45.2	45.7
1754	PSEN1	Presenilin-1;Presenilin-1 NTF subunit;Presenilin-1 CTF subunit;Presenilin-1 CTF12;Presenilin	P49768-2;P49768;E7ES96;P49768-3;P49768-5;P49768-6;P49768-7;G3V3Z0;G3V499;G3V2G7;P49768-4	P49768-2;P49768;E7ES96;P49768-3;P49768-5;P49768-6;P49768-7;G3V3Z0;G3V499;G3V2G7;P49768-4;G3V2B1;G3V519;G3V4M0;H0YM52;G3V4P4						0.352164	-0.0872386			0.119567	-0.0301902	4	4	3	13.6	13.6	11.7	52.197	0	42.906	2	3	2	3	1	2	1	2	3	1	2	1	2	0	1	0	1	2	5.4	9.5	6	10.2	1.9	6	1.9
1759	GNAQ	Guanine nucleotide-binding protein G(q) subunit alpha	P50148;B1AM21	P50148;B1AM21						0	NaN			0	NaN	4	3	3	13.9	11.4	11.4	42.142	0	7.5513	0	1	0	3	2	2	1	1	1	0	1	0	3	2	2	1	1	1	0	3.6	0	13.9	9.7	9.7	6.1
1760	IDH3A	Isocitrate dehydrogenase [NAD] subunit alpha, mitochondrial	P50213;H0YL72;P50213-2;H0YLI6;H0YMU3	P50213;H0YL72;P50213-2;H0YLI6;H0YMU3;H0YKD0;H0YNF5;H0YM64;H0YM46	MitoCarta3.0	Matrix				0.948604	0.150129			1.13531	0.137534	9	9	9	27.6	27.6	27.6	39.591	0	22.795	3	2	2	4	3	5	8	5	4	3	2	2	4	3	5	8	5	4	9	7.1	6.3	11.2	9	14.5	24.9
1762	EMD	Emerin	P50402;Q5HY57	P50402;Q5HY57;F8WEQ1					+	2.54917	-0.17598		+	2.19529	-0.171468	15	15	15	67.3	67.3	67.3	28.994	0	187.07	13	13	9	11	11	12	12	11	12	13	13	9	11	11	12	12	11	12	67.3	64.2	55.9	52.8	52.8	64.2	53.1
1764	SLC26A2	Sulfate transporter	P50443	P50443					+	2.72628	-0.153423			1.05959	-0.0744896	7	7	7	10.7	10.7	10.7	81.661	0	19.791	4	5	6	3	5	7	2	3	5	4	5	6	3	5	7	2	3	5	6.4	7.3	8.7	3.8	8.1	10.7	2.6
1765	SERPINH1	Serpin H1	P50454;E9PPV6;E9PR70;E9PK86;E9PMI5;E9PKH2	P50454;E9PPV6;E9PR70;E9PK86;E9PMI5;E9PKH2;E9PNX1;E9PJH8;E9PIG2;E9PRS3;E9PQ34;E9PLA6;H0YEP8						0.521234	0.0233788			1.65386	-0.086314	20	20	20	56.5	56.5	56.5	46.44	0	323.31	12	11	8	14	11	12	15	12	13	12	11	8	14	11	12	15	12	13	39	37.1	29.4	47.1	39	41.1	47.6
1767	CCT8	T-complex protein 1 subunit theta	P50990;P50990-2;P50990-3	P50990;P50990-2;P50990-3;H7C4C8;H7C2U0				+	+	2.30311	0.769861	+	+	1.92731	0.621329	36	36	36	75.9	75.9	75.9	59.62	0	139.27	4	8	2	16	15	12	16	15	19	4	8	2	16	15	12	16	15	19	8.9	17.7	4.4	32.3	32.1	25.5	34.1
1768	CCT4	T-complex protein 1 subunit delta	P50991;P50991-2	P50991;P50991-2						0	0.646737			0	0.350817	29	29	29	63.1	63.1	63.1	57.924	0	238.75	2	5	1	7	8	7	10	11	10	2	5	1	7	8	7	10	11	10	4.5	11.1	3	15.6	18.2	16.7	22.8
1770	RAB5C	Ras-related protein Rab-5C	P51148;P51148-2;K7ERI8;K7ERQ8;F8VVK3	P51148;P51148-2;K7ERI8;K7ERQ8;F8VVK3;K7ENY4;F8VWU4;F8VSF8;K7EIP6;F8WCY6;F8WD79;F8VPW9;F8VWZ7						1.17034	0.0803407			1.10422	0.0622908	11	11	8	78.2	78.2	63.4	23.482	0	323.31	10	11	9	10	10	11	11	10	10	7	8	6	7	7	8	8	7	7	65.3	78.2	58.8	71.8	71.8	78.2	78.2
1771	RAB7A	Ras-related protein Rab-7a	P51149;C9J8S3;C9J4V0;C9J592;C9J4S4;C9IZZ0	P51149;C9J8S3;C9J4V0;C9J592;C9J4S4;C9IZZ0;C9J7D1						0.062434	0.00662835			0.0465096	-0.00390148	18	18	18	80.2	80.2	80.2	23.489	0	323.31	14	14	14	14	16	16	17	15	16	14	14	14	14	16	16	17	15	16	75.4	78.3	72	71.5	79.7	79.7	80.2
1772	RAB9A	Ras-related protein Rab-9A	P51151	P51151;A0A1B0GUI0						0.353446	0.0187079			0.392655	0.0274296	8	8	6	50.7	50.7	40.8	22.837	0	65.792	4	6	7	8	8	6	7	7	8	4	4	5	6	6	4	6	6	6	26.9	36.3	42.8	50.7	50.7	37.3	46.3
1773	RAB13	Ras-related protein Rab-13	P51153	P51153;A0A087WWB9						0	NaN			0	NaN	7	4	4	37.4	24.6	24.6	22.774	0	25.744	1	2	2	2	1	2	2	2	3	1	2	2	2	1	2	2	2	3	20.2	27.1	27.1	24.6	16.3	24.6	17.2
1774	RAB27A	Ras-related protein Rab-27A	P51159;H3BN55;P51159-2;H3BUD9;H3BS49;H3BVH7;H3BU81	P51159;H3BN55;P51159-2;H3BUD9;H3BS49;H3BVH7;H3BU81;O00194;K7ES41						0	-0.0211523			0	0.0130816	7	7	7	32.6	32.6	32.6	24.868	0	15.453	0	2	1	4	4	5	3	4	5	0	2	1	4	4	5	3	4	5	0	10	5	18.6	18.1	24.4	15.4
1777	GALK1	Galactokinase	P51570;P51570-2	P51570;P51570-2;K7ERJ9;K7EII7;K7ERN9				+	+	4.88323	0.201647			0.714321	0.064287	14	14	14	41.6	41.6	41.6	42.272	0	62.519	6	7	5	8	8	9	10	11	12	6	7	5	8	8	9	10	11	12	17.3	22.7	15.1	22.7	25	28.6	31.4
1778	SSR4	Translocon-associated protein subunit delta	P51571;A6NLM8	P51571;A6NLM8						1.9431	-0.114511			1.11134	-0.109588	5	5	5	36.4	36.4	36.4	18.998	0	86.538	5	5	4	5	5	5	5	5	5	5	5	4	5	5	5	5	5	5	36.4	36.4	25.4	36.4	36.4	36.4	36.4
1779	BCAP31	B-cell receptor-associated protein 31	P51572;P51572-2;A0A2R8Y5M6;C9JSP1;C9JQ75;C9J0M4;C9JMD7	P51572;P51572-2;A0A2R8Y5M6;C9JSP1;C9JQ75;C9J0M4;C9JMD7;C9JM14					+	2.72254	-0.180313		+	2.60331	-0.176839	17	17	17	44.7	44.7	44.7	27.991	0	300.33	15	14	14	16	16	14	16	16	17	15	14	14	16	16	14	16	16	17	44.7	44.3	41.1	44.7	41.9	41.1	44.7
1781	CLCN3	H(+)/Cl(-) exchange transporter 3;Chloride channel protein	P51790-4;P51790;A0A087WU31;A0A0A0MTB7;P51790-5;P51790-2;E9PE15	P51790-4;P51790;A0A087WU31;A0A0A0MTB7;P51790-5;P51790-2;E9PE15;H0Y8Z8;D6RIX3;D6RDZ6;A0A2R8Y6C4						0.852646	0.153988			1.1509	0.18495	19	19	14	25.7	25.7	19.5	88.463	0	156.74	6	8	4	10	13	9	13	13	14	4	6	3	8	10	8	9	9	11	9.5	14	5.3	14.4	18.5	13.9	18.7
1782	CLCN5	H(+)/Cl(-) exchange transporter 5	P51795-2;P51795;A0A2R8YGW0	P51795-2;P51795;A0A2R8YGW0;G3XAG5;P51793-2;P51793						0	-0.120683			0	-0.148351	12	7	7	16.1	10	10	90.784	0	14.294	1	4	0	4	5	5	2	5	4	1	4	0	4	5	5	2	5	4	3.4	8	0.9	9.1	10.2	9.2	6.6
1784	CLCN7	H(+)/Cl(-) exchange transporter 7	P51798;P51798-2;H0Y2M6	P51798;P51798-2;H0Y2M6						1.17335	-0.151786			1.02361	-0.102793	9	9	9	11.1	11.1	11.1	88.678	0	25.846	6	7	4	7	7	8	6	9	7	6	7	4	7	7	8	6	9	7	7.8	9.1	5.3	8.8	8	8.9	7.8
1785	VAMP7	Vesicle-associated membrane protein 7	P51809;P51809-3;P51809-2	P51809;P51809-3;P51809-2;E5RH06						1.33666	0.091016			0.683729	0.05629	12	12	12	53.6	53.6	53.6	24.935	0	105.75	7	8	7	10	9	10	9	9	7	7	8	7	10	9	10	9	9	7	38.6	45.5	31.8	45.9	50	47.3	45.9
1787	NDUFA8	NADH dehydrogenase [ubiquinone] 1 alpha subcomplex subunit 8	P51970	P51970	MitoCarta3.0	MIM				1.72045	-0.126563			0.300038	-0.0329038	7	7	7	38.4	38.4	38.4	20.105	0	26.169	3	4	3	4	4	5	4	4	5	3	4	3	4	4	5	4	4	5	25.6	25.6	22.7	30.2	30.2	34.3	30.2
1790	KPNA2	Importin subunit alpha-1	P52292;J3QLL0;J3KS65	P52292;J3QLL0;J3KS65;J3QL07						0.392197	0.249474			0.36174	0.231464	16	16	16	33.6	33.6	33.6	57.861	0	139.92	4	9	1	6	6	6	7	8	7	4	9	1	6	6	6	7	8	7	8.3	20.2	2.8	15.3	16.8	14.4	20.4
1792	HNRNPF	Heterogeneous nuclear ribonucleoprotein F;Heterogeneous nuclear ribonucleoprotein F, N-terminally processed	P52597	P52597;A0A1B0GW42						0.159714	-0.020994			0.180755	-0.0137355	13	11	11	42.2	35.7	35.7	45.671	0	162.07	5	5	5	6	8	7	8	8	5	5	5	5	6	8	7	8	8	5	26.5	21.9	22.9	28	30.4	29.4	31.3
1796	SLC25A1	Tricarboxylate transport protein, mitochondrial	P53007;B4DP62	P53007;B4DP62	MitoCarta3.0	MIM		+	+	2.61559	0.664998	+	+	2.05832	0.599422	13	13	13	52.7	52.7	52.7	34.012	0	102.71	3	7	4	5	11	10	12	11	12	3	7	4	5	11	10	12	11	12	11.3	21.5	13.5	16.7	47.9	44.4	50.5
1802	SUCLG1	Succinyl-CoA ligase [ADP/GDP-forming] subunit alpha, mitochondrial	P53597;A0A494C0D1	P53597;A0A494C0D1;H7C233	MitoCarta3.0	Matrix				0.0925293	-0.0166569			0.0153802	0.00389481	8	8	8	30.9	30.9	30.9	36.249	0	31.187	1	4	2	2	2	3	4	3	2	1	4	2	2	2	3	4	3	2	2	11.8	7.2	7.2	9.5	7.2	17.6
1805	COPB1	Coatomer subunit beta	P53618;E9PP73	P53618;E9PP73;E9PP63;E9PKQ1						1.34291	0.0824672			0.279852	0.0208023	26	26	26	36.1	36.1	36.1	107.14	0	84.028	10	11	8	12	19	16	19	21	15	10	11	8	12	19	16	19	21	15	12.1	13.9	8.2	16.3	25.4	20.5	25.1
1806	COPA	Coatomer subunit alpha;Xenin;Proxenin	P53621;A0A3B3IS84;P53621-2;A0A3B3IT15;A0A3B3ISC6;A0A3B3IU89	P53621;A0A3B3IS84;P53621-2;A0A3B3IT15;A0A3B3ISC6;A0A3B3IU89;A0A3B3ITV3;A0A3B3ITI7;A0A3B3ISK1;A0A3B3IU78;A0A3B3IS23;A0A3B3ITX2					+	3.05694	-0.130568			1.8776	-0.136716	28	28	28	25.7	25.7	25.7	138.34	0	62.034	12	15	12	9	8	12	11	10	13	12	15	12	9	8	12	11	10	13	10.5	13.3	10.8	8.3	7.4	10.3	11.2
1807	HCCS	Cytochrome c-type heme lyase	P53701	P53701	MitoCarta3.0	IMS				1.02559	-0.0484505			0.517749	-0.038202	17	17	17	70.9	70.9	70.9	30.601	0	185.82	14	16	16	16	16	16	16	15	15	14	16	16	16	16	16	16	15	15	60.4	66.4	70.9	66.4	66.4	66.4	68.3
1809	SLC16A1	Monocarboxylate transporter 1	P53985;Q5T8R5	P53985;Q5T8R5;P53985-2;Q5T8R3;Q5T8R4				+	+	2.98409	0.313561		+	2.87815	0.251781	11	11	11	21	21	21	53.944	0	323.31	6	5	6	10	9	10	11	9	9	6	5	6	10	9	10	11	9	9	11	10.8	11	21	19.6	21	21
1812	RARS	Arginine--tRNA ligase, cytoplasmic	P54136;P54136-2	P54136;P54136-2;E5RJM9;E5RH09;E5RI24						0	-0.040175			0.230191	0.0978371	35	35	35	60.2	60.2	60.2	75.378	0	127.35	2	5	3	4	4	2	1	1	2	2	5	3	4	4	2	1	1	2	3.5	7.1	6.4	7	7	3.5	2.1
1813	PRKAG1	5-AMP-activated protein kinase subunit gamma-1	P54619-2;P54619;P54619-3;F8VYY9;H0YIC9	P54619-2;P54619;P54619-3;F8VYY9;H0YIC9;F8VZX1;H0YHF8;F8VVA3;F8VSL2;F8VRY2;F8VPF5;F8VSH3;A0A494C123;Q9UGJ0-3;A0A494C068;Q9UGJ0-2;A0A494C1K7;E9PGP6;Q9UGJ0;Q9UGI9-2;Q9UGI9;B4DUK8					+	1.71432	0.211532		+	2.1472	0.228926	16	16	16	63.5	63.5	63.5	34.083	0	92.505	1	3	4	5	7	5	5	6	7	1	3	4	5	7	5	5	6	7	6	12.4	15.7	19.4	28.1	19.4	19.4
1818	ATP1B3	Sodium/potassium-transporting ATPase subunit beta-3	P54709;C9JA36;P54709-2	P54709;C9JA36;P54709-2;C9JXZ1;H7C547;F8WBY4;C9J6S2;H7C4L9				+	+	2.73856	0.287672		+	2.2463	0.209758	13	13	13	51.6	51.6	51.6	31.512	0	90.042	7	7	6	8	10	11	11	12	11	7	7	6	8	10	11	11	12	11	32.6	32.3	24.7	38.7	48.4	49.1	45.2
1820	NAPA	Alpha-soluble NSF attachment protein	P54920;M0R0Y2;M0R2M1	P54920;M0R0Y2;M0R2M1;M0R058;M0R213;M0R0I4;M0R027;A0A087WZQ7;Q9H115-3;Q9H115-2;Q9H115;M0QZM9;M0QZN5;M0R031					+	2.31213	0.156753			1.74221	0.115743	19	19	19	76.6	76.6	76.6	33.232	0	323.31	14	15	13	16	15	17	17	17	19	14	15	13	16	15	17	17	17	19	59.3	63.1	54.6	70.5	66.8	72.9	68.8
1821	SLC12A2	Solute carrier family 12 member 2	P55011;P55011-3;G3XAL9	P55011;P55011-3;G3XAL9						1.3142	-0.103552			1.72519	-0.0942319	31	31	31	32.3	32.3	32.3	131.45	0	190.37	19	24	15	18	25	20	21	22	22	19	24	15	18	25	20	21	22	22	20.7	25.6	17	18.5	27.1	21	20.4
1822	CSE1L	Exportin-2	P55060-3;P55060;P55060-4	P55060-3;P55060;P55060-4;P55060-2				+	+	2.16084	0.313027	+	+	3.24913	0.326262	52	52	52	57.9	57.9	57.9	107.78	0	323.31	28	34	31	42	44	42	46	45	47	28	34	31	42	44	42	46	45	47	34.1	38.8	36.9	46.9	53.8	49.1	53.3
1823	TMBIM6	Bax inhibitor 1	P55061;P55061-2;F8VQW0;F8VX73;F8VPI1;F8W201;F8W086;F8VR05;F8VQQ5;F8VSI7;F8VVJ4;F8W1G3	P55061;P55061-2;F8VQW0;F8VX73;F8VPI1;F8W201;F8W086;F8VR05;F8VQQ5;F8VSI7;F8VVJ4;F8W1G3;F8W1V3						0.0525545	0.00961979			0.591711	0.0575597	4	4	4	13.5	13.5	13.5	26.537	0	7.9839	3	3	1	2	3	3	2	4	3	3	3	1	2	3	3	2	4	3	9.3	9.3	3.4	3.8	9.3	9.3	3.8
1824	VCP	Transitional endoplasmic reticulum ATPase	P55072	P55072;C9IZA5;C9JUP7				+	+	3.24588	-0.318696		+	2.67455	-0.1442	42	42	42	64.8	64.8	64.8	89.321	0	323.31	36	36	30	36	36	34	28	32	31	36	36	30	36	36	34	28	32	31	58.4	58.3	51.1	61.2	57.2	54.5	42.3
1825	HADHB	Trifunctional enzyme subunit beta, mitochondrial;3-ketoacyl-CoA thiolase	P55084;P55084-2;F5GZQ3;B5MD38	P55084;P55084-2;F5GZQ3;B5MD38;C9JEY0;C9JE81;C9K0M0	MitoCarta3.0	MIM		+	+	2.31821	0.384034			0.725415	0.113306	27	27	27	65.2	65.2	65.2	51.294	0	229.06	16	15	13	17	18	16	24	20	23	16	15	13	17	18	16	24	20	23	42	35	28.7	44.3	42	40.3	54.4
1829	ATP5J2	ATP synthase subunit f, mitochondrial	P56134-3;P56134	P56134-3;P56134	MitoCarta3.0	MIM				0.0619386	-0.0234294			0.00602506	-0.00248162	4	4	2	70.9	70.9	27.3	6.2953	0	23.971	2	4	2	4	4	4	4	3	4	1	2	1	2	2	2	2	1	2	43.6	70.9	43.6	70.9	70.9	70.9	70.9
1830	MARS	Methionine--tRNA ligase, cytoplasmic	P56192;P56192-2	P56192;P56192-2;H0YIP0;H0YHV5;F5H2V6;F8VS26;F8W0M7;F8W0S4;F8VZZ9;H0YIC2;H0YI94;F8VPL7;H0YHL6;H0YI27						0.293386	0.0397887			0.24898	0.0247318	26	26	26	40.7	40.7	40.7	101.11	0	257.5	11	13	13	19	18	17	19	16	16	11	13	13	19	18	17	19	16	16	16.8	21	20	30.9	28.4	28.1	31.6
1832	ATP5EP2;ATP5E	ATP synthase subunit epsilon-like protein, mitochondrial;ATP synthase subunit epsilon, mitochondrial	Q5VTU8;P56381	Q5VTU8;P56381	MitoCarta3.0	MIM				0	-0.284058			0	-0.101893	2	2	2	29.4	29.4	29.4	5.8068	0.00066756	2.5172	0	1	2	1	1	2	2	2	2	0	1	2	1	1	2	2	2	2	0	15.7	29.4	13.7	13.7	29.4	29.4
1833	ATP5I	ATP synthase subunit e, mitochondrial	P56385	P56385	MitoCarta3.0	MIM		+	+	1.61119	-0.350918		+	1.82396	-0.289586	5	5	5	62.3	62.3	62.3	7.9331	0	13.174	5	5	5	5	5	4	5	5	5	5	5	5	5	5	4	5	5	5	62.3	62.3	62.3	62.3	62.3	47.8	62.3
1836	PEX3	Peroxisomal biogenesis factor 3	P56589;Q7Z6V3	P56589;Q7Z6V3						0	-0.0238385			0	-0.0265818	7	7	7	18.8	18.8	18.8	42.139	0	12.513	0	3	1	3	4	2	5	4	3	0	3	1	3	4	2	5	4	3	0	7	2.7	7	9.9	4.8	14.5
1839	HSD17B7	3-keto-steroid reductase	P56937-3;P56937-2;P56937	P56937-3;P56937-2;P56937;V9GYN3						0	0.0903114			0	0.0209487	6	6	6	23.9	23.9	23.9	34.475	0	22.301	2	2	2	2	3	3	4	4	4	2	2	2	2	3	3	4	4	4	6.5	7.2	6.5	7.2	14.1	14.1	18.3
1840	STX17	Syntaxin-17	P56962	P56962;E9PJV6;E9PIC2;E9PJW1;E9PQU9	MitoCarta3.0	MOM				0.613286	0.0934288			0.393935	0.0395336	5	5	5	24.2	24.2	24.2	33.403	0	22.749	2	2	2	4	2	3	3	4	4	2	2	2	4	2	3	3	4	4	9.9	9.3	9.6	19.2	9.3	12.6	12.6
1841	PIGP	Phosphatidylinositol N-acetylglucosaminyltransferase subunit P	P57054-2;P57054-3;P57054	P57054-2;P57054-3;P57054				+	+	1.97201	-0.32661		+	1.56115	-0.239971	3	3	3	27.6	27.6	27.6	15.408	0	24.03	2	2	3	2	2	2	2	2	2	2	2	3	2	2	2	2	2	2	20.1	20.1	27.6	20.1	20.1	20.1	20.1
1843	TMEM33	Transmembrane protein 33	P57088;D6RAA6	P57088;D6RAA6;H0Y8N0;J3KN43;D6RBY2						0.155363	0.0159225			1.19638	0.0538473	12	12	12	42.5	42.5	42.5	27.978	0	89.816	9	9	7	10	11	11	9	9	11	9	9	7	10	11	11	9	9	11	38.5	39.3	27.1	38.9	34	42.5	33.6
1844	SYNJ2BP;SYNJ2BP-COX16	Synaptojanin-2-binding protein	P57105;A0A087X1F5;A0A087WYV9	P57105;A0A087X1F5;A0A087WYV9;A0A087WTA2	MitoCarta3.0	MOM				1.05926	0.0497502			1.03592	0.065186	8	8	8	66.2	66.2	66.2	15.928	0	181.91	7	7	6	7	6	7	8	6	7	7	7	6	7	6	7	8	6	7	66.2	66.2	46.9	66.2	60	66.2	66.2
1845	RAB38	Ras-related protein Rab-38	P57729;H0YEA4	P57729;H0YEA4;H0YDB7						0	0.0211302			0	0.05478	7	5	5	34.6	24.6	24.6	23.712	0	8.0994	1	2	2	3	2	3	4	1	3	1	2	2	3	2	3	4	1	3	10.4	15.6	20.4	20.9	15.6	20.9	29.4
1850	SEC61G	Protein transport protein Sec61 subunit gamma	P60059	P60059					+	1.42296	0.30425		+	1.34188	0.295239	2	2	2	36.8	36.8	36.8	7.7412	0	18.015	2	2	2	2	2	2	2	2	2	2	2	2	2	2	2	2	2	2	36.8	36.8	36.8	36.8	36.8	36.8	36.8
1852	EIF3E	Eukaryotic translation initiation factor 3 subunit E	P60228;E5RGA2	P60228;E5RGA2;H0YBR5;E5RIT4;H0YAW4;E5RHS5						0.396193	-0.120813			1.17983	0.154656	11	11	11	26.1	26.1	26.1	52.22	0	21.567	2	6	6	10	8	8	3	3	4	2	6	6	10	8	8	3	3	4	4.9	13.3	13.3	24	17.1	17.3	7.4
1853	SEC61B	Protein transport protein Sec61 subunit beta	P60468	P60468;S4R3B5						0.408139	-0.0324834			1.13334	-0.07962	3	3	3	37.5	37.5	37.5	9.9743	0	34.939	3	3	3	3	3	3	3	3	3	3	3	3	3	3	3	3	3	3	37.5	37.5	37.5	37.5	37.5	37.5	37.5
1855	ROMO1	Reactive oxygen species modulator 1	P60602;P60602-2	P60602;P60602-2	MitoCarta3.0	MIM			+	1.3909	-0.175813			0.442284	-0.0644023	2	2	2	31.6	31.6	31.6	8.1828	0	17.78	2	2	2	2	2	2	1	2	2	2	2	2	2	2	2	1	2	2	31.6	31.6	31.6	31.6	31.6	31.6	21.5
1856	UBE2G2	Ubiquitin-conjugating enzyme E2 G2	P60604;P60604-2	P60604;P60604-2;F8WCB9;F8WDB1						0	-0.0598696			0	0.0218191	5	5	5	46.7	46.7	46.7	18.566	0	16.986	1	2	0	2	2	2	3	3	3	1	2	0	2	2	2	3	3	3	13.3	27.9	0	20	22.4	23.6	37
1857	ACTB	Actin, cytoplasmic 1;Actin, cytoplasmic 1, N-terminally processed	P60709;A0A2R8Y793	P60709;A0A2R8Y793;G5E9R0;E7EVS6;A0A2R8YGF8;C9JUM1;C9JZR7;C9JTX5;Q562R1;A0A2R8YEA7;A0A2R8YFE2;F8WCH0;Q9BYX7						1.26961	0.0987856			1.06817	0.220958	22	1	1	70.7	4.5	4.5	41.736	0	95.454	1	1	1	1	1	1	1	1	1	1	1	1	1	1	1	1	1	1	62.4	70.4	67.2	70.4	70.4	70.4	67.7
1858	RAC3	Ras-related C3 botulinum toxin substrate 3	P60763;J3KSC4;J3QLK0	P60763;J3KSC4;J3QLK0			2			0	-0.117426			0	-0.130722	7	2	2	42.2	13.5	13.5	21.379	0	10.92	1	1	1	2	1	1	1	1	2	1	1	1	2	1	1	1	1	2	21.4	21.4	17.2	42.2	30.2	21.4	30.2
1860	RPS20	40S ribosomal protein S20	P60866;P60866-2;E5RIP1;E5RJX2;G3XAN0	P60866;P60866-2;E5RIP1;E5RJX2;G3XAN0						0.179504	-0.0348503			0.118023	-0.0416868	2	2	2	19.3	19.3	19.3	13.373	0	20.971	2	2	1	2	1	2	2	2	2	2	2	1	2	1	2	2	2	2	19.3	19.3	9.2	19.3	9.2	19.3	19.3
1862	CDC42	Cell division control protein 42 homolog	P60953;A0A590UJK8;P60953-1;Q5JYX0	P60953;A0A590UJK8;P60953-1;Q5JYX0;A0A494C1M1;A0A494BZX6;A0A3B3IRV0;F8WET9;B1AH79;G3V4H1;G3V476;Q9H4E5-2;P17081;Q9H4E5						1.40145	0.106564			1.88558	0.1525	8	7	7	48.2	42.4	42.4	21.258	0	105.43	6	5	5	7	7	7	7	7	6	6	5	5	7	7	7	7	7	6	38.2	32.5	32.5	48.2	42.4	42.4	42.4
1864	RAB8A	Ras-related protein Rab-8A	P61006;P61006-2	P61006;P61006-2						0.170366	-0.0111556			1.58097	-0.0524313	12	10	7	50.7	45.4	30.9	23.668	0	107.42	7	8	6	9	8	8	7	7	8	5	6	5	6	6	6	5	6	6	40.1	40.1	32.9	46.9	43.5	40.1	39.6
1865	SPCS3	Signal peptidase complex subunit 3	P61009	P61009						0.628329	-0.0370083			0.0531956	0.00695483	5	5	5	28.9	28.9	28.9	20.313	0	41.096	4	5	4	5	5	5	5	5	5	4	5	4	5	5	5	5	5	5	21.7	28.9	21.7	28.9	28.9	28.9	28.9
1866	RAB2A	Ras-related protein Rab-2A	P61019;P61019-2;E9PKL7	P61019;P61019-2;E9PKL7;H7C125;H0YD31;H0YDL5;A0A1D5RMT4;Q6PIK3						0.413624	0.0211703			0.886714	0.0362053	15	15	7	71.7	71.7	35.8	23.545	0	321.7	11	12	11	13	14	12	12	14	13	4	5	4	5	6	6	5	7	6	53.8	60.4	53.8	67.9	68.4	63.2	67.9
1867	RAB5B	Ras-related protein Rab-5B	P61020;P61020-2;F8VUA5	P61020;P61020-2;F8VUA5;F8VVZ0						0.614409	-0.036664			1.12786	-0.0755286	9	6	6	60.9	46	46	23.707	0	126.18	5	5	5	5	6	4	6	6	4	5	5	5	5	6	4	6	6	4	47.9	47.9	47.9	47.9	60.9	41.4	60.9
1868	RAB10	Ras-related protein Rab-10	P61026	P61026						0.846786	0.110638			1.00042	0.126812	15	15	13	69	69	60	22.541	0	169.33	9	11	9	13	10	13	10	13	12	7	9	7	11	9	11	9	11	11	44.5	45	39.5	56	53.5	59.5	47.5
1872	RAB14	Ras-related protein Rab-14	P61106;X6RFL8	P61106;X6RFL8						0.90943	-0.0672221			0.439336	-0.0396008	15	15	15	85.6	85.6	85.6	23.897	0	281.52	13	10	11	13	12	10	13	10	13	13	10	11	13	12	10	13	10	13	79.5	65.6	73.5	81.9	75.3	63.7	78.6
1874	ACTR2	Actin-related protein 2	P61160;P61160-2;F5H6T1	P61160;P61160-2;F5H6T1;A0A1B0GWD0;A0A1B0GWH0						0.327662	-0.0499887			0.123471	-0.0292319	12	12	12	39.8	39.8	39.8	44.76	0	43.38	2	2	1	2	2	2	4	2	2	2	2	1	2	2	2	4	2	2	6.6	6.6	3	6.6	6.6	5.8	12.4
1876	ARF1;ARF3	ADP-ribosylation factor 1;ADP-ribosylation factor 3	P84077;P61204;F5H423;P61204-2	P84077;P61204;F5H423;P61204-2;F5H0C7;H0YGG7						1.9408	0.0899285			0.487497	0.0227858	7	5	4	47.5	29.8	24.3	20.697	0	15.341	3	3	3	3	3	3	3	3	4	2	2	2	2	2	2	2	2	3	27.6	39.2	39.2	35.9	39.2	24.3	27.6
1877	ABCE1	ATP-binding cassette sub-family E member 1	P61221;D6R9I9;D6RGF4	P61221;D6R9I9;D6RGF4;H0Y990						0	NaN			0	NaN	6	6	6	11.2	11.2	11.2	67.314	0	14.153	0	1	0	2	1	1	1	2	2	0	1	0	2	1	1	1	2	2	0	1.3	0	3.3	2	2	1.3
1878	RAP1B	Ras-related protein Rap-1b;Ras-related protein Rap-1b-like protein	P61224;P61224-3;F5H7Y6;E7ESV4;A6NIZ1;F5GX62;P61224-4;P61224-2;F5H004;B7ZB78;F5GZG1;F5H823;F5H6R7;F5GYB5	P61224;P61224-3;F5H7Y6;E7ESV4;A6NIZ1;F5GX62;P61224-4;P61224-2;F5H004;B7ZB78;F5GZG1;F5H823;F5H6R7;F5GYB5;F5H500;F5H0B7;F5H491;F5GWU8;F5H077;F5H4H0;F5GYH7;F8WBC0						0.0862308	-0.00622559			0.12911	0.0077343	14	14	5	83.2	83.2	33.2	20.825	0	228.26	11	12	11	11	12	13	12	13	12	4	4	4	4	4	5	4	5	4	64.1	66.3	64.1	64.1	66.3	81	66.3
1879	RAP2B	Ras-related protein Rap-2b	P61225	P61225						0.135027	-0.0114832			0.478525	0.0353235	9	9	5	58.5	58.5	32.2	20.504	0	142.27	5	7	7	5	5	6	7	4	7	3	5	4	3	3	4	5	3	3	39.9	52.5	44.3	39.9	34.4	48.6	52.5
1880	RPS3A	40S ribosomal protein S3a	P61247;D6RG13;D6RAT0;H0Y8L7;E9PFI5;H0Y9Y4;D6RB09;D6RAS7;D6R9B6	P61247;D6RG13;D6RAT0;H0Y8L7;E9PFI5;H0Y9Y4;D6RB09;D6RAS7;D6R9B6;D6RED7;D6RI02;D6RGE0						0	-0.0444191			0	-0.0436559	11	11	11	45.1	45.1	45.1	29.945	0	61.205	0	5	0	6	7	5	7	6	8	0	5	0	6	7	5	7	6	8	0	20.8	0	26.1	31.1	19.3	30.7
1882	PSME3	Proteasome activator complex subunit 3	P61289;P61289-3;P61289-2;K9J957;B3KQ25;K7ESG5;K7ENH2;A0A087WTV2	P61289;P61289-3;P61289-2;K9J957;B3KQ25;K7ESG5;K7ENH2;A0A087WTV2;K7EMD0;K7EPX6;K7EKR3;B7Z8D3						0	0.235422			0	0.0747023	12	12	12	40.9	40.9	40.9	29.506	0	56.479	0	1	1	1	2	3	2	2	2	0	1	1	1	2	3	2	2	2	0	5.9	5.9	5.9	10.2	13.8	10.2
1884	RHOA	Transforming protein RhoA	P61586;C9JNR4;C9JX21	P61586;C9JNR4;C9JX21;Q5JR07;Q5JR05;C9JRM1;U3KQA9;U3KQV3;E9PLA2;Q5JR06;E9PN11				+	+	1.58702	0.347478			0.511371	0.177612	11	11	5	65.8	65.8	27.5	21.768	0	84.449	6	7	6	7	10	8	11	10	9	2	2	3	3	5	4	5	5	4	34.7	50.3	30.6	37.3	65.3	37.3	65.8
1887	B2M	Beta-2-microglobulin;Beta-2-microglobulin form pI 5.3	P61769;H0YLF3;F5H6I0	P61769;H0YLF3;F5H6I0						1.13212	-0.0506298			0.206557	0.0283221	3	3	3	35.3	35.3	35.3	13.714	0	28.036	2	2	2	3	2	2	3	2	3	2	2	2	3	2	2	3	2	3	16.8	16.8	16.8	35.3	16.8	16.8	35.3
1890	HNRNPK	Heterogeneous nuclear ribonucleoprotein K	P61978;P61978-2	P61978;P61978-2;S4R457;S4R359						0.429628	0.143125		+	1.06869	0.324275	18	18	1	52.1	52.1	7.8	50.976	0	177.81	4	4	4	7	7	5	5	8	4	0	0	0	0	0	0	0	0	0	13.2	12.3	14	22.5	22.5	16.2	17.1
1893	RRAS2	Ras-related protein R-Ras2	P62070;P62070-4;P62070-3;E9PK85;P62070-2	P62070;P62070-4;P62070-3;E9PK85;P62070-2;E9PQ87;E9PQK5;E9PQC5						2.09215	-0.123799			1.22271	-0.0745978	9	9	7	48	48	34.8	23.399	0	119.02	7	4	3	4	6	5	4	4	5	5	3	2	3	5	4	3	3	4	39.7	22.1	18.1	24	38.7	27.9	24
1895	RPS7	40S ribosomal protein S7	P62081;B5MCP9;A0A2R8Y623	P62081;B5MCP9;A0A2R8Y623						0	-0.100266			0	0.0582376	8	8	8	40.7	40.7	40.7	22.127	0	32.146	1	3	1	2	4	5	2	3	1	1	3	1	2	4	5	2	3	1	6.2	14.9	5.7	11.9	20.6	32	11.9
1898	PSMC1	26S protease regulatory subunit 4	P62191;P62191-2	P62191;P62191-2						0.00825336	-0.00113694			0.0175892	0.0029699	9	9	9	25.7	25.7	25.7	49.184	0	36.574	4	6	2	5	6	5	5	3	5	4	6	2	5	6	5	5	3	5	10	18	5.7	14.8	16.8	14.3	14.8
1899	PSMC5	26S protease regulatory subunit 8	P62195-2;P62195;J3KRP2;J3QSA9;J3QQM1;J3QLH6	P62195-2;P62195;J3KRP2;J3QSA9;J3QQM1;J3QLH6;J3QRW1;J3QRR3;J3QSE0						0.969692	-0.0600473			0.836581	-0.0799826	13	13	12	38.9	38.9	35.9	44.784	0	49.638	3	5	3	3	5	7	5	6	7	3	5	3	3	5	7	5	6	7	10.8	17.1	9.5	9	14.8	22.1	15.6
1901	RPS16	40S ribosomal protein S16	P62249;M0R210;M0R3H0;M0R1M5;Q6IPX4	P62249;M0R210;M0R3H0;M0R1M5;Q6IPX4;M0QX76						0.153674	0.0269127			0.249465	0.0454237	10	10	10	54.1	54.1	54.1	16.445	0	12.831	5	4	2	3	3	2	3	3	2	5	4	2	3	3	2	3	3	2	32.9	28.1	12.3	19.9	17.8	12.3	20.5
1902	YWHAE	14-3-3 protein epsilon	P62258;P62258-2	P62258;P62258-2;B4DJF2;I3L3T1;K7EM20;K7EIT4;I3L0W5						0.962695	-0.0499325			1.67255	-0.0859574	19	19	16	68.2	68.2	58.4	29.174	0	125.56	11	14	9	13	14	15	13	16	13	8	11	7	10	11	12	10	13	11	45.1	59.6	39.2	56.5	53.7	53.7	52.2
1904	RPS18	40S ribosomal protein S18	P62269	P62269;J3JS69;A0A0G2JQH2;Q5GGW2						0	-0.000970999			0	0.00316954	9	9	9	48.7	48.7	48.7	17.718	0	25.749	3	1	0	4	3	4	2	4	4	3	1	0	4	3	4	2	4	4	17.8	4.6	0	21.7	18.4	24.3	10.5
1905	RPS13	40S ribosomal protein S13	P62277;J3KMX5	P62277;J3KMX5;E9PS50						0	-0.281307			0	-0.222915	6	6	6	35.8	35.8	35.8	17.222	0	20.047	2	2	0	1	3	2	3	2	1	2	2	0	1	3	2	3	2	1	13.9	13.9	0	7.9	23.8	13.9	18.5
1906	RPS11	40S ribosomal protein S11	P62280;M0QZC5	P62280;M0QZC5;M0R1H5;M0R1H6						0	0.0420027			0	0.0338807	9	9	9	51.3	51.3	51.3	18.431	0	15.92	0	4	0	3	4	4	2	2	3	0	4	0	3	4	4	2	2	3	0	26.6	0	22.8	27.8	27.8	11.4
1913	CNBP	Cellular nucleic acid-binding protein	P62633-2;P62633;P62633-7;P62633-3;P62633-5;P62633-6	P62633-2;P62633;P62633-7;P62633-3;P62633-5;P62633-6;D6RAT4						0.736884	-0.245064			0	-0.0750036	9	9	1	59.4	59.4	8.2	18.742	0	144.19	2	4	3	2	3	3	3	2	3	0	0	0	0	0	0	0	0	0	12.4	28.2	21.2	16.5	21.2	21.2	19.4
1916	RPS4X;RPS4Y1	40S ribosomal protein S4, X isoform;40S ribosomal protein S4, Y isoform 1	P62701;C9JEH7;P22090	P62701;C9JEH7;P22090;Q8TD47						0	0.165189			0	0.18355	14	14	14	49	49	49	29.597	0	31.413	0	3	0	4	6	5	6	3	8	0	3	0	4	6	5	6	3	8	0	11.4	0	11.8	17.5	19	21.7
1918	RHOB	Rho-related GTP-binding protein RhoB	P62745	P62745						0.34054	-0.0243835			1.26355	0.0867256	5	4	4	27.6	23	23	22.123	0	14.792	4	4	3	4	4	3	4	4	3	4	4	3	4	4	3	4	4	3	27.6	27.6	20.4	27.6	27.6	23.5	27.6
1919	HIST1H4A	Histone H4	P62805	P62805						0.0208151	-0.00524743			0.493644	0.0936502	7	7	7	57.3	57.3	57.3	11.367	0	19.849	5	5	6	5	5	4	5	4	6	5	5	6	5	5	4	5	4	6	50.5	50.5	50.5	42.7	42.7	42.7	42.7
1920	RAB1A	Ras-related protein Rab-1A	P62820;E7END7;P62820-2;P62820-3	P62820;E7END7;P62820-2;P62820-3;A0A2R8YDI9;G3V196;A0A2R8YFB8;P59190-2;P59190						0.64012	0.158866			0.701653	0.160116	14	13	7	75.6	70.2	38	22.677	0	323.31	13	12	10	10	12	12	12	12	11	7	6	4	5	6	6	6	6	5	75.6	72.2	67.8	68.8	72.2	72.2	72.2
1921	RPL23	60S ribosomal protein L23	P62829;C9JD32;J3KT29;J3KTJ3	P62829;C9JD32;J3KT29;J3KTJ3;B9ZVP7;J3QQT9						0.906394	0.14793			0.380092	0.0693231	7	7	7	50	50	50	14.865	0	47.011	4	4	3	4	4	5	6	5	5	4	4	3	4	4	5	6	5	5	38.6	38.6	32.1	38.6	38.6	44.3	44.3
1922	RAP1A	Ras-related protein Rap-1A	P62834;A0A075B6Q0	P62834;A0A075B6Q0						0.26062	-0.0191784			0.10576	0.0176234	13	4	4	79.3	29.3	29.3	20.987	0	43.101	1	4	4	3	2	2	3	3	2	1	4	4	3	2	2	3	3	2	42.9	66.3	64.1	50	52.2	63	52.2
1923	RPS25	40S ribosomal protein S25	P62851	P62851						0	-0.0356057			0	-0.0401382	5	5	5	29.6	29.6	29.6	13.742	0	6.3443	0	2	0	2	2	2	2	1	2	0	2	0	2	2	2	2	1	2	0	15.2	0	15.2	15.2	15.2	15.2
1924	RPS28	40S ribosomal protein S28	P62857	P62857						0	-0.110742			0	NaN	3	3	3	46.4	46.4	46.4	7.8409	0	16.832	1	2	1	1	1	2	1	2	2	1	2	1	1	1	2	1	2	2	17.4	30.4	17.4	17.4	17.4	30.4	17.4
1925	GNB1	Guanine nucleotide-binding protein G(I)/G(S)/G(T) subunit beta-1	P62873;P62873-2;F6UT28;B1AKQ8;F6X3N5	P62873;P62873-2;F6UT28;B1AKQ8;F6X3N5;B3KVK2;F5H8J8;F5H100;F5H0S8;E9PCP0;P16520-2;P16520						0.470929	0.0340675			0.865156	0.058472	16	16	9	69.4	69.4	39.1	37.377	0	323.31	10	11	12	15	13	14	14	12	14	5	5	6	8	6	7	8	7	8	43.2	45.3	45.6	69.4	54.7	69.1	60.3
1927	RBX1	E3 ubiquitin-protein ligase RBX1;E3 ubiquitin-protein ligase RBX1, N-terminally processed	P62877	P62877						0	-0.0327318			0	0.0414429	2	2	2	24.1	24.1	24.1	12.274	0	32.582	0	2	1	2	2	2	2	2	2	0	2	1	2	2	2	2	2	2	0	24.1	16.7	24.1	24.1	24.1	24.1
1928	GNB2	Guanine nucleotide-binding protein G(I)/G(S)/G(T) subunit beta-2	P62879;C9JIS1;C9JXA5;C9JZN1;E7EP32	P62879;C9JIS1;C9JXA5;C9JZN1;E7EP32;P62879-2;C9JD14						0.142104	-0.0278374			0.55846	0.0705036	13	7	3	43.5	22.4	14.4	37.331	0	112.63	4	4	3	6	7	7	6	7	6	2	2	2	3	3	3	3	3	2	34.1	36.2	34.1	43.5	43.5	43.5	43.5
1930	RPL11	60S ribosomal protein L11	P62913;Q5VVC8;P62913-2	P62913;Q5VVC8;P62913-2						0.250042	-0.126479			0.000813976	-0.00039959	7	7	7	36.5	36.5	36.5	20.252	0	44.101	2	3	3	2	3	2	3	1	2	2	3	3	2	3	2	3	1	2	12.9	17.4	17.4	12.4	19.1	12.4	19.1
1931	PPIA	Peptidyl-prolyl cis-trans isomerase A;Peptidyl-prolyl cis-trans isomerase A, N-terminally processed;Peptidyl-prolyl cis-trans isomerase	P62937;F8WE65;C9J5S7;P62937-2	P62937;F8WE65;C9J5S7;P62937-2;P0DN26;A0A0H2UH34;A0A0B4J2A2;A0A075B767;A0A075B759;Q9Y536;F5H284;E5RIZ5;P0DN37						0	NaN			0	NaN	13	13	13	74.5	74.5	74.5	18.012	0	249.41	0	4	4	2	3	1	1	2	2	0	4	4	2	3	1	1	2	2	0	40.6	26.1	10.9	19.4	5.5	5.5
1932	RPS27A;UBC;UBB;UBA52	Ubiquitin-40S ribosomal protein S27a;Ubiquitin;40S ribosomal protein S27a;Polyubiquitin-C;Ubiquitin;Ubiquitin-60S ribosomal protein L40;Ubiquitin;60S ribosomal protein L40;Polyubiquitin-B;Ubiquitin	P62979;P0CG48;F5H265;Q96C32;Q5PY61;J3QKN0;F5GXK7;F5H747;A0A2R8Y422;F5H388;B4DV12;F5H2Z3;F5GYU3;F5H6Q2;J3QTR3;J3QS39;P62987;P0CG47;M0R2S1;M0R1M6;Q49A90;M0R1V7;F5GZ39;J3QSA3	P62979;P0CG48;F5H265;Q96C32;Q5PY61;J3QKN0;F5GXK7;F5H747;A0A2R8Y422;F5H388;B4DV12;F5H2Z3;F5GYU3;F5H6Q2;J3QTR3;J3QS39;P62987;P0CG47;M0R2S1;M0R1M6;Q49A90;M0R1V7;F5GZ39;J3QSA3						0.849591	-0.0337814			1.5638	-0.0577977	6	6	6	42.3	42.3	42.3	17.965	0	73.188	4	3	4	3	4	5	4	5	5	4	3	4	3	4	5	4	5	5	27.6	21.8	24.4	21.8	27.6	30.1	24.4
1934	RAC1;RAC2	Ras-related C3 botulinum toxin substrate 1;Ras-related C3 botulinum toxin substrate 2	P63000;P63000-2;P15153;B1AH77;B1AH78;B1AH80	P63000;P63000-2;P15153;B1AH77;B1AH78;B1AH80			2			0.111278	-0.00792392			0.798538	0.0643142	8	7	3	49.5	43.8	20.8	21.45	0	37.962	4	5	3	7	7	5	6	6	7	1	2	1	3	3	2	2	2	3	21.4	28.6	17.2	49.5	43.8	28.6	37.5
1935	AP2B1	AP-2 complex subunit beta	P63010;P63010-2;P63010-3;A0A087X253;A0A087WU93;A0A087WZQ6;A0A087WYD1	P63010;P63010-2;P63010-3;A0A087X253;A0A087WU93;A0A087WZQ6;A0A087WYD1						0.436225	-0.0665817			1.30647	-0.0533554	21	21	9	25.7	25.7	12.7	104.55	0	75.827	4	11	5	10	11	10	12	9	8	2	4	1	4	4	3	6	3	3	4.6	14.8	7.4	13.2	14.4	12.3	15.9
1938	YWHAZ	14-3-3 protein zeta/delta	P63104;E7EX29;E7ESK7;B0AZS6	P63104;E7EX29;E7ESK7;B0AZS6;E9PD24;E7EVZ2;P63104-2;E5RIR4;B7Z2E6;H0YB80;E5RGE1						0.228578	-0.0357114		+	1.31039	-0.222885	15	10	10	55.9	41.6	41.6	27.745	0	143.78	2	3	3	3	4	5	3	4	3	2	3	3	3	4	5	3	4	3	24.5	24.1	21.2	24.1	29	36.3	24.5
1939	PPP2R2A	Serine/threonine-protein phosphatase 2A 55 kDa regulatory subunit B alpha isoform	P63151;P63151-2;A0A590UJY3	P63151;P63151-2;A0A590UJY3;A0A590UJJ1;E5RFR9;E5RIY1;Q00005-5;Q00005-4;Q00005-3;Q00005-2;Q00005;Q00005-6;Q00005-7;Q9Y2T4;Q9Y2T4-4;Q9Y2T4-2;Q9Y2T4-3;H0YB06						0	NaN			0	NaN	17	17	12	49.7	49.7	35.1	51.691	0	178.04	1	0	1	6	5	5	6	3	4	1	0	1	3	2	3	3	2	2	2.7	0	2.7	21.3	15	13	17.4
1940	DYNLL1;DYNLL2	Dynein light chain 1, cytoplasmic;Dynein light chain 2, cytoplasmic	P63167;Q96FJ2	P63167;Q96FJ2;F8VXI7;F8VXL2;F8VRV5						0.65868	0.0614316			0.954533	0.0774755	3	3	3	49.4	49.4	49.4	10.366	0	79.99	3	3	3	2	3	3	3	2	3	3	3	3	2	3	3	3	2	3	49.4	49.4	49.4	24.7	49.4	49.4	49.4
1941	RPL38	60S ribosomal protein L38	P63173;J3KT73;J3QL01;J3KSP2	P63173;J3KT73;J3QL01;J3KSP2						0.955407	0.0485282			0.114316	0.00793441	6	6	6	50	50	50	8.2178	0	23.526	5	5	4	5	5	6	4	4	4	5	5	4	5	5	6	4	4	4	50	50	48.6	50	50	50	50
1942	GNG5	Guanine nucleotide-binding protein G(I)/G(S)/G(O) subunit gamma-5	P63218	P63218						0	-0.0297277			0	-0.0604477	5	5	5	79.4	79.4	79.4	7.3184	0	11.579	3	3	2	2	4	4	2	3	3	3	3	2	2	4	4	2	3	3	38.2	26.5	27.9	23.5	77.9	77.9	27.9
1944	GNB2L1	Guanine nucleotide-binding protein subunit beta-2-like 1;Guanine nucleotide-binding protein subunit beta-2-like 1, N-terminally processed	P63244;J3KPE3;H0YAF8;H0Y8W2;D6RAC2;H0YAM7;D6REE5;D6RHH4;D6R9L0;D6R9Z1;D6RFX4	P63244;J3KPE3;H0YAF8;H0Y8W2;D6RAC2;H0YAM7;D6REE5;D6RHH4;D6R9L0;D6R9Z1;D6RFX4;D6RFZ9;D6RBD0;D6RF23;E9PD14;D6RAU2;H0Y8R5;H0Y9P0;D6RHJ5;D6RGK8;D6R909;D6RDI0						0.207805	0.0264896			0.304727	-0.024436	14	14	14	48.6	48.6	48.6	35.076	0	49.485	4	7	6	5	8	6	9	5	6	4	7	6	5	8	6	9	5	6	13.2	23.7	18.6	18	31.9	21.1	30
1945	ACTG1	Actin, cytoplasmic 2;Actin, cytoplasmic 2, N-terminally processed	P63261;I3L3I0;I3L1U9	P63261;I3L3I0;I3L1U9;I3L4N8;K7EM38;I3L3R2;J3KT65						0.312332	-0.0420516			0.424859	0.119626	22	22	1	70.7	70.7	4.5	41.792	0	323.31	20	21	19	20	21	21	20	20	20	1	1	1	1	1	1	1	1	1	62.4	70.4	67.2	70.4	70.4	70.4	67.7
1946	PPP2CA	Serine/threonine-protein phosphatase 2A catalytic subunit alpha isoform	P67775;P67775-2	P67775;P67775-2						0	0.0398154			0	0.155267	16	16	0	66.3	66.3	0	35.594	0	174.26	2	4	1	3	6	5	3	4	2	0	0	0	0	0	0	0	0	0	8.1	14.9	3.6	12.3	29.8	21.7	12.9
1948	SEC11A	Signal peptidase complex catalytic subunit SEC11A;Signal peptidase complex catalytic subunit SEC11	P67812;H0YNG3;P67812-4;P67812-3;P67812-2;H0YNX5;H0YKT4	P67812;H0YNG3;P67812-4;P67812-3;P67812-2;H0YNX5;H0YKT4;H0YNA5;P0C7V7						0.288953	0.0558542			0.662526	0.112073	9	9	9	54.2	54.2	54.2	20.625	0	183.43	7	9	5	9	9	8	7	8	9	7	9	5	9	9	8	7	8	9	45.3	54.2	30.7	54.2	54.2	49.7	44.7
1951	ACTA1;ACTC1;ACTG2;ACTA2	Actin, alpha skeletal muscle;Actin, alpha cardiac muscle 1;Actin, gamma-enteric smooth muscle;Actin, aortic smooth muscle	P68133;P68032;P63267;P62736;A6NL76;P63267-2;F8WB63;B8ZZJ2;C9JFL5;F6UVQ4;F6QUT6	P68133;P68032;P63267;P62736;A6NL76;P63267-2;F8WB63;B8ZZJ2;C9JFL5;F6UVQ4;F6QUT6						0	0.0398591			0	0.086799	14	2	2	32.9	6.9	6.9	42.051	0	25.436	1	1	1	1	1	1	1	1	1	1	1	1	1	1	1	1	1	1	30	30	26.8	30	30	30	27.3
1953	EEF1A1;EEF1A1P5	Elongation factor 1-alpha 1;Putative elongation factor 1-alpha-like 3;Elongation factor 1-alpha	P68104;Q5VTE0;A0A087WVQ9;P68104-2;A0A087WV01	P68104;Q5VTE0;A0A087WVQ9;P68104-2;A0A087WV01;Q5JR01;A6PW80						1.60574	-0.120656			1.75367	-0.127663	27	27	17	68.4	68.4	41.3	50.14	0	323.31	11	9	8	8	10	11	8	10	9	3	4	3	3	5	5	2	6	4	33.3	30.1	19.7	22.7	32.3	38.5	20.3
1954	TUBA1B;TUBA4A	Tubulin alpha-1B chain;Tubulin alpha-4A chain	P68363;P68363-2;P68366-2;P68366	P68363;P68363-2;P68366-2;P68366;C9JDS9					+	1.59527	0.238884		+	1.8603	0.243223	29	1	1	82.7	2.9	2.9	50.151	0	9.4536	1	1	1	1	1	1	1	1	1	1	1	1	1	1	1	1	1	1	62.5	65.9	58.8	74.3	79.8	79.8	81.4
1955	TUBB4B	Tubulin beta-4B chain	P68371	P68371					+	2.42824	0.156051			2.19455	0.132812	24	7	1	66.3	24	2.7	49.83	0	282.83	7	7	6	6	7	7	7	7	7	1	1	1	0	1	1	1	1	1	66.1	62.2	52.4	63.6	66.3	62.2	62.5
1957	CXADR	Coxsackievirus and adenovirus receptor	P78310;P78310-2;P78310-6;P78310-7;P78310-5	P78310;P78310-2;P78310-6;P78310-7;P78310-5;P78310-4;P78310-3					+	2.67011	0.146773			1.84848	0.121048	14	14	14	46.8	46.8	46.8	40.029	0	66.813	6	8	6	9	6	11	10	11	11	6	8	6	9	6	11	10	11	11	18.9	23.8	19.2	32.6	19.5	36.2	31
1961	CCT2	T-complex protein 1 subunit beta	P78371;P78371-2;F5GWF6;F8VQ14	P78371;P78371-2;F5GWF6;F8VQ14						0	0.397101			0	0.0776645	34	34	34	74.4	74.4	74.4	57.488	0	323.31	1	7	2	10	11	5	13	15	16	1	7	2	10	11	5	13	15	16	2.2	17.8	3.7	24.3	26.7	11.4	31.2
1962	SLC35A1	CMP-sialic acid transporter	P78382;P78382-2;Q5W1L7	P78382;P78382-2;Q5W1L7;A0A087WVM1						0	0.0961859			0	0.00344086	5	5	5	14.5	14.5	14.5	36.778	0	107.12	1	4	1	4	1	3	1	3	4	1	4	1	4	1	3	1	3	4	2.4	11.6	2.4	11.6	2.4	9.2	4.2
1964	RAE1	mRNA export factor	P78406;E9PQ57	P78406;E9PQ57;E9PPG9;B0QZ36;B0QZ37						0	0.165515			0	0.280559	8	8	8	29.1	29.1	29.1	40.968	0	45.492	2	1	1	4	5	4	5	4	5	2	1	1	4	5	4	5	4	5	7.6	4.1	3.5	16.8	13.6	12.2	14.7
1965	PRKDC	DNA-dependent protein kinase catalytic subunit	P78527;P78527-2	P78527;P78527-2;F5GX40;H0YG84						1.34852	-0.166699			0.928907	-0.108782	148	148	148	39.1	39.1	39.1	469.08	0	323.31	70	85	76	81	97	96	86	97	73	70	85	76	81	97	96	86	97	73	20	23.3	22.4	22.9	27.3	26.9	25.4
1966	BASP1	Brain acid soluble protein 1	P80723;P80723-2	P80723;P80723-2;U3KQP0						0.450331	0.0806691			0.0479705	0.0237864	13	13	13	81.5	81.5	81.5	22.693	0	179.97	5	5	6	5	12	6	10	8	8	5	5	6	5	12	6	10	8	8	33	36.6	40.1	33.5	81.1	39.2	81.1
1967	DCD	Dermcidin;Survival-promoting peptide;DCD-1	P81605;P81605-2	P81605;P81605-2						0	NaN			0	NaN	3	3	3	22.7	22.7	22.7	11.284	0	8.1209	2	2	2	2	1	2	1	2	2	2	2	2	2	1	2	1	2	2	20	20	20	20	10	20	10
1970	RHOG	Rho-related GTP-binding protein RhoG	P84095	P84095						0.201002	-0.0167465			0.355655	-0.0148907	10	10	9	58.1	58.1	52.4	21.308	0	133.63	7	9	7	10	7	8	8	7	9	7	9	7	9	7	8	8	7	9	48.2	52.4	44.5	58.1	40.8	48.2	45
1971	MXRA7	Matrix-remodeling-associated protein 7	P84157-2;P84157-3;P84157;Q6ZR64	P84157-2;P84157-3;P84157;Q6ZR64;K7EQX8;K7EPS4						0.195283	-0.031449			0.709212	-0.192543	6	6	6	29.4	29.4	29.4	17.493	0	229.17	5	5	3	3	6	6	6	5	6	5	5	3	3	6	6	6	5	6	29.4	29.4	12.4	18.8	29.4	29.4	29.4
1973	HSPG2	Basement membrane-specific heparan sulfate proteoglycan core protein;Endorepellin;LG3 peptide	P98160	P98160;A0A0U1RQT3						0	NaN			0	NaN	16	16	16	5.4	5.4	5.4	468.83	0	106.2	0	1	0	0	1	0	13	13	12	0	1	0	0	1	0	13	13	12	0	0.3	0	0	0.3	0	4.2
1974	EFNB1	Ephrin-B1	P98172	P98172						0	NaN			0	NaN	2	2	2	9	9	9	38.006	0	15.08	0	2	1	1	1	1	2	2	1	0	2	1	1	1	1	2	2	1	0	9	3.8	3.8	3.8	3.8	9
1976	SLC25A3	Phosphate carrier protein, mitochondrial	Q00325-2;Q00325;F8VVM2	Q00325-2;Q00325;F8VVM2;F8VZL5;F8VWR4;F8VWQ0	MitoCarta3.0	MIM				0.0145398	-0.00104491			0.0274324	0.00325743	11	11	11	32.1	32.1	32.1	39.958	0	35.359	7	8	7	8	8	9	8	10	8	7	8	7	8	8	9	8	10	8	19.1	23.5	19.1	22.7	23.5	27.1	21.3
1980	REEP5	Receptor expression-enhancing protein 5;Receptor expression-enhancing protein	Q00765;E2QRG8	Q00765;E2QRG8;B7Z332;B7Z510;H0Y8J8;Q00765-2					+	1.44176	0.226318			1.17886	0.158226	4	4	4	20.1	20.1	20.1	21.493	0	24.677	2	3	2	4	3	4	3	3	4	2	3	2	4	3	4	3	3	4	11.1	15.9	10.1	20.1	15.9	20.1	15.9
1986	SLC7A5	Large neutral amino acids transporter small subunit 1	Q01650	Q01650;A0A0C4DGL4;H0YJ95;G3V4Z6;Q9UM01						0.0544288	0.00624347			0.627909	-0.0501711	8	8	7	16.2	16.2	14.8	55.01	0	55.523	1	5	4	4	5	5	4	6	5	0	4	3	4	4	4	3	5	4	1.4	12.6	10.8	11.2	12.6	12.6	10.8
1988	PFKP	ATP-dependent 6-phosphofructokinase, platelet type	Q01813;Q01813-2;B1APP6	Q01813;Q01813-2;B1APP6;Q5VSR5;H0Y757;V9GYV7;V9GY25;H0Y3Y3						0.370935	0.0363766			0.290292	-0.0230885	24	24	21	37.6	37.6	32.9	85.595	0	236.48	17	18	16	17	19	20	16	20	19	15	16	14	15	16	17	14	17	17	26	28.7	23.9	27.2	30.5	31.8	26.9
1989	DHODH	Dihydroorotate dehydrogenase (quinone), mitochondrial	Q02127;I3NI32	Q02127;I3NI32;J3QRQ3;I3L449;J3QRJ4	MitoCarta3.0	MIM		+	+	2.30945	0.311882		+	1.74254	0.198507	13	13	13	38.7	38.7	38.7	42.867	0	90.394	4	4	1	10	7	5	9	9	9	4	4	1	10	7	5	9	9	9	15.2	12.2	4.6	32.4	21.5	15.4	30.9
1992	SLC25A11	Mitochondrial 2-oxoglutarate/malate carrier protein	Q02978;I3L1P8;Q02978-2	Q02978;I3L1P8;Q02978-2	MitoCarta3.0	MIM		+	+	2.81932	0.538275	+	+	2.12945	0.49385	17	17	17	64.3	64.3	64.3	34.061	0	323.31	12	12	9	16	15	15	15	15	15	12	12	9	16	15	15	15	15	15	46.5	50.6	37.3	61.8	58.9	61.8	57.6
1993	LMNB2	Lamin-B2	Q03252	Q03252						0.371495	0.121429			0.517279	0.321661	18	14	14	28.4	24.4	24.4	69.948	0	28.032	5	3	7	5	13	2	5	5	3	5	3	7	5	13	2	5	5	3	9.4	6.3	12.9	10	25.8	6.5	8.9
1995	GLO1	Lactoylglutathione lyase	Q04760-2;Q04760	Q04760-2;Q04760					+	1.04502	-0.289505			0.44648	-0.121713	6	6	6	39.6	39.6	39.6	19.043	0	9.0634	2	5	4	3	4	6	5	4	4	2	5	4	3	4	6	5	4	4	16	30.2	26	20.1	24.9	39.6	30.2
1996	SSBP1	Single-stranded DNA-binding protein, mitochondrial	Q04837;A0A0G2JLD8;E7EUY5;C9K0U8	Q04837;A0A0G2JLD8;E7EUY5;C9K0U8	MitoCarta3.0	Matrix				0.213028	-0.0185912			1.48573	-0.107437	7	7	7	55.4	55.4	55.4	17.259	0	113.32	3	5	1	5	4	4	6	4	5	3	5	1	5	4	4	6	4	5	21.6	39.2	10.1	39.2	33.1	37.8	49.3
1997	YWHAH	14-3-3 protein eta	Q04917;A2IDB2	Q04917;A2IDB2;F8WEB6;A2IDB1						0	0.0265534			0	NaN	10	7	7	46.3	36.2	36.2	28.218	0	171.04	0	1	2	1	1	1	2	2	1	0	1	2	1	1	1	2	2	1	10.2	15.9	17.9	15.9	15.9	15.9	20.7
1998	PLP2	Proteolipid protein 2	Q04941;Q04941-2	Q04941;Q04941-2						0.0879835	0.021467			0.536746	0.0732377	2	2	2	18.4	18.4	18.4	16.691	0	20.75	2	2	2	2	2	1	2	2	1	2	2	2	2	2	1	2	2	1	18.4	18.4	18.4	18.4	18.4	9.9	18.4
2004	PRDX1	Peroxiredoxin-1	Q06830;A0A0A0MSI0	Q06830;A0A0A0MSI0;A0A0A0MRQ5						0.0400973	-0.00431426			0.297223	0.028996	19	19	14	75.9	75.9	60.8	22.11	0	151.48	6	7	8	9	10	8	8	9	10	5	5	5	8	8	8	8	8	8	27.6	38.7	37.2	59.3	64.3	55.3	55.3
2005	C1QBP	Complement component 1 Q subcomponent-binding protein, mitochondrial	Q07021;I3L3Q7;I3L3B0	Q07021;I3L3Q7;I3L3B0	MitoCarta3.0	Matrix			+	1.88893	-0.206484			1.15524	-0.118932	8	8	8	43.6	43.6	43.6	31.362	0	323.31	6	7	6	5	7	7	6	7	7	6	7	6	5	7	7	6	7	7	31.6	40.8	31.6	26.2	40.8	40.8	31.6
2006	CKAP4	Cytoskeleton-associated protein 4	Q07065	Q07065;H3BUW6;H3BN64;H3BRM1;H3BRF9;Q96K21-4;Q96K21-3;Q96K21-2;Q96K21						1.15971	-0.183209			1.01003	-0.215115	19	19	19	38.5	38.5	38.5	66.022	0	112.62	11	12	12	10	13	7	8	10	13	11	12	12	10	13	7	8	10	13	26.4	25.4	23.9	23.6	29.4	16.1	17.9
2008	BAX	Apoptosis regulator BAX	Q07812-2;Q07812-8;Q07812;Q07812-5;Q07812-7;K4JQN1	Q07812-2;Q07812-8;Q07812;Q07812-5;Q07812-7;K4JQN1;I6LPK7;Q07812-4;Q07812-6;H0YA56;Q07812-3	MitoCarta3.0	MOM				0.174923	-0.0136941			0.197116	-0.0190516	13	13	13	60.6	60.6	60.6	24.22	0	231.12	9	10	9	9	11	11	12	9	11	9	10	9	9	11	11	12	9	11	50.5	55.5	50.5	52.3	60.1	60.1	60.6
2009	BCL2L1	Bcl-2-like protein 1	Q5QP56;Q9H1R6;Q5TE64;Q07817-2;Q07817-3;Q07817;Q5QP59	Q5QP56;Q9H1R6;Q5TE64;Q07817-2;Q07817-3;Q07817;Q5QP59	MitoCarta3.0	MOM				0	NaN			0	NaN	2	2	2	10.5	10.5	10.5	20.244	0	3.1526	1	1	0	2	1	1	1	2	2	1	1	0	2	1	1	1	2	2	5.5	5.5	0	10.5	5.5	5.5	5.5
2012	SLC20A2	Sodium-dependent phosphate transporter 2	Q08357	Q08357						0	0.0597607			0	0.03954	7	7	7	15.5	15.5	15.5	70.392	0	45.438	2	3	2	4	4	3	4	5	4	2	3	2	4	4	3	4	5	4	3.8	5.4	3.8	7.7	10	8	9.7
2013	DSC1	Desmocollin-1	Q08554-2;Q08554	Q08554-2;Q08554						0	NaN			0	NaN	4	4	4	6.2	6.2	6.2	93.834	0	13.542	2	0	3	0	0	0	0	0	0	2	0	3	0	0	0	0	0	0	2.9	0	4.4	0	0	0	0
2017	RBBP4	Histone-binding protein RBBP4	Q09028-3;Q09028;Q09028-2;Q09028-4	Q09028-3;Q09028;Q09028-2;Q09028-4;H0YF10;H0YCT5;H0YDK2;H0YEU5;E9PNS2;E9PIC4;E9PNS6;C9JPP3						0.449162	-0.111528			0.344935	-0.0594246	11	4	4	26.1	13.2	13.2	46.158	0	10.715	0	2	2	2	2	2	2	0	2	0	2	2	2	2	2	2	0	2	9	15.4	11.2	11.2	14.9	13.2	11.7
2021	MGAT2	Alpha-1,6-mannosyl-glycoprotein 2-beta-N-acetylglucosaminyltransferase	Q10469	Q10469						0.731968	0.196572			0.619626	0.163854	13	13	13	31.3	31.3	31.3	51.55	0	31.994	8	6	4	7	10	7	9	7	10	8	6	4	7	10	7	9	7	10	18.6	17	9.4	18.6	22.1	19	23.7
2022	GALNT2	Polypeptide N-acetylgalactosaminyltransferase 2;Polypeptide N-acetylgalactosaminyltransferase 2 soluble form	Q10471	Q10471;Q10471-2						2.02475	0.0979802			1.13119	0.0510079	30	30	29	56.7	56.7	55	64.732	0	323.31	21	24	19	24	27	27	23	27	25	20	23	18	23	26	26	22	26	24	40.8	46.6	39.9	48.5	52.9	55.3	46.6
2023	GALNT1	Polypeptide N-acetylgalactosaminyltransferase 1;Polypeptide N-acetylgalactosaminyltransferase 1 soluble form	Q10472	Q10472;K7EJV8;Q8IUC8;Q8IUC8-2;Q8IUC8-3;H7C2I5;Q10472-2						0.63526	0.0562085			0.279915	-0.0239282	17	17	17	39	39	39	64.218	0	191.31	6	8	7	10	9	8	11	9	13	6	8	7	10	9	8	11	9	13	12.9	16.6	16.1	20.9	19.1	16.1	26.3
2030	STX4	Syntaxin-4	Q12846;Q12846-2;C9JFM5	Q12846;Q12846-2;C9JFM5;A0A087WWW0;H3BMK2						1.93574	0.107443			0.586143	0.0566483	10	10	10	43.1	43.1	43.1	34.18	0	160.68	8	6	7	8	9	10	7	8	9	8	6	7	8	9	10	7	8	9	32.7	25.9	29	32.7	40.1	43.1	29.6
2032	TMEM115	Transmembrane protein 115	Q12893	Q12893						0.227956	0.0169946			0.28708	-0.0249422	5	5	5	16.5	16.5	16.5	38.197	0	47.446	1	4	2	4	4	4	5	4	5	1	4	2	4	4	4	5	4	5	5.1	14.5	7.7	14.5	14.5	14.5	16.5
2035	LMAN2	Vesicular integral-membrane protein VIP36	Q12907;D6RBV2;D6RDX1;D6RIU4	Q12907;D6RBV2;D6RDX1;D6RIU4;D6RBH1						0.680325	0.0695699			1.40508	0.149556	16	16	16	58.4	58.4	58.4	40.228	0	279.29	11	13	9	14	14	13	15	14	14	11	13	9	14	14	13	15	14	14	40.7	43.3	35.4	46.1	46.9	49.2	49.2
2038	BNIP1	Vesicle transport protein SEC20	Q12981;Q12981-1;Q12981-2;Q12981-3	Q12981;Q12981-1;Q12981-2;Q12981-3						0.270557	-0.0232746			0.58236	-0.0474172	10	10	10	48.2	48.2	48.2	26.132	0	22.084	5	4	5	8	8	8	8	6	7	5	4	5	8	8	8	8	6	7	21.9	18	21.5	39.9	36.8	39.9	35.1
2048	TARDBP;TDP43	TAR DNA-binding protein 43	Q13148;A0A087WYY0;A0A087X260;G3V162;B1AKP7;A0A087WX29;A0A0A0N0M3;K7EN94;K7EJM5;A0A087WXQ5;A0A087WV68;Q13148-4	Q13148;A0A087WYY0;A0A087X260;G3V162;B1AKP7;A0A087WX29;A0A0A0N0M3;K7EN94;K7EJM5;A0A087WXQ5;A0A087WV68;Q13148-4;A0A087WX67;A0A087WXV3;A0A087WW61;A0A1W2PNU8;A0A087WZC9;A0A087WYE7;A0A0A0MSV7;K7EJ99;K7EL26;A0A087WZM1;A0A087WTZ4				+	+	3.54084	0.320682			1.54276	0.0821948	10	10	10	30.7	30.7	30.7	44.739	0	160.29	4	5	5	7	6	7	8	9	8	4	5	5	7	6	7	8	9	8	12.1	14.7	14.7	16.9	17.9	16.9	26.6
2050	AIMP2	Aminoacyl tRNA synthase complex-interacting multifunctional protein 2	Q13155;A8MU58;Q13155-2	Q13155;A8MU58;Q13155-2						1.63467	-0.138372			0	-0.205504	8	8	8	34.7	34.7	34.7	35.348	0	15.121	1	2	0	1	1	1	3	1	1	1	2	0	1	1	1	3	1	1	3.8	5.9	0	3.8	3.8	3.8	10
2051	PRDX4	Peroxiredoxin-4	Q13162;H7C3T4	Q13162;H7C3T4;A6NJJ0;A6NG45	MitoCarta3.0	IMS				0.0247605	-0.00684293			0.121579	0.0261968	16	12	12	64.2	57.2	57.2	30.54	0	128.48	3	4	4	3	4	4	5	3	3	3	4	4	3	4	4	5	3	3	16.2	23.6	23.6	15.9	25.5	22.1	27.3
2053	STX5	Syntaxin-5	Q13190-2;Q13190;Q13190-3;Q13190-4;E9PNU4	Q13190-2;Q13190;Q13190-3;Q13190-4;E9PNU4;H7C3X5;H0YEJ8;E9PP18;E9PRW9						0.162493	-0.0137431			0.467881	-0.0268339	13	13	13	54.5	54.5	54.5	34.086	0	89.01	8	6	7	8	10	10	10	9	9	8	6	7	8	10	10	10	9	9	38.2	31.9	30.9	37.9	46.2	43.5	46.5
2054	PSMD2	26S proteasome non-ATPase regulatory subunit 2	Q13200;Q13200-3;Q13200-2	Q13200;Q13200-3;Q13200-2;H7C2Q3;H7C1H2;C9JPC0						0.341876	0.0804067			0.450212	0.109297	16	16	16	21.9	21.9	21.9	100.2	0	48.599	1	6	2	7	10	6	9	5	10	1	6	2	7	10	6	9	5	10	1.3	7.8	3	8.9	13.5	8.4	13.3
2057	MAD2L1	Mitotic spindle assembly checkpoint protein MAD2A	Q13257	Q13257;Q13257-2						0.115772	-0.0289424			0.178845	0.0453258	7	7	7	36.1	36.1	36.1	23.51	0	18.046	3	2	5	2	2	2	3	3	2	3	2	5	2	2	2	3	3	2	12.7	8.8	24.4	8.3	8.3	8.8	13.2
2058	TRIM28	Transcription intermediary factor 1-beta	Q13263;Q13263-2;M0R0K9	Q13263;Q13263-2;M0R0K9;M0R2I3;M0R3C0						0	-0.352401			0	NaN	23	23	23	41.7	41.7	41.7	88.549	0	158.82	3	4	3	0	0	0	3	2	2	3	4	3	0	0	0	3	2	2	5.6	7.1	6	0	0	0	3.2
2060	PTK7	Inactive tyrosine-protein kinase 7	Q13308;Q13308-6;Q13308-4;Q13308-2;Q13308-3;Q13308-5	Q13308;Q13308-6;Q13308-4;Q13308-2;Q13308-3;Q13308-5;H0Y8F1;C9JQR6;Q86X91;F8WDG7;C9J9E8;H7C5L0						1.43168	0.155829			0.856045	0.128069	17	17	17	21.8	21.8	21.8	118.39	0	36.912	4	5	3	12	9	6	7	11	10	4	5	3	12	9	6	7	11	10	3.8	4.9	3.4	14.6	10.7	6.7	7.3
2066	NNT	NAD(P) transhydrogenase, mitochondrial	Q13423;A0A590UK15;E9PCX7;A0A590UJM2;A0A590UK29;A0A590UJI3	Q13423;A0A590UK15;E9PCX7;A0A590UJM2;A0A590UK29;A0A590UJI3;D6RAI5;D6RHU2;A0A590UJA4;A0A590UKC7;D6RCR6	MitoCarta3.0	MIM				1.34011	0.133135			1.58898	0.137005	46	46	46	45.3	45.3	45.3	113.89	0	323.31	25	33	26	35	30	36	33	39	35	25	33	26	35	30	36	33	39	35	28.3	35.5	28.8	40.7	36.6	40.6	39
2069	TMED1	Transmembrane emp24 domain-containing protein 1	Q13445;K7EIN4;K7EQ63	Q13445;K7EIN4;K7EQ63						0.48227	0.0180025			0.202449	0.0145117	8	8	8	27.3	27.3	27.3	25.206	0	77.56	6	6	6	8	6	6	6	7	8	6	6	6	8	6	6	6	7	8	24.2	24.2	26.4	27.3	26.4	26.4	26.4
2071	MTX1	Metaxin-1	Q13505-3;Q13505;Q13505-2	Q13505-3;Q13505;Q13505-2	MitoCarta3.0	MOM				0	0.127445			0	0.100038	8	8	8	30.9	30.9	30.9	35.777	0	29.185	0	3	1	4	3	4	5	4	3	0	3	1	4	3	4	5	4	3	0	13.6	4.4	16.1	14.5	16.4	19.6
2072	SERINC3	Serine incorporator 3	Q13530-2;Q13530	Q13530-2;Q13530						0	0.0595715			0	0.145177	2	2	2	5	5	5	46.821	0	4.919	0	2	0	1	2	2	2	2	2	0	2	0	1	2	2	2	2	2	0	5	0	2.4	5	5	5
2081	RAB31	Ras-related protein Rab-31	Q13636	Q13636;J3QR51						1.31703	0.11206			1.17821	0.117728	8	8	7	47.4	47.4	41.8	21.569	0	45.574	3	5	3	5	7	5	6	6	6	2	4	2	4	6	4	5	5	5	18	31.4	21.1	26.8	40.7	27.3	32
2082	RAB32	Ras-related protein Rab-32	Q13637	Q13637						0.26196	0.0300496			0.011165	0.0016187	13	13	11	68.9	68.9	59.6	24.997	0	71.939	6	6	7	7	8	8	10	9	10	5	5	5	6	7	7	8	8	8	36.9	38.7	38.2	41.8	41.8	47.6	60
2085	MOGS	Mannosyl-oligosaccharide glucosidase	Q13724-2;Q13724;A0A3B3IRK6;A0A3B3IRW2	Q13724-2;Q13724;A0A3B3IRK6;A0A3B3IRW2;A0A3B3IS52;C9JDQ1;A0A3B3ITC1;A0A3B3IRI7;A0A3B3ITU6;B8ZZE2						0.740232	0.293199			0.698085	0.275966	17	17	17	30.1	30.1	30.1	80.702	0	91.763	8	11	2	10	10	15	10	10	12	8	11	2	10	10	15	10	10	12	14.2	19	4.1	19	18.5	26.8	19
2086	ARFRP1	ADP-ribosylation factor-related protein 1	Q13795;Q13795-2;Q13795-3;Q13795-4	Q13795;Q13795-2;Q13795-3;Q13795-4						1.22234	0.171242			1.14172	0.181462	8	8	8	50.7	50.7	50.7	22.614	0	41.172	4	7	5	6	4	5	8	6	5	4	7	5	6	4	5	8	6	5	27.9	43.3	28.9	36.8	28.4	32.8	50.7
2096	DAG1	Dystroglycan;Alpha-dystroglycan;Beta-dystroglycan	Q14118	Q14118						1.18865	0.155733			1.21147	0.119891	2	2	2	4.5	4.5	4.5	97.44	0	42.94	2	2	2	2	2	2	2	2	2	2	2	2	2	2	2	2	2	2	4.5	4.5	4.5	4.5	4.5	4.5	4.5
2097	DSG2	Desmoglein-2	Q14126	Q14126						0.361086	-0.057272			0.72246	0.153367	10	10	10	14.3	14.3	14.3	122.29	0	32.866	2	2	2	4	9	2	2	3	3	2	2	2	4	9	2	2	3	3	2.3	2.2	2.3	4.3	13.1	2.2	2.2
2100	EIF3A	Eukaryotic translation initiation factor 3 subunit A	Q14152-2;Q14152	Q14152-2;Q14152						0	NaN			0	NaN	5	5	5	3.9	3.9	3.9	162.63	0	6.053	0	0	0	2	4	2	3	3	3	0	0	0	2	4	2	3	3	3	0	0	0	1.6	3.3	1.6	2.3
2101	MLEC	Malectin	Q14165;F5H1S8	Q14165;F5H1S8;H0YG07;F5GX14						0.803526	-0.0335436			1.89722	-0.0516675	16	16	16	51	51	51	32.233	0	291.11	14	12	10	13	14	14	15	15	14	14	12	10	13	14	14	15	15	14	48.3	45.9	34.9	45.9	48.3	51	51
2110	FLOT2	Flotillin-2	Q14254;J3QLD9;E7EMK3	Q14254;J3QLD9;E7EMK3;K7EKW9						0.0205705	-0.00446979			0.0458509	0.0311151	11	11	11	30.6	30.6	30.6	47.064	0	19.999	5	3	3	4	9	2	3	2	3	5	3	3	4	9	2	3	2	3	13.6	7.2	8.4	10.7	23.6	5.4	9.8
2111	RCN2	Reticulocalbin-2	Q14257;Q14257-2;H0YL43;A8MXP8	Q14257;Q14257-2;H0YL43;A8MXP8				+	+	2.79273	-0.235694			2.02992	-0.130038	11	11	11	39.7	39.7	39.7	36.876	0	165.7	8	8	7	6	5	7	6	8	9	8	8	7	6	5	7	6	8	9	29.7	29.7	27.1	27.1	22.1	29.7	29.7
2113	FKBP8	Peptidyl-prolyl cis-trans isomerase FKBP8	Q14318;U3KQ64	Q14318;U3KQ64;A0A0A0MTJ1;Q14318-3;M0R1Q0;M0R1S6;U3KQI1	MitoCarta3.0	MOM	1	+	+	2.74304	0.253977			1.16014	0.112456	15	15	1	45.1	45.1	1.9	44.561	0	200.86	8	8	6	12	10	8	12	12	12	0	0	0	0	1	0	0	0	1	25.5	24.5	20.1	34.2	27.7	26.5	34.2
2115	GNA13	Guanine nucleotide-binding protein subunit alpha-13	Q14344;Q14344-2	Q14344;Q14344-2						0	NaN			0	NaN	9	9	9	25.2	25.2	25.2	44.049	0	14.574	0	1	0	3	8	1	1	2	3	0	1	0	3	8	1	1	2	3	0	2.7	0	8.5	22.5	2.7	2.7
2121	GANAB	Neutral alpha-glucosidase AB	Q14697;F5H6X6	Q14697;F5H6X6;Q14697-3					+	1.40537	0.27133		+	1.44537	0.276326	40	40	1	46.2	46.2	2.2	106.87	0	323.31	22	24	23	38	35	34	37	36	38	1	1	0	1	1	1	1	1	1	23.7	24.3	25	46.1	40.1	37.8	43.5
2123	MFSD10	Major facilitator superfamily domain-containing protein 10	Q14728;D6RE79;D6RIZ4	Q14728;D6RE79;D6RIZ4;D6RA47;D6R9N3;D6RHV1						0.262138	0.0133824			0.726417	0.0456484	10	10	10	19.1	19.1	19.1	48.339	0	25.516	7	6	5	9	8	6	9	7	7	7	6	5	9	8	6	9	7	7	15.2	13.6	11.6	16.3	16.7	11.9	17.6
2124	LBR	Lamin-B receptor	Q14739;A0A494C1L1;C9JXK0	Q14739;A0A494C1L1;C9JXK0;C9JES9						0.814082	-0.112734			0.529905	-0.063736	17	17	17	22.4	22.4	22.4	70.702	0	163.31	15	16	13	16	14	15	14	15	16	15	16	13	16	14	15	14	15	16	22.3	22.4	20.5	22.4	21	22.3	20.5
2129	RAB39A	Ras-related protein Rab-39A	Q14964	Q14964						0	NaN			0	NaN	9	8	7	49.8	44.7	39.6	25.006	0	33.374	3	1	1	3	5	3	2	3	5	2	0	0	2	4	2	1	2	4	18	10.1	10.1	25.3	30.9	20.7	17.1
2130	KPNB1	Importin subunit beta-1	Q14974;Q14974-2;J3KTM9	Q14974;Q14974-2;J3KTM9;J3QR48;J3QKQ5;J3QRG4;J3KS06						0.100137	0.0117772			0.92271	0.0650298	38	38	38	52.6	52.6	52.6	97.169	0	323.31	30	30	30	33	33	32	38	36	33	30	30	30	33	33	32	38	36	33	42	41.8	41	46.9	48.7	45.5	52.6
2132	EMC2	ER membrane protein complex subunit 2	Q15006	Q15006;H0YAS9;E5RGJ2					+	2.27561	-0.147598			2.49734	-0.120539	13	13	13	55.2	55.2	55.2	34.833	0	297.23	13	12	12	12	12	12	11	12	13	13	12	12	12	12	12	11	12	13	55.2	52.9	46.5	46.5	51.2	46.5	42.4
2133	PSMD6	26S proteasome non-ATPase regulatory subunit 6	Q15008;Q15008-4;Q15008-3;Q15008-2	Q15008;Q15008-4;Q15008-3;Q15008-2;C9J7B7;C9J0E9;H7C531						0	-0.0942726			0	-0.0256162	9	9	9	27	27	27	45.531	0	20.637	0	4	0	2	1	2	2	2	2	0	4	0	2	1	2	2	2	2	0	11.3	0	6.2	3.9	6.2	6.2
2142	SLC39A14	Zinc transporter ZIP14	Q15043-2;Q15043-3;Q15043;E5RIP4;E5RFZ8;E5RGA7;E5RJ40;E5RJG5	Q15043-2;Q15043-3;Q15043;E5RIP4;E5RFZ8;E5RGA7;E5RJ40;E5RJG5;E5RFT1						0.34167	-0.0374804			0.0687904	-0.0114443	4	4	4	11.2	11.2	11.2	52.838	0	33.967	1	1	2	1	3	4	3	3	2	1	1	2	1	3	4	3	3	2	2.5	2.5	6.7	2.5	8.5	11.2	8.5
2144	POLD3	DNA polymerase delta subunit 3	Q15054-3;Q15054-2;Q15054;E9PM91;E9PNC0;E9PRK3	Q15054-3;Q15054-2;Q15054;E9PM91;E9PNC0;E9PRK3						0	0.206949			0	0.260748	3	3	3	10.8	10.8	10.8	39.32	0	14.566	1	3	1	1	3	2	2	3	2	1	3	1	1	3	2	2	3	2	3.9	10.8	3.9	3.6	10.8	6.9	7.5
2145	PDIA6	Protein disulfide-isomerase A6	Q15084-3;Q15084;Q15084-4;Q15084-5;Q15084-2	Q15084-3;Q15084;Q15084-4;Q15084-5;Q15084-2				+	+	2.53986	-0.374937	+	+	2.97664	-0.489732	14	14	14	43.2	43.2	43.2	47.837	0	98.264	6	7	7	4	4	5	5	7	5	6	7	7	4	4	5	5	7	5	18.3	20.4	21.1	12.8	13	15.3	15.1
2148	EBP	3-beta-hydroxysteroid-Delta(8),Delta(7)-isomerase	Q15125;C9J719;C9JJ78;A0A494C0F3	Q15125;C9J719;C9JJ78;A0A494C0F3						0.141382	-0.0877043			0.0943925	0.0374928	3	3	3	16.5	16.5	16.5	26.352	0	158.47	3	3	3	3	3	3	3	3	3	3	3	3	3	3	3	3	3	3	16.5	16.5	16.5	16.5	16.5	16.5	16.5
2152	RAB35	Ras-related protein Rab-35	Q15286;F5H157;Q15286-2	Q15286;F5H157;Q15286-2;F5H7F8						1.9474	0.0706436			1.95106	0.0633416	8	8	8	42.8	42.8	42.8	23.025	0	56.038	7	7	4	5	5	6	4	6	7	7	7	4	5	5	6	4	6	7	35.8	32.3	16.4	22.9	21.4	28.4	20.9
2153	RCN1	Reticulocalbin-1	Q15293;Q15293-2	Q15293;Q15293-2;E9PP27					+	1.89026	-0.198112			1.85561	-0.143129	8	8	8	27.8	27.8	27.8	38.89	0	40.839	4	5	3	3	4	6	4	4	4	4	5	3	3	4	6	4	4	4	12.1	16.6	12.1	10.3	14.5	21.8	13
2154	TMED2	Transmembrane emp24 domain-containing protein 2	Q15363;F5GX39;E7EQ72	Q15363;F5GX39;E7EQ72						2.56932	0.115677			2.37701	0.109962	8	8	8	38.8	38.8	38.8	22.761	0	210.5	7	8	7	7	8	7	8	8	8	7	8	7	7	8	7	8	8	8	35.3	38.8	35.3	35.3	38.8	35.3	38.8
2155	PCBP1	Poly(rC)-binding protein 1	Q15365	Q15365;F8VTZ0;H3BSP4;C9K0A2;F8WC71;C9IZV9;C9J7A9;C9JSA6;C9J5V4;C9JTY5;C9JZY3;C9J0A4;P57723-2;P57723						0.34148	0.0728216			0.594716	0.0973438	18	18	13	78.9	78.9	65.7	37.497	0	323.31	6	7	6	9	6	9	8	6	8	4	5	4	6	5	6	6	4	6	20.5	30.3	23	33.4	20.8	33.4	31.2
2157	PCBP2	Poly(rC)-binding protein 2	Q15366-6;Q15366-3;Q15366-7;Q15366-4	Q15366-6;Q15366-3;Q15366-7;Q15366-4;F8VRH0;E9PFP8;P57721-5;P57721-4;P57721						0.0515723	-0.0135695			0.252692	0.054009	16	11	1	52.1	39.1	3.3	38.15	0	66.339	3	2	4	3	3	4	4	2	3	0	0	0	0	0	0	0	0	0	17.2	16.9	22.7	22.7	14.4	25.8	23.5
2158	TCEB2	Transcription elongation factor B polypeptide 2	Q15370;Q15370-2;B8ZZU8;I3L0M9;A0A0B4J296	Q15370;Q15370-2;B8ZZU8;I3L0M9;A0A0B4J296						0	0.106592			0	0.0502391	7	7	7	58.5	58.5	58.5	13.133	0	38.267	1	2	2	0	1	3	2	2	0	1	2	2	0	1	3	2	2	0	6.8	17.8	16.9	0	6.8	23.7	12.7
2160	UBE3C	Ubiquitin-protein ligase E3C	Q15386	Q15386;Q15386-2;Q15386-3						0	0.480327			0	0.381171	16	16	16	16.6	16.6	16.6	123.92	0	26.132	1	2	0	7	6	11	10	9	6	1	2	0	7	6	11	10	9	6	1	2	0	6.4	6.8	10.5	10.1
2161	TOMM20	Mitochondrial import receptor subunit TOM20 homolog	Q15388	Q15388	MitoCarta3.0	MOM	1			0	-0.313538			0	-0.288246	2	2	2	13.8	13.8	13.8	16.298	0	3.6516	0	2	1	2	1	2	1	2	1	0	2	1	2	1	2	1	2	1	0	13.8	9	13.8	9	13.8	9
2168	SURF1	Surfeit locus protein 1	Q15526-2;Q15526	Q15526-2;Q15526	MitoCarta3.0	MIM				0	NaN			0	NaN	2	2	2	9	9	9	31.978	0	5.6245	0	1	0	2	2	2	2	2	2	0	1	0	2	2	2	2	2	2	0	3.5	0	9	9	9	9
2171	TRIP13	Pachytene checkpoint protein 2 homolog	Q15645	Q15645;H0YAL2;Q15645-2						1.37553	0.100725			0.921741	0.0768843	19	19	19	49.3	49.3	49.3	48.55	0	216.6	15	17	16	17	17	18	18	15	18	15	17	16	17	17	18	18	15	18	38	44	39.6	41.2	44	45.6	44.9
2174	NSDHL	Sterol-4-alpha-carboxylate 3-dehydrogenase, decarboxylating	Q15738;C9JDR0	Q15738;C9JDR0					+	1.81655	0.147494			0.911262	0.0903363	22	22	22	70.2	70.2	70.2	41.9	0	253.68	11	13	10	15	15	14	19	17	18	11	13	10	15	15	14	19	17	18	34	38.9	31.9	44.8	53.6	50.4	64.3
2177	SLC1A5	Neutral amino acid transporter B(0);Amino acid transporter	Q15758;M0QXM4;Q15758-3;Q15758-2	Q15758;M0QXM4;Q15758-3;Q15758-2;M0QX44;M0R144						1.03313	0.101819			0.563371	0.0546312	13	13	13	37.2	37.2	37.2	56.598	0	156.19	8	9	8	8	10	9	11	10	9	8	9	8	8	10	9	11	10	9	17.7	23.7	21.8	18.1	28.8	27	30.5
2179	MSMO1	Methylsterol monooxygenase 1	Q15800;D6RDP9;D6R952;Q15800-2	Q15800;D6RDP9;D6R952;Q15800-2;D6REA2						0.156803	0.0366263			0.188585	0.0366319	4	4	4	15	15	15	35.215	0	116.4	2	2	2	3	4	4	2	2	2	2	2	2	3	4	4	2	2	2	8.9	8.9	8.9	11.3	15	15	7.2
2180	STXBP2	Syntaxin-binding protein 2	Q15833-2;Q15833;Q15833-3;M0R0M7	Q15833-2;Q15833;Q15833-3;M0R0M7;M0R1A1;M0QZ54;M0R118;R4GMY7;M0R376;M0R0D4;A0A087WUN8						0	0.177401			0	-0.00431172	12	12	12	26.3	26.3	26.3	66.137	0	77.661	0	2	1	6	3	4	6	8	7	0	2	1	6	3	4	6	8	7	0	5.8	2.7	16.9	8.3	10.8	16.9
2181	VAMP3	Vesicle-associated membrane protein 3	Q15836	Q15836						0.676887	-0.0722233			0.904992	-0.0846071	7	7	4	53	53	29	11.309	0	286.85	6	6	5	6	6	5	5	5	5	3	3	2	3	3	3	3	3	3	53	53	52	53	53	53	53
2182	ATP6AP1	V-type proton ATPase subunit S1	Q15904;A0A0C4DGX8	Q15904;A0A0C4DGX8;A6QRJ1;A6NLC6;H7C2Y8						1.30309	-0.0981782			1.51762	-0.104908	10	10	10	25.5	25.5	25.5	52.025	0	27.344	5	6	4	7	7	5	5	6	6	5	6	4	7	7	5	5	6	6	12.1	13.6	13.6	19.4	16.8	11.9	12.8
2183	RAB11B	Ras-related protein Rab-11B	Q15907;Q15907-2	Q15907;Q15907-2;M0R2D0						1.24985	0.0520859			0.207954	-0.00706228	14	14	2	64.7	64.7	13.3	24.488	0	294.6	11	13	12	12	12	11	13	12	12	1	2	2	2	2	2	2	2	1	54.1	60.1	57.8	56.9	56.9	53.2	61.5
2184	ETFDH	Electron transfer flavoprotein-ubiquinone oxidoreductase, mitochondrial	Q16134;Q16134-3	Q16134;Q16134-3;D6RAD5	MitoCarta3.0	MIM			+	1.96461	0.231714			1.14298	0.150027	19	19	19	40.5	40.5	40.5	68.495	0	152.52	7	9	6	14	11	13	14	15	12	7	9	6	14	11	13	14	15	12	17.8	22.2	14.7	31.4	23.7	30	31.9
2185	ADRM1	Proteasomal ubiquitin receptor ADRM1	Q16186;A0A087WX59	Q16186;A0A087WX59;A0A087WUX6						0	NaN			0	NaN	4	4	4	14.5	14.5	14.5	42.153	0	42.251	1	1	1	2	3	3	3	3	3	1	1	1	2	3	3	3	3	3	3.9	3.9	3.9	7.6	9.6	9.6	10.8
2190	DDB1	DNA damage-binding protein 1	Q16531;F5GY55	Q16531;F5GY55;Q16531-2;F5H2L3;F5GZY8;F5GWI0;F5GYG8;F5H198						0.396003	-0.26177			0	NaN	41	41	41	39.8	39.8	39.8	126.97	0	223.98	1	7	3	1	1	1	2	1	4	1	7	3	1	1	1	2	1	4	0.8	6.5	2.6	0.8	0.8	0.8	1.8
2192	SYPL1	Synaptophysin-like protein 1	Q16563-2;C9JYN0;Q16563	Q16563-2;C9JYN0;Q16563;A0A0U1RQT9;H7C4J8						1.36972	0.0877983			0.350289	0.0391434	4	4	4	25.7	25.7	25.7	26.411	0	14.251	2	4	4	4	3	4	4	3	4	2	4	4	4	3	4	4	3	4	9.1	25.7	25.7	25.7	19.5	25.7	25.7
2193	RBBP7	Histone-binding protein RBBP7	Q16576;Q16576-2;E9PC52;Q5JP01	Q16576;Q16576-2;E9PC52;Q5JP01;Q5JP02;C9J7L0;Q5JNZ6						0.533103	0.0842819			0.678138	0.0908642	16	16	9	48.2	48.2	35.8	47.82	0	168.93	5	6	3	5	7	6	6	5	6	1	2	1	3	3	3	3	3	3	12.5	15.3	8.5	17.6	21.2	15.5	18.1
2196	MAN2A1	Alpha-mannosidase 2	Q16706	Q16706						0	NaN			0	NaN	3	3	3	3.3	3.3	3.3	131.14	0	6.1748	0	1	0	2	2	0	3	2	2	0	1	0	2	2	0	3	2	2	0	1	0	2.1	2.1	0	3.3
2197	NDUFA5	NADH dehydrogenase [ubiquinone] 1 alpha subcomplex subunit 5	Q16718;F8WAS3;A0A087X1G1;H7BYD0;Q16718-2;C9IZN5	Q16718;F8WAS3;A0A087X1G1;H7BYD0;Q16718-2;C9IZN5;A0A087WXR5	MitoCarta3.0	MIM				0.624946	-0.0735593	+	+	2.92105	0.446991	5	5	5	44	44	44	13.459	0	86.01	5	5	4	5	4	4	5	4	4	5	5	4	5	4	4	5	4	4	44	44	31	44	44	44	44
2198	UGCG	Ceramide glucosyltransferase	Q16739	Q16739						0	NaN			0	NaN	2	2	2	6.1	6.1	6.1	44.853	0	5.1098	0	1	0	2	2	1	2	2	1	0	1	0	2	2	1	2	2	1	0	2.8	0	6.1	6.1	2.8	6.1
2202	ST3GAL2;ST3GAL1	CMP-N-acetylneuraminate-beta-galactosamide-alpha-2,3-sialyltransferase 2;CMP-N-acetylneuraminate-beta-galactosamide-alpha-2,3-sialyltransferase 1	Q16842;E5RGL4;E5RHV6;Q11201	Q16842;E5RGL4;E5RHV6;Q11201						0	NaN			0	NaN	2	2	2	6	6	6	40.172	0.0016213	2.238	0	0	1	2	0	0	2	0	2	0	0	1	2	0	0	2	0	2	0	0	2.9	6	0	0	6
2203	ATP6V1F	V-type proton ATPase subunit F	Q16864;Q16864-2	Q16864;Q16864-2						0	-0.106248			0	-0.0690031	3	3	3	33.6	33.6	33.6	13.37	0	12.483	2	2	1	1	2	3	3	3	2	2	2	1	1	2	3	3	3	2	26.1	26.1	10.1	10.1	26.1	33.6	33.6
2204	IMMT	MICOS complex subunit MIC60	Q16891;Q16891-3;B9A067	Q16891;Q16891-3;B9A067;D6RAW4	MitoCarta3.0	MIM			+	1.02923	-0.291987		+	1.33216	-0.272332	53	1	0	71	5.3	0	83.677	0	27.068	1	1	1	1	1	1	1	0	1	0	0	0	0	0	0	0	0	0	64.8	62	65.3	59.9	62.1	66.5	60.4
2205	IMMT	MICOS complex subunit MIC60	Q16891-2	Q16891-2	MitoCarta3.0	MIM			+	1.83043	-0.239374		+	2.16027	-0.219401	54	54	0	70.5	70.5	0	82.624	0	323.31	44	41	44	39	40	43	39	36	41	0	0	0	0	0	0	0	0	0	64.3	61.4	64.8	59.3	61.6	66	59.6
2206	IMMT	MICOS complex subunit MIC60	Q16891-4	Q16891-4	MitoCarta3.0	MIM				0	NaN			0	NaN	52	1	0	70.9	3.2	0	83.548	0	34.192	1	1	1	1	1	1	1	1	1	0	0	0	0	0	0	0	0	0	64.7	62	65.3	59.8	62.1	66.4	60.4
2207	INF2	Inverted formin-2	Q27J81-2;Q27J81;A0A0A0MQU1	Q27J81-2;Q27J81;A0A0A0MQU1;Q27J81-3						0	NaN			0	NaN	19	19	19	20.5	20.5	20.5	134.62	0	92.702	0	0	0	15	14	14	1	2	0	0	0	0	15	14	14	1	2	0	0	0	0	16.2	16	15	0.9
2210	ALG11	GDP-Man:Man(3)GlcNAc(2)-PP-Dol alpha-1,2-mannosyltransferase	Q2TAA5;A0A3B3ISU2	Q2TAA5;A0A3B3ISU2;A0A3B3ISP7;A0A3B3IS90						0	NaN			0	NaN	5	5	5	13.4	13.4	13.4	55.65	0	10.159	0	2	0	3	3	3	4	4	3	0	2	0	3	3	3	4	4	3	0	4.3	0	6.9	6.9	10.2	8.3
2217	NDUFAF6	NADH dehydrogenase (ubiquinone) complex I, assembly factor 6	Q330K2-2;Q330K2;A0A075B6P0	Q330K2-2;Q330K2;A0A075B6P0;E5RGD6;E5RFN5;H0YBT9	MitoCarta3.0	MIM				0	NaN			0	NaN	4	4	4	18.5	18.5	18.5	32.847	0	11.233	0	1	0	0	2	3	1	3	3	0	1	0	0	2	3	1	3	3	0	4.6	0	0	8.2	12.8	4.6
2220	VMA21	Vacuolar ATPase assembly integral membrane protein VMA21	Q3ZAQ7;Q3ZAQ7-2	Q3ZAQ7;Q3ZAQ7-2						0.264942	-0.0261086			0.513813	-0.056258	3	3	3	34.7	34.7	34.7	11.354	0	27.598	2	3	2	3	2	3	3	2	3	2	3	2	3	2	3	3	2	3	21.8	34.7	21.8	34.7	24.8	34.7	34.7
2221	TUBB8	Tubulin beta-8 chain	Q3ZCM7;A0A075B736;Q5SQY0	Q3ZCM7;A0A075B736;Q5SQY0						0	NaN			0	NaN	11	2	2	24.5	7.4	7.4	49.775	0	260.91	1	1	1	2	1	2	2	1	1	1	1	1	2	1	2	2	1	1	24.3	24.3	22.5	24.5	24.3	24.5	24.5
2222	TIMM50	Mitochondrial import inner membrane translocase subunit TIM50	Q3ZCQ8;Q3ZCQ8-2;Q3ZCQ8-3;M0R003;M0R1Y4;M0R2F8	Q3ZCQ8;Q3ZCQ8-2;Q3ZCQ8-3;M0R003;M0R1Y4;M0R2F8;M0R0C3;M0R2Q2;M0QXC3;M0R2Z3;M0R303;M0R2D2;M0R047	MitoCarta3.0	MIM				1.22699	0.0896988	+	+	4.23068	0.720927	15	15	15	41.9	41.9	41.9	39.646	0	305.92	7	9	9	14	12	13	12	12	12	7	9	9	14	12	13	12	12	12	25.8	34.3	31.4	39.1	39.1	39.1	39.1
2224	GXYLT1	Glucoside xylosyltransferase 1	Q4G148-2;Q4G148	Q4G148-2;Q4G148						0	0.20223			0	0.0375029	5	5	5	13.9	13.9	13.9	46.8	0	8.1159	2	2	0	3	2	3	2	3	4	2	2	0	3	2	3	2	3	4	6.8	6.8	0	8.8	6.8	9	4.9
2225	ANO6	Anoctamin-6	Q4KMQ2-3;Q4KMQ2;Q4KMQ2-2;Q4KMQ2-4	Q4KMQ2-3;Q4KMQ2;Q4KMQ2-2;Q4KMQ2-4					+	0.884614	0.373818		+	0.865754	0.365059	22	22	22	28.4	28.4	28.4	103.96	0	153.82	10	17	4	19	17	16	16	18	19	10	17	4	19	17	16	16	18	19	13.5	22.3	5.4	24.7	22.4	20.9	21.2
2229	C11orf73	Protein Hikeshi	Q53FT3;E9PJB2;E9PPG8	Q53FT3;E9PJB2;E9PPG8;A0A087WYW7						0	NaN			0	NaN	3	3	3	15.2	15.2	15.2	21.627	0	14.447	1	1	1	2	2	2	2	2	2	1	1	1	2	2	2	2	2	2	6.6	6.6	6.6	11.2	11.2	11.2	11.2
2231	HSD17B12	Very-long-chain 3-oxoacyl-CoA reductase	Q53GQ0;A0A1B0GV93;A0A1B0GVY6	Q53GQ0;A0A1B0GV93;A0A1B0GVY6;E9PI21;Q53GQ0-2;A0A1B0GW85;A0A1B0GU83				+	+	2.99928	0.374014		+	1.98547	0.29956	17	17	17	59	59	59	34.324	0	323.31	9	13	9	13	15	16	15	15	13	9	13	9	13	15	16	15	15	13	32.7	46.2	33.3	44.2	56.1	58.3	55.8
2232	AGK	Acylglycerol kinase, mitochondrial	Q53H12;E9PC15;A0A3B3ITD0;A0A3B3ISZ0;A0A3B3ISY9;A0A0G2JLG5;E9PG39	Q53H12;E9PC15;A0A3B3ITD0;A0A3B3ISZ0;A0A3B3ISY9;A0A0G2JLG5;E9PG39;A0A3B3ITX7;A0A3B3ITV0;A0A3B3IS09;A0A3B3IUC9;A0A0G2JLD0;A0A3B3IRM6;Q53H12-2;F8WDD1	MitoCarta3.0	MIM				0.990985	-0.169754			0.486464	-0.0847499	25	25	25	67.5	67.5	67.5	47.137	0	323.31	22	22	19	24	23	23	22	24	25	22	22	19	24	23	23	22	24	25	61.8	60.2	58.1	63.3	65.4	67.3	58.5
2235	TMEM177	Transmembrane protein 177	Q53S58	Q53S58;B8ZZT5;C9J6F8	MitoCarta3.0	MIM				0	-0.00630045			0	-0.0671482	3	3	3	8.7	8.7	8.7	33.76	0	5.0369	2	2	1	2	2	1	3	3	3	2	2	1	2	2	1	3	3	3	5.1	5.1	2.9	6.4	6.4	2.3	8.7
2237	OCIAD2	OCIA domain-containing protein 2	Q56VL3	Q56VL3;D6RD77;J3KPI9;Q56VL3-2	MitoCarta3.0	unknown				0	NaN			0	NaN	5	5	5	32.5	32.5	32.5	16.953	0	12.387	2	2	0	1	2	3	1	0	3	2	2	0	1	2	3	1	0	3	14.9	14.9	0	8.4	14.3	20.8	8.4
2238	SFT2D3	Vesicle transport protein SFT2C	Q587I9	Q587I9						0	NaN			0	NaN	5	5	5	28.4	28.4	28.4	21.789	0	53.22	1	2	0	3	4	2	2	2	4	1	2	0	3	4	2	2	2	4	8.4	11.6	0	20	21.4	13	15.3
2241	TMEM41B	Transmembrane protein 41B	Q5BJD5;E9PJ42;Q5BJD5-3;Q5BJD5-2	Q5BJD5;E9PJ42;Q5BJD5-3;Q5BJD5-2						0.038545	-0.00328509			0.571186	-0.0361822	6	6	6	22	22	22	32.513	0	28.762	3	3	2	4	3	4	5	5	5	3	3	2	4	3	4	5	5	5	13.1	13.1	10	15.5	12.4	15.5	18.2
2242	TMEM97	Transmembrane protein 97	Q5BJF2;J3KT68	Q5BJF2;J3KT68;Q86XC5;J3KTD1						0.743685	-0.0968758			0.963425	-0.105433	4	4	4	18.8	18.8	18.8	20.848	0	87.865	4	4	3	4	4	4	4	4	4	4	4	3	4	4	4	4	4	4	18.8	18.8	17	18.8	18.8	18.8	18.8
2243	TMEM128	Transmembrane protein 128	Q5BJH2	Q5BJH2						1.29164	0.0379073			1.31	0.0378806	2	2	2	16.4	16.4	16.4	18.822	0	15.955	2	2	2	2	2	2	2	2	2	2	2	2	2	2	2	2	2	2	16.4	16.4	16.4	16.4	16.4	16.4	16.4
2244	YIF1B	Protein YIF1B	Q5BJH7-3;Q5BJH7;Q5BJH7-4;Q5BJH7-5;Q5BJH7-6;K7ERQ0;K7ERY2	Q5BJH7-3;Q5BJH7;Q5BJH7-4;Q5BJH7-5;Q5BJH7-6;K7ERQ0;K7ERY2						0.570423	-0.055148			2.00325	-0.073386	5	5	3	20.9	20.9	12.9	33.964	0	54.907	3	5	1	5	5	5	4	3	3	1	3	0	3	3	3	2	2	2	16.1	20.9	4.2	20.9	20.9	20.9	20.9
2246	ALG10B;ALG10	Putative Dol-P-Glc:Glc(2)Man(9)GlcNAc(2)-PP-Dol alpha-1,2-glucosyltransferase;Dol-P-Glc:Glc(2)Man(9)GlcNAc(2)-PP-Dol alpha-1,2-glucosyltransferase	Q5I7T1;Q5BKT4	Q5I7T1;Q5BKT4;F8VWA9;F5H5T2;F8VXJ0;F5GZZ6						0.0894389	0.0177816			0.909035	0.0955439	5	5	5	10.1	10.1	10.1	55.447	0	10.169	2	4	2	3	3	3	2	4	2	2	4	2	3	3	3	2	4	2	4.9	8	4.9	7	7	7	4.9
2249	RABL3	Rab-like protein 3	Q5HYI8;C9JXM3	Q5HYI8;C9JXM3;F8WF50;F8WDC7;H7C533;F8WAX9				+	+	2.80206	-0.299695		+	2.37985	-0.232514	15	15	15	82.6	82.6	82.6	26.422	0	284.41	13	12	10	12	12	15	13	13	13	13	12	10	12	12	15	13	13	13	68.6	57.2	55.1	71.6	66.1	82.6	57.6
2250	COQ5	2-methoxy-6-polyprenyl-1,4-benzoquinol methylase, mitochondrial	Q5HYK3;F8VVX6;F8VP53;F8VVW7;B4DP72	Q5HYK3;F8VVX6;F8VP53;F8VVW7;B4DP72;Q5HYK3-2	MitoCarta3.0	MIM				1.27364	0.130357			1.06611	0.104403	10	10	10	40.4	40.4	40.4	37.14	0	34.126	4	3	5	5	6	7	7	7	6	4	3	5	5	6	7	7	7	6	14.7	10.1	16.5	18.3	24.2	23.9	25.1
2251	EMC4	ER membrane protein complex subunit 4	Q5J8M3;H0YK61;H0YNK8;Q5J8M3-2	Q5J8M3;H0YK61;H0YNK8;Q5J8M3-2;S4R329;H0YNK0;H0YLP8;Q5J8M3-3;H0YMH5;H0YN63						0.514661	0.145565			0.601847	0.181735	7	7	7	51.9	51.9	51.9	20.086	0	30.299	3	5	3	3	3	5	2	2	5	3	5	3	3	3	5	2	2	5	21.3	32.2	19.7	19.7	26.8	39.3	14.2
2255	TOR1AIP1	Torsin-1A-interacting protein 1	Q5JTV8-3;A0A0A0MSK5;J3KN66;Q5JTV8;H0Y4R4	Q5JTV8-3;A0A0A0MSK5;J3KN66;Q5JTV8;H0Y4R4;Q5JTV8-2;H0YD16;H0YDU3						0.389191	0.0384464			0.224147	0.0124391	19	19	18	34.4	34.4	32.7	66.319	0	127.53	9	12	11	14	14	13	12	16	14	8	11	10	13	13	12	11	15	13	19.7	23.5	22.3	26	27.7	24.5	24.7
2256	AARS2	Alanine--tRNA ligase, mitochondrial	Q5JTZ9	Q5JTZ9	MitoCarta3.0	Matrix				0	NaN			0	NaN	11	11	11	12.7	12.7	12.7	107.34	0	24.295	1	1	1	5	2	2	7	5	4	1	1	1	5	2	2	7	5	4	1.1	1.5	1.2	6	2.4	1.9	8.5
2264	COX20	Cytochrome c oxidase protein 20 homolog	Q5RI15;Q5RI15-2	Q5RI15;Q5RI15-2	MitoCarta3.0	MIM				0	0.00808493			0	0.0445491	5	5	5	33.9	33.9	33.9	13.291	0	41.738	2	3	1	3	4	3	3	3	4	2	3	1	3	4	3	3	3	4	22	32.2	11.9	32.2	33.1	32.2	32.2
2268	MANEA	Glycoprotein endo-alpha-1,2-mannosidase	Q5SRI9	Q5SRI9;X6R7A2						1.55267	-0.151322			0.982467	-0.0944319	8	8	8	23.6	23.6	23.6	53.67	0	23.625	4	6	5	6	4	6	6	6	6	4	6	5	6	4	6	6	6	6	8.9	17.7	10.4	17.7	8.9	17.7	17.7
2269	SLC25A30	Kidney mitochondrial carrier protein 1	Q5SVS4;Q5SVS4-2	Q5SVS4;Q5SVS4-2;A0A087WWR9;E5RIW6;F6SL11;O95258-2;O95258;O95258-3	MitoCarta3.0	MIM				0	NaN			0	NaN	3	3	3	12.4	12.4	12.4	32.474	0	7.315	0	0	0	3	2	3	3	3	2	0	0	0	3	2	3	3	3	2	0	0	0	12.4	8.6	12.4	12.4
2271	ODR4	Protein odr-4 homolog	Q5SWX8-4;Q5SWX8;Q5SWX8-3;Q5SWX8-2	Q5SWX8-4;Q5SWX8;Q5SWX8-3;Q5SWX8-2						0	0.0725115			0	-0.0390372	4	4	4	10.2	10.2	10.2	47.592	0	8.812	2	3	2	3	4	3	2	3	3	2	3	2	3	4	3	2	3	3	5	7.3	5	7.8	10.2	7.8	5
2272	CERS2	Ceramide synthase 2	Q5SZE1;Q96G23;H0YNU7;Q5SZE3;H0YKH6;Q5SZE4	Q5SZE1;Q96G23;H0YNU7;Q5SZE3;H0YKH6;Q5SZE4;Q5SZE2;H0YLQ6						1.29867	-0.116432			0.88111	-0.0717484	5	5	5	20.4	20.4	20.4	36.373	0	70.053	4	5	3	4	5	4	3	5	3	4	5	3	4	5	4	3	5	3	13.8	20.4	10.9	13.8	20.4	13.8	8.6
2275	RARS2	Probable arginine--tRNA ligase, mitochondrial	Q5T160	Q5T160;H0Y450	MitoCarta3.0	Matrix				1.31037	0.0995967			0.469687	0.0389377	17	17	17	31.3	31.3	31.3	65.505	0	47.419	7	11	7	10	10	9	10	11	11	7	11	7	10	10	9	10	11	11	13	20.6	12.5	17.6	18.7	16.4	18.2
2291	WLS	Protein wntless homolog	Q5T9L3;Q5T9L3-2;E9PM62;Q7Z430;E9PQK1;Q5T9L3-3	Q5T9L3;Q5T9L3-2;E9PM62;Q7Z430;E9PQK1;Q5T9L3-3;E9PKJ0;E9PJW4;H0YDL2;H0YCG9;E9PM23						0	0.0355374			0	0.10687	7	7	7	12.4	12.4	12.4	62.253	0	11.12	0	2	0	4	3	4	5	6	4	0	2	0	4	3	4	5	6	4	0	4.6	0	8.5	6.8	8.5	9.1
2298	NTPCR	Cancer-related nucleoside-triphosphatase	Q5TDF0;Q9BSD7	Q5TDF0;Q9BSD7					+	1.34724	0.190746			0.624812	0.0929759	9	9	9	46.9	46.9	46.9	25.072	0	34.026	3	4	3	4	5	4	6	5	4	3	4	3	4	5	4	6	5	4	19.7	24.6	19.3	24.6	28.9	24.6	32.9
2300	RP13-360B22.2;TMEM164	Transmembrane protein 164	Q9H617;Q5U3C3;Q5U3C3-2	Q9H617;Q5U3C3;Q5U3C3-2						0.0159808	-0.00248202			0	0.0705736	3	3	3	14.7	14.7	14.7	29.231	0	28.753	2	2	1	1	2	1	2	2	3	2	2	1	1	2	1	2	2	3	9.7	9.7	7	7	9.7	7	9.7
2302	MANEAL	Glycoprotein endo-alpha-1,2-mannosidase-like protein	Q5VSG8;Q5VSG8-3	Q5VSG8;Q5VSG8-3;E9PMU5;H0YCZ3;Q5VSG8-2						2.14013	0.100974		+	2.9749	0.158623	5	5	5	12.7	12.7	12.7	51.316	0	49.987	3	3	2	3	4	4	3	4	2	3	3	2	3	4	4	3	4	2	9.6	9.6	6.6	9.6	11.2	11.2	9.6
2304	2021-03-01	Mitochondrial amidoxime-reducing component 1	Q5VT66;Q5VT66-2;A0A494C1P3;H7BYZ9;Q5VT66-3	Q5VT66;Q5VT66-2;A0A494C1P3;H7BYZ9;Q5VT66-3;X6RIL1;H0YDX4	MitoCarta3.0	MOM				1.2531	0.0687442			0.94025	0.0547531	16	16	15	55.8	55.8	51.3	37.499	0	318.04	13	12	10	13	11	13	13	12	14	12	11	9	12	10	12	12	11	13	47.5	45.1	39.5	50.1	44.2	50.4	49.9
2307	CDKAL1	Threonylcarbamoyladenosine tRNA methylthiotransferase	Q5VV42;Q5VV42-2	Q5VV42;Q5VV42-2						0.469498	0.045081			0.280962	0.0305618	10	10	10	19.9	19.9	19.9	65.111	0	20.827	8	8	4	7	6	4	5	5	7	8	8	4	7	6	4	5	5	7	15.7	15.7	6.7	13.5	11.6	8.1	10.4
2308	GPR107	Protein GPR107	Q5VW38-2;G5E994;Q5VW38;Q5VW38-3	Q5VW38-2;G5E994;Q5VW38;Q5VW38-3;U3KQD2						0.764563	0.158209			0.601124	0.136162	11	11	11	23.4	23.4	23.4	61.975	0	82.681	2	5	3	6	7	8	9	10	8	2	5	3	6	7	8	9	10	8	4.7	9.1	6	12.1	14.1	18.1	18.3
2310	LYPLAL1	Lysophospholipase-like protein 1	Q5VWZ2-2;Q5VWZ2	Q5VWZ2-2;Q5VWZ2	MitoCarta3.0	unknown				0.248424	0.035905			0.0751735	-0.0164857	8	8	8	44.3	44.3	44.3	24.476	0	13.704	3	3	3	4	4	4	7	5	4	3	3	3	4	4	4	7	5	4	14.5	14.5	11.8	19	23.1	20.4	35.7
2311	ECM29;KIAA0368	Proteasome-associated protein ECM29 homolog	Q5VYK3;J3KN16;R4GMY1	Q5VYK3;J3KN16;R4GMY1;R4GMY3;F6XAQ5				+	+	2.51935	0.758482	+	+	3.5893	0.74107	37	37	37	25.5	25.5	25.5	204.29	0	185.51	4	7	2	26	30	29	31	30	16	4	7	2	26	30	29	31	30	16	2.4	4.6	1.8	18.1	21	19.7	21.2
2316	STEAP3	Metalloreductase STEAP3	Q658P3-2;Q658P3-3;Q658P3;B8ZZX6;Q658P3-4	Q658P3-2;Q658P3-3;Q658P3;B8ZZX6;Q658P3-4						1.33394	-0.152056			1.43116	-0.153139	11	11	11	27.9	27.9	27.9	55.651	0	73.786	8	10	7	10	8	9	8	8	9	8	10	7	10	8	9	8	8	9	20.3	25.7	17.5	26.1	20.9	23.9	22.5
2318	GLT8D1	Glycosyltransferase 8 domain-containing protein 1	Q68CQ7;C9J880;Q68CQ7-2	Q68CQ7;C9J880;Q68CQ7-2;C9JPK4;C9JNB0;C9JY96						1.0191	0.156304			0.917588	0.131397	9	9	9	31.3	31.3	31.3	41.935	0	68.246	3	4	2	4	7	7	8	6	7	3	4	2	4	7	7	8	6	7	10	12.4	5.7	12.4	24.5	21.3	27.2
2319	MBLAC2	Metallo-beta-lactamase domain-containing protein 2	Q68D91;Q68D91-2	Q68D91;Q68D91-2						1.50651	0.144191			1.10716	0.0913781	14	14	14	60.9	60.9	60.9	31.371	0	128.55	9	10	8	11	8	7	12	9	10	9	10	8	11	8	7	12	9	10	38.7	45.5	37.6	51.6	40.5	33.3	55.6
2326	ATL3	Atlastin-3	Q6DD88;F5H6I7	Q6DD88;F5H6I7;F5GWF8						1.32897	0.113691			0.409131	0.0473965	18	18	18	49.9	49.9	49.9	60.541	0	319.55	8	7	6	9	10	9	11	16	14	8	7	6	9	10	9	11	16	14	21.6	19.8	17.9	23.5	28.8	28.7	32.5
2330	LAMTOR1	Ragulator complex protein LAMTOR1	Q6IAA8;F5GX19;F5H3Y3;H0YFI1;F5H479	Q6IAA8;F5GX19;F5H3Y3;H0YFI1;F5H479						0.431743	0.020576			0.0405514	0.00353511	6	6	6	59	59	59	17.745	0	9.4771	3	2	1	3	3	3	2	4	1	3	2	1	3	3	3	2	4	1	33.5	16.1	8.1	24.2	23.6	23.6	15.5
2331	GRAMD4	GRAM domain-containing protein 4	Q6IC98	Q6IC98;H0Y5A3;Q6IC98-2						0	0.172604			0	-0.0380332	10	10	10	17.6	17.6	17.6	66.407	0	38.572	1	5	0	1	3	5	5	7	6	1	5	0	1	3	5	5	7	6	1.6	9.5	0	1.6	6.1	9.5	9.7
2335	SLC25A25	Calcium-binding mitochondrial carrier protein SCaMC-2	Q6KCM7-6;Q6KCM7;Q6KCM7-4;Q6KCM7-5;Q6KCM7-2;Q6KCM7-3	Q6KCM7-6;Q6KCM7;Q6KCM7-4;Q6KCM7-5;Q6KCM7-2;Q6KCM7-3;M0QZP9;H7C4Z4;M0R1W8;M0QZJ5;M0QZT4;Q9BV35-4;Q9BV35-2;Q9BV35;Q9BV35-3	MitoCarta3.0	MIM				0	NaN			0	NaN	6	6	6	19.4	19.4	19.4	40.589	0	9.505	2	3	1	3	3	3	2	3	5	2	3	1	3	3	3	2	3	5	4.6	7.4	2.2	12	7.7	7.4	6
2338	SLC18B1	MFS-type transporter SLC18B1	Q6NT16;A0A3B3ISL3;A0A3B3IT67;A0A3B3IU67	Q6NT16;A0A3B3ISL3;A0A3B3IT67;A0A3B3IU67					+	2.4063	-0.188473			2.37908	-0.121292	4	4	4	11	11	11	48.868	0	12.526	2	4	2	1	2	1	2	2	3	2	4	2	1	2	1	2	2	3	4.8	11	4.8	2.4	4.8	2.4	4.8
2339	SLC25A24	Calcium-binding mitochondrial carrier protein SCaMC-1	Q6NUK1;Q6NUK1-2	Q6NUK1;Q6NUK1-2;A0A3B3IU96;J3KN42;H3BMI3	MitoCarta3.0	MIM				0.6583	0.0399316			0.724701	0.0453259	29	29	29	60.6	60.6	60.6	53.354	0	323.31	23	24	20	27	26	24	26	23	24	23	24	20	27	26	24	26	23	24	53.7	50.3	44.4	60.6	58.7	57	60.6
2340	RETSAT	All-trans-retinol 13,14-reductase	Q6NUM9;Q6NUM9-2;H7C3J0	Q6NUM9;Q6NUM9-2;H7C3J0;H7BZ16;H7BZ81;H0YGU3					+	1.46859	0.261115		+	1.36567	0.245402	18	18	18	34.3	34.3	34.3	66.819	0	82.251	8	11	5	13	13	13	14	14	15	8	11	5	13	13	13	14	14	15	18.4	23.1	11.1	27.2	27.2	26.7	28
2341	RINT1	RAD50-interacting protein 1	Q6NUQ1	Q6NUQ1						0	NaN			0	NaN	2	2	2	4.4	4.4	4.4	90.631	0	2.9515	0	1	0	1	1	1	1	2	2	0	1	0	1	1	1	1	2	2	0	1.5	0	1.5	1.5	1.5	1.5
2344	ARMC6	Armadillo repeat-containing protein 6	Q6NXE6-2;Q6NXE6;F5GWV0;F5H4P3;F5H2X2;F5H2K4;B4E1N1;F5H052	Q6NXE6-2;Q6NXE6;F5GWV0;F5H4P3;F5H2X2;F5H2K4;B4E1N1;F5H052;F5H3X1;F5GZP0;F5H6J3;F5H7V0;H0YGL0;H0YGQ5;H0YH65					+	1.81846	0.21784		+	2.37001	0.159498	8	8	8	20.8	20.8	20.8	51.547	0	81.821	2	5	3	6	6	5	6	5	5	2	5	3	6	6	5	6	5	5	4.2	13.2	7.6	15.5	16.8	13.7	16.8
2345	LPCAT3	Lysophospholipid acyltransferase 5	Q6P1A2;F5H0M4;Q6P1A2-2	Q6P1A2;F5H0M4;Q6P1A2-2;B7Z3N5;F5GYT3;F5H680;F5H7K7						1.23519	0.0735041			1.90192	0.107302	11	11	11	29.6	29.6	29.6	56.034	0	194.5	4	7	4	7	9	10	7	9	10	4	7	4	7	9	10	7	9	10	9	16	9	22	25.7	27.9	19.3
2347	SLC27A4	Long-chain fatty acid transport protein 4	Q6P1M0	Q6P1M0;Q6P1M0-2;Q6PCB7-2;Q6PCB7						0.850807	0.158939			1.1126	0.203449	19	19	19	33.4	33.4	33.4	72.063	0	89.17	8	8	5	10	17	14	12	13	12	8	8	5	10	17	14	12	13	12	16.5	12.9	10.3	18.8	30.8	28	24.6
2349	MED27	Mediator of RNA polymerase II transcription subunit 27	Q6P2C8-2;Q6P2C8;A0A494C0K7;A0A494C0P0	Q6P2C8-2;Q6P2C8;A0A494C0K7;A0A494C0P0;Q6P2C8-4						0	NaN			0	NaN	5	5	5	28.4	28.4	28.4	31.351	0	9.6293	1	3	1	2	1	3	3	2	2	1	3	1	2	1	3	3	2	2	4.4	14.5	4.4	9.8	4.4	16.4	16.4
2354	SFXN4	Sideroflexin-4	Q6P4A7;Q6P4A7-2	Q6P4A7;Q6P4A7-2	MitoCarta3.0	MIM				0.788194	-0.096285			0.817549	-0.0921715	6	6	3	22.8	22.8	13.4	37.998	0	113.65	5	5	3	5	6	6	5	6	6	3	3	2	2	3	3	2	3	3	20.2	20.2	12.2	17.5	22.8	22.8	17.5
2356	CASC4	Protein CASC4	Q6P4E1-2;Q6P4E1-5;Q6P4E1;A0A3B3IRW9	Q6P4E1-2;Q6P4E1-5;Q6P4E1;A0A3B3IRW9;H0YM51;Q6P4E1-3;H0YMR0						0	NaN			0	-0.170843	7	7	7	18.2	18.2	18.2	43.332	0	20.007	4	4	1	3	2	2	3	1	3	4	4	1	3	2	2	3	1	3	13.7	12.4	4.5	10.5	7.6	7.4	10.8
2358	INTS5	Integrator complex subunit 5	Q6P9B9	Q6P9B9						0	NaN			0	NaN	6	6	6	7.8	7.8	7.8	107.99	0	7.6959	0	0	0	0	2	2	2	5	2	0	0	0	0	2	2	2	5	2	0	0	0	0	2.3	2.3	2.3
2360	DARS2	Aspartate--tRNA ligase, mitochondrial	Q6PI48;A0A3B3ISK7;A0A3B3IS01;A0A3B3IT01;A0A3B3ITS3;A0A3B3IS54	Q6PI48;A0A3B3ISK7;A0A3B3IS01;A0A3B3IT01;A0A3B3ITS3;A0A3B3IS54;A0A3B3ITK9;A0A3B3IT89	MitoCarta3.0	Matrix				0	NaN			0	NaN	21	21	21	36.6	36.6	36.6	73.562	0	39.218	0	1	0	2	2	2	0	0	1	0	1	0	2	2	2	0	0	1	0	1.4	0	2.6	4.5	2.6	0
2361	TMEM65	Transmembrane protein 65	Q6PI78	Q6PI78	MitoCarta3.0	MIM			+	1.42257	0.211057			1.34233	0.199189	4	4	4	17.5	17.5	17.5	25.498	0	9.2948	2	2	2	4	4	3	4	4	4	2	2	2	4	4	3	4	4	4	9.2	9.2	9.2	17.5	17.5	12.5	17.5
2363	TRIM65	Tripartite motif-containing protein 65	Q6PJ69;H0YGS7	Q6PJ69;H0YGS7;H0YG27;K7EJ59;K7EM44						0	NaN			0	NaN	15	15	15	40.8	40.8	40.8	57.353	0	59.507	1	0	0	0	0	0	3	2	3	1	0	0	0	0	0	3	2	3	1.9	0	0	0	0	0	5.8
2364	BRAT1	BRCA1-associated ATM activator 1	Q6PJG6	Q6PJG6;Q6PJG6-3;Q6PJG6-2						0	NaN			0	NaN	13	13	13	23.1	23.1	23.1	88.118	0	55.514	0	0	2	5	5	5	5	3	3	0	0	2	5	5	5	5	3	3	0	0	4.8	6.8	7.9	6.8	7.6
2366	OGFOD3	2-oxoglutarate and iron-dependent oxygenase domain-containing protein 3	Q6PK18;Q6PK18-2;J3QRG1	Q6PK18;Q6PK18-2;J3QRG1;K7ENS7;J3QLI8						0.905474	0.169786			0.641709	0.100792	7	7	7	28.8	28.8	28.8	35.646	0	18.63	1	4	2	5	3	3	4	3	5	1	4	2	5	3	3	4	3	5	4.1	19.7	8.5	18.8	11.9	11.9	14.1
2367	TRAF7	E3 ubiquitin-protein ligase TRAF7	Q6Q0C0;Q6Q0C0-2	Q6Q0C0;Q6Q0C0-2;H3BR17;A0A087WUB0						0	NaN			0	NaN	18	18	18	34.3	34.3	34.3	74.608	0	44.414	13	13	14	0	0	0	0	0	0	13	13	14	0	0	0	0	0	0	26.6	25.7	26.7	0	0	0	0
2368	AGTRAP	Type-1 angiotensin II receptor-associated protein	Q6RW13	Q6RW13;D6RB40;D6RBK6;X6R9H3;Q6RW13-4;Q6RW13-3;Q6RW13-5					+	1.53577	0.16272			1.44931	0.155028	4	4	1	35.2	35.2	10.7	17.419	0	96.86	3	4	4	4	3	2	2	2	4	1	1	1	1	1	1	1	1	1	30.2	35.2	35.2	35.2	29.6	24.5	24.5
2371	CYP20A1	Cytochrome P450 20A1	Q6UW02;E9PHG5;Q6UW02-2;C9J8K7	Q6UW02;E9PHG5;Q6UW02-2;C9J8K7;F8WBE2;Q8WZ13						1.23756	0.0694801			1.04077	0.0599465	17	17	17	47.4	47.4	47.4	52.432	0	227.26	12	11	6	11	14	13	12	13	16	12	11	6	11	14	13	12	13	16	30.7	26.8	15.2	27.9	39.2	36.4	35.1
2375	LCLAT1	Lysocardiolipin acyltransferase 1	Q6UWP7-3;Q6UWP7	Q6UWP7-3;Q6UWP7;C9K0C3;Q6UWP7-2;C9J5S5;C9JA02;C9JMW2;C9JUV9;C9JXY8;C9J6F4						0.53215	0.0701278			0.752162	0.0707596	12	12	12	33.2	33.2	33.2	44.561	0	53.036	7	7	5	8	9	8	6	9	10	7	7	5	8	9	8	6	9	10	19.9	19.1	15.4	21.8	25.5	21.8	17.3
2377	DHRS13	Dehydrogenase/reductase SDR family member 13	Q6UX07;Q6UX07-2	Q6UX07;Q6UX07-2;Q6UX07-3						0	NaN			0	NaN	6	6	6	18	18	18	40.848	0	9.9869	1	2	2	5	2	4	3	4	3	1	2	2	5	2	4	3	4	3	2.1	5.6	5.6	14.9	6.4	11.7	8.8
2381	HACD2	Very-long-chain (3R)-3-hydroxyacyl-CoA dehydratase 2	Q6Y1H2;C9JWG1	Q6Y1H2;C9JWG1;H7C4K8					+	1.7093	-0.204974			0.64567	-0.173302	4	4	4	16.9	16.9	16.9	28.368	0	11.769	4	3	3	3	3	4	3	2	3	4	3	3	3	3	4	3	2	3	16.9	12.2	12.2	13.4	12.2	16.9	12.2
2383	CERS6	Ceramide synthase 6	Q6ZMG9;Q6ZMG9-2	Q6ZMG9;Q6ZMG9-2						0.0988503	0.0158334			0.0141252	0.00262912	5	5	5	19	19	19	44.889	0	21.924	1	3	2	4	3	5	5	5	3	1	3	2	4	3	5	5	5	3	2.6	6.5	4.4	13.8	9.6	19	19
2386	DPY19L3	Probable C-mannosyltransferase DPY19L3	Q6ZPD9;K7ELH8	Q6ZPD9;K7ELH8;Q6ZPD9-2;Q8N6Q4;K7ELG1;S4R3D3;K7ELB5						1.15938	0.152802			1.44559	0.167391	9	9	9	11.5	11.5	11.5	83.196	0	35.174	3	4	2	3	7	7	5	6	6	3	4	2	3	7	7	5	6	6	3.6	5.2	2.5	3.6	9.9	8.4	7
2387	TMPPE	Transmembrane protein with metallophosphoesterase domain	Q6ZT21-2;Q6ZT21	Q6ZT21-2;Q6ZT21						0	0.123523			0	0.0732744	2	2	2	7.9	7.9	7.9	34.078	0	11.26	0	2	1	1	2	2	2	2	2	0	2	1	1	2	2	2	2	2	0	7.9	3.2	4.7	7.9	7.9	7.9
2390	MBOAT2	Lysophospholipid acyltransferase 2	Q6ZWT7	Q6ZWT7;H7C5D1;C9J2H7						0.0305709	0.00640154			0.339887	0.0493409	13	13	13	26.2	26.2	26.2	59.526	0	48.886	4	6	7	3	8	11	5	7	8	4	6	7	3	8	11	5	7	8	6.9	9.4	18.3	5.2	16.7	24.2	10.6
2391	TMTC3	Transmembrane and TPR repeat-containing protein 3	Q6ZXV5-2;Q6ZXV5	Q6ZXV5-2;Q6ZXV5;F8VRY4;F8W044;F8VR71						0.194417	0.0215952			0.552072	0.0450501	30	30	28	37.6	37.6	36.4	103.88	0	323.31	19	25	18	23	23	27	25	25	26	18	23	18	21	21	25	23	23	24	23.9	29.2	22.9	27.2	27.7	34.8	29.8
2393	IKBIP	Inhibitor of nuclear factor kappa-B kinase-interacting protein	Q70UQ0-4	Q70UQ0-4					+	1.34882	0.21349			0	-0.0341985	6	6	4	17.8	17.8	12.2	43.083	0	89.622	3	2	1	6	1	2	3	3	2	2	1	0	4	1	1	2	2	1	9.3	5.8	3.2	17.8	2.7	5.8	9.3
2394	TMUB2	Transmembrane and ubiquitin-like domain-containing protein 2	Q71RG4-3;Q71RG4-2;Q71RG4;K7EKW3;E7ESS3	Q71RG4-3;Q71RG4-2;Q71RG4;K7EKW3;E7ESS3						0.279346	-0.0333716			1.32971	-0.133449	3	3	3	34.8	34.8	34.8	18.541	0	87.28	2	3	3	3	3	3	3	3	2	2	3	3	3	3	3	3	3	2	23.2	34.8	34.8	34.8	34.8	34.8	34.8
2395	TUBA1A;TUBA3E	Tubulin alpha-1A chain;Tubulin alpha-3E chain	Q71U36;Q71U36-2;P0DPH8;P0DPH7;P0DPH7-2;Q6PEY2	Q71U36;Q71U36-2;P0DPH8;P0DPH7;P0DPH7-2;Q6PEY2;F8VQQ4						1.8646	0.13991			1.65302	0.106929	30	30	1	82.9	82.9	3.1	50.135	0	323.31	22	24	21	28	27	27	27	28	27	1	1	1	1	1	1	1	1	1	62.5	65.9	58.8	74.5	79.8	79.8	81.4
2396	BTN2A1	Butyrophilin subfamily 2 member A1	Q7KYR7-5;Q7KYR7;Q7KYR7-1;Q7KYR7-3;Q7KYR7-6;Q7KYR7-4	Q7KYR7-5;Q7KYR7;Q7KYR7-1;Q7KYR7-3;Q7KYR7-6;Q7KYR7-4;Q8WVV5;H7C542;C9JNC3;C9JAJ6;H7BYC3;C9IY66;Q8WVV5-3;Q8WVV5-5;Q8WVV5-2;Q8WVV5-4						0	NaN			0	NaN	6	6	6	13.3	13.3	13.3	53.203	0	7.8252	0	1	0	4	4	2	0	2	5	0	1	0	4	4	2	0	2	5	0	2.1	0	8.4	8.6	4.7	0
2397	COX15	Cytochrome c oxidase assembly protein COX15 homolog	Q7KZN9;Q7KZN9-2;A0A3B3IRX1	Q7KZN9;Q7KZN9-2;A0A3B3IRX1	MitoCarta3.0	MIM				0.403248	-0.029424			0.0959273	-0.010019	8	8	8	24.1	24.1	24.1	46.03	0	24.53	4	6	3	5	4	5	5	4	5	4	6	3	5	4	5	5	4	5	12.2	17.8	8.8	16.6	12.2	14.1	14.1
2399	SV2A	Synaptic vesicle glycoprotein 2A	Q7L0J3-2;Q7L0J3	Q7L0J3-2;Q7L0J3						0	NaN			0	NaN	2	2	2	3.4	3.4	3.4	76.618	0	4.6763	0	0	0	1	1	0	2	2	1	0	0	0	1	1	0	2	2	1	0	0	0	1.5	1.9	0	3.4
2401	BZW1	Basic leucine zipper and W2 domain-containing protein 1	Q7L1Q6;Q7L1Q6-4;Q7L1Q6-3;Q7L1Q6-2;C9IZ80	Q7L1Q6;Q7L1Q6-4;Q7L1Q6-3;Q7L1Q6-2;C9IZ80;C9JFN4;C9J188;C9JWF5;C9JV57;H0Y503						0.0606202	0.0138822			0.181911	-0.0321061	14	14	13	34.8	34.8	33.2	48.043	0	29.468	9	7	6	9	9	11	13	9	9	8	6	5	8	8	10	12	8	8	18.4	14.6	13.6	20	23.9	23.2	31.7
2408	FASTKD5	FAST kinase domain-containing protein 5	Q7L8L6	Q7L8L6	MitoCarta3.0	Matrix				0	NaN			0	NaN	6	6	6	9.6	9.6	9.6	86.573	0	10.959	0	1	0	2	4	2	5	3	2	0	1	0	2	4	2	5	3	2	0	1.3	0	2.6	6.4	2.6	7.7
2409	DPH6	Diphthine--ammonia ligase	Q7L8W6;H0YNH5	Q7L8W6;H0YNH5;H0YND7;Q7L8W6-2						0	NaN			0	NaN	5	5	5	21.7	21.7	21.7	30.306	0	7.8828	1	1	0	2	2	2	3	2	1	1	1	0	2	2	2	3	2	1	2.6	2.6	0	7.1	11.2	6	9.4
2412	HS2ST1	Heparan sulfate 2-O-sulfotransferase 1	Q7LGA3;Q7LGA3-2;Q7LGA3-3;K7EP71	Q7LGA3;Q7LGA3-2;Q7LGA3-3;K7EP71						0.337804	-0.044374			0.391111	-0.0368935	12	12	12	39.6	39.6	39.6	41.881	0	248.28	6	9	7	10	8	8	10	9	9	6	9	7	10	8	8	10	9	9	20.5	25	22.8	29.8	25.6	22.8	34.6
2416	ERMP1	Endoplasmic reticulum metallopeptidase 1	Q7Z2K6;E7ER77	Q7Z2K6;E7ER77;A0A0C4DGF0;Q7Z2K6-2						0.745402	-0.0555894			0.215014	-0.0145149	25	25	25	30.2	30.2	30.2	100.23	0	207.44	14	20	13	19	17	20	19	17	21	14	20	13	19	17	20	19	17	21	17	24.8	15.3	24.8	22.8	25.6	23.6
2417	ATG9A	Autophagy-related protein 9A	Q7Z3C6;Q7Z3C6-2;H7C152	Q7Z3C6;Q7Z3C6-2;H7C152;H7C1G6;Q7Z3C6-3;C9JX27;C9IYZ9;C9JKV7;C9JDK4;C9JXG2;C9JS65;C9JFV2;F2Z3I6;C9JD65					+	1.82051	0.241041			1.49597	0.17756	13	13	13	20.6	20.6	20.6	94.446	0	52.446	2	5	1	8	9	8	6	8	10	2	5	1	8	9	8	6	8	10	2.9	7.3	1.7	11.8	14.2	10.8	8.8
2418	MAVS	Mitochondrial antiviral-signaling protein	Q7Z434-4;Q7Z434	Q7Z434-4;Q7Z434	MitoCarta3.0	MOM				1.07056	0.0520035			0.618577	0.0366023	7	7	7	36.8	36.8	36.8	40.467	0	105.99	5	5	4	6	6	5	5	6	7	5	5	4	6	6	5	5	6	7	24.1	21.6	18	27.3	33.3	23.8	21.6
2420	GOLGA7	Golgin subfamily A member 7	Q7Z5G4;Q7Z5G4-3	Q7Z5G4;Q7Z5G4-3						1.01028	0.13139			1.29053	0.0788242	6	6	6	46	46	46	15.824	0	17.186	5	4	2	5	5	5	3	5	5	5	4	2	5	5	5	3	5	5	40.1	34.3	19	40.1	40.1	40.1	21.2
2421	PTAR1	Protein prenyltransferase alpha subunit repeat-containing protein 1	Q7Z6K3;X6R9N0	Q7Z6K3;X6R9N0;F5GXY1;J3KQP8						0	NaN			0	NaN	9	9	9	25.9	25.9	25.9	46.405	0	34.33	8	7	8	1	1	0	0	1	1	8	7	8	1	1	0	0	1	1	23.6	19.9	22.6	2.2	2.2	0	0
2424	PIGW	Phosphatidylinositol-glycan biosynthesis class W protein	Q7Z7B1	Q7Z7B1						0	-0.167294			0	NaN	3	3	3	5.6	5.6	5.6	56.881	0	7.8475	2	3	1	1	1	1	0	1	2	2	3	1	1	1	1	0	1	2	3.8	5.6	2.2	1.6	1.6	1.6	0
2425	TMED4	Transmembrane emp24 domain-containing protein 4	Q7Z7H5;Q7Z7H5-3;Q7Z7H5-2;F8W7F7	Q7Z7H5;Q7Z7H5-3;Q7Z7H5-2;F8W7F7						1.46643	0.0968704			1.13768	0.0803687	9	8	8	42.3	34.8	34.8	25.943	0	275.49	5	8	7	7	8	7	6	7	7	5	8	7	7	8	7	6	7	7	36.1	42.3	40.1	42.3	42.3	42.3	38.8
2427	SLFN11	Schlafen family member 11	Q7Z7L1	Q7Z7L1;Q68D06-2;Q68D06;K7EIM3;K7ER38;C9JUT2;Q08AF3;K7EJJ3;K7ES87;C9JDG6;C9J902;Q6IEE8-2				+	+	2.70255	0.296298		+	2.35828	0.200444	24	24	24	28.4	28.4	28.4	102.83	0	97.047	6	8	7	14	15	12	15	17	18	6	8	7	14	15	12	15	17	18	9	12.4	10.1	16.9	19.1	15.4	18
2428	TMEM179B	Transmembrane protein 179B	Q7Z7N9	Q7Z7N9;G3V185						0	0.17328			0	0.0697888	3	3	3	15.5	15.5	15.5	23.55	0	11.12	3	2	1	2	3	3	3	2	3	3	2	1	2	3	3	3	2	3	15.5	12.3	7.3	12.3	15.5	15.5	15.5
2429	GALNT7	N-acetylgalactosaminyltransferase 7;Polypeptide N-acetylgalactosaminyltransferase	Q86SF2;H0YAH3	Q86SF2;H0YAH3;E9PBY3;H0YAK0						1.47862	0.0742572			1.42262	0.0490042	20	20	20	34.1	34.1	34.1	75.388	0	204.64	10	15	9	12	14	15	10	15	14	10	15	9	12	14	15	10	15	14	16.4	23.4	16.4	20.5	25.3	28.5	16
2430	SCD5	Stearoyl-CoA desaturase 5	Q86SK9;Q86SK9-2	Q86SK9;Q86SK9-2						0.724629	-0.118009			1.0461	-0.181472	5	5	5	16.1	16.1	16.1	37.61	0	11.853	3	3	2	4	2	3	4	4	4	3	3	2	4	2	3	4	4	4	10.6	12.4	6.4	16.1	7	10.6	12.4
2433	TMEM55B	Type 1 phosphatidylinositol 4,5-bisphosphate 4-phosphatase	Q86T03;Q86T03-2	Q86T03;Q86T03-2;G3V5T5;H0YJ90						0	0.144883			0	0.097631	4	3	3	19.5	15.9	15.9	29.469	0	19.689	1	2	1	3	3	3	3	3	3	1	2	1	3	3	3	3	3	3	7.9	15.5	7.9	19.5	19.5	19.5	19.5
2434	SYVN1	E3 ubiquitin-protein ligase synoviolin	Q86TM6-2;Q86TM6-3;Q86TM6;E9PMA1	Q86TM6-2;Q86TM6-3;Q86TM6;E9PMA1;E9PK19					+	1.35701	-0.25304			1.25042	-0.181908	4	4	4	6.9	6.9	6.9	61.731	0	9.1712	1	4	2	3	3	3	2	3	3	1	4	2	3	3	3	2	3	3	1.6	6.9	2.8	4.6	5.1	5.7	3.9
2438	TMEM135	Transmembrane protein 135	Q86UB9-2;Q86UB9;E9PQL0	Q86UB9-2;Q86UB9;E9PQL0;E9PJX0;E9PIS2						0	-0.150796			0.436034	-0.0914277	8	8	8	20.2	20.2	20.2	49.913	0	16.236	1	6	4	4	5	4	1	1	6	1	6	4	4	5	4	1	1	6	3.7	16.5	9.2	8.5	12.2	7.3	1.8
2439	MTDH	Protein LYRIC	Q86UE4;E5RJU9	Q86UE4;E5RJU9;H0YB56						0	NaN			0	NaN	5	5	5	11.7	11.7	11.7	63.836	0	85.678	0	2	0	2	1	1	5	4	3	0	2	0	2	1	1	5	4	3	0	4	0	5.2	3.1	2.1	11.7
2441	AGPAT6	Glycerol-3-phosphate acyltransferase 4	Q86UL3;E5RIA1;E5RHA6	Q86UL3;E5RIA1;E5RHA6;Q53EU6						0	0.181454			0	0.0883341	6	6	6	14.9	14.9	14.9	52.07	0	42.356	0	2	2	0	2	3	3	3	5	0	2	2	0	2	3	3	3	5	0	4.8	4.8	0	4.8	6.8	7.9
2442	KTN1	Kinectin	Q86UP2-2;Q86UP2-3;Q86UP2-4;Q86UP2	Q86UP2-2;Q86UP2-3;Q86UP2-4;Q86UP2						0	0.121672			0	0.0169859	4	4	4	4.5	4.5	4.5	149.61	0	11.87	1	2	0	2	2	2	4	4	2	1	2	0	2	2	2	4	4	2	0.7	2.8	0	1.5	1.6	1.5	4.5
2445	GPR180	Integral membrane protein GPR180	Q86V85	Q86V85						0.0759616	0.0125629			0.213106	0.0073034	5	5	5	13	13	13	49.395	0	45.277	3	3	3	5	4	4	5	4	4	3	3	3	5	4	4	5	4	4	8.9	8.6	8.6	13	10.5	10.5	13
2446	CAND1	Cullin-associated NEDD8-dissociated protein 1	Q86VP6;Q86VP6-2;A0A0C4DGH5	Q86VP6;Q86VP6-2;A0A0C4DGH5;H0YH27;Q86VP6-3					+	1.11678	0.21222			0.659677	0.229072	35	35	32	32.4	32.4	30.2	136.37	0	77.678	1	3	4	9	7	7	7	9	1	1	3	4	9	7	6	7	9	1	1.1	3.2	4.2	8.9	6.7	7.2	7.2
2447	COMTD1	Catechol O-methyltransferase domain-containing protein 1	Q86VU5;R4GNF4	Q86VU5;R4GNF4	MitoCarta3.0	Membrane				0	0.0978754			0	0.0326598	5	5	5	25.6	25.6	25.6	28.808	0	28.344	0	3	0	4	5	4	3	4	3	0	3	0	4	5	4	3	4	3	0	12.2	0	15.6	25.6	15.6	12.6
2448	SLC26A11	Sodium-independent sulfate anion transporter	Q86WA9	Q86WA9;I3L1H1;I3L3K8;I3L266;I3L124;I3L0N9						0	-0.236522			0	-0.140561	5	5	5	8.4	8.4	8.4	65.298	0	8.3723	2	4	3	3	2	5	2	1	4	2	4	3	3	2	5	2	1	4	3.3	6.8	5.4	4.6	3.6	8.4	3.3
2451	CHSY1	Chondroitin sulfate synthase 1	Q86X52	Q86X52						0	NaN			0	NaN	6	6	6	9	9	9	91.783	0	10.436	3	6	4	0	0	0	0	0	0	3	6	4	0	0	0	0	0	0	4.5	9	6.2	0	0	0	0
2454	ANKLE2	Ankyrin repeat and LEM domain-containing protein 2	Q86XL3;Q86XL3-2	Q86XL3;Q86XL3-2;F5H6J0						0.558402	0.0661842			0.124926	-0.0104063	19	19	17	22.9	22.9	20.9	104.11	0	87.227	7	8	4	11	10	9	11	12	11	7	7	4	11	9	8	10	10	10	8.3	10.1	5.4	14.4	12.7	12.4	15
2456	TMEM219	Insulin-like growth factor-binding protein 3 receptor	Q86XT9;I3L4B3;I3L2J7	Q86XT9;I3L4B3;I3L2J7;H3BML8						0	-0.0830911			0	-0.0605342	3	3	3	16.7	16.7	16.7	25.724	0	13.251	2	1	2	2	2	3	3	3	3	2	1	2	2	2	3	3	3	3	11.2	5.8	11.2	11.2	11.2	16.7	16.7
2458	NDUFA11	NADH dehydrogenase [ubiquinone] 1 alpha subcomplex subunit 11	Q86Y39;K7EQ77;K7EK78;K7EP35;K7EMT4;Q86Y39-2	Q86Y39;K7EQ77;K7EK78;K7EP35;K7EMT4;Q86Y39-2	MitoCarta3.0	MIM			+	1.44854	-0.186851			0.545359	-0.0669174	6	6	6	57.4	57.4	57.4	14.852	0	19.377	2	5	3	2	4	6	2	3	3	2	5	3	2	4	6	2	3	3	21.3	48.2	21.3	18.4	33.3	57.4	24.1
2459	DNAAF5	Dynein assembly factor 5, axonemal	Q86Y56;Q86Y56-2;H0Y650	Q86Y56;Q86Y56-2;H0Y650;E9PGY2;Q86Y56-3;H7C3B1						0	NaN			0	NaN	16	16	16	24.1	24.1	24.1	93.52	0	56.408	0	1	1	12	10	9	10	15	9	0	1	1	12	10	9	10	15	9	0	1.4	1.3	17.5	14.9	13.6	17.1
2460	STX12	Syntaxin-12	Q86Y82;B1AJQ6	Q86Y82;B1AJQ6						1.88435	0.0874252			2.24739	0.10216	12	12	12	57.2	57.2	57.2	31.642	0	323.31	10	9	7	11	11	11	10	11	11	10	9	7	11	11	11	10	11	11	44.2	40.9	33	54.7	54.7	54	52.2
2461	DOLPP1	Dolichyldiphosphatase 1	Q86YN1;Q86YN1-2	Q86YN1;Q86YN1-2						0.539079	0.192094			0.842438	0.275775	7	7	7	29	29	29	27.03	0	66.937	3	4	2	5	5	6	6	7	5	3	4	2	5	5	6	6	7	5	13.4	16.4	10.5	21.8	26.1	29	23.5
2462	RAB43	Ras-related protein Rab-43	Q86YS6	Q86YS6						0	NaN			0	NaN	5	5	5	24.5	24.5	24.5	23.339	0	9.9647	1	0	1	2	3	3	4	2	3	1	0	1	2	3	3	4	2	3	3.8	0	3.8	9.4	16	16.5	20.8
2465	ZDHHC13	Palmitoyltransferase ZDHHC13	Q8IUH4;Q8IUH4-2;Q8IUH4-3	Q8IUH4;Q8IUH4-2;Q8IUH4-3						1.10084	-0.171476			0.70674	-0.0853434	12	12	11	24.8	24.8	23.2	70.86	0	60.738	6	10	3	6	6	8	3	4	6	5	9	2	5	6	7	3	4	6	13.3	21.5	5.8	12.2	13.2	16.6	5.3
2468	TRAPPC5	Trafficking protein particle complex subunit 5	Q8IUR0;M0QZQ8	Q8IUR0;M0QZQ8						0	NaN			0	NaN	7	7	7	46.3	46.3	46.3	20.783	0	36.019	1	4	1	5	3	4	4	5	4	1	4	1	5	3	4	4	5	4	4.8	20.7	4.3	34.6	23.4	20.7	30.3
2474	GLB1L2	Beta-galactosidase-1-like protein 2	Q8IW92	Q8IW92						1.15856	0.0469007			0.314132	0.0167626	11	11	11	23	23	23	72.078	0	65.467	5	6	4	5	7	8	7	5	7	5	6	4	5	7	8	7	5	7	9.1	12.9	9.3	11.2	16.5	17.9	13.5
2475	SLC44A2	Choline transporter-like protein 2	Q8IWA5-3;Q8IWA5;Q8IWA5-2	Q8IWA5-3;Q8IWA5;Q8IWA5-2;K7EPV6;K7ESF5;K7ER17;K7EMN3;K7ESP7						0	0.0398518			0	0.0896244	7	7	7	9.8	9.8	9.8	79.845	0	8.1655	2	2	0	5	1	0	4	3	5	2	2	0	5	1	0	4	3	5	2.4	2.4	0	7	2.3	0	5.1
2478	DNAJC10	DnaJ homolog subfamily C member 10	Q8IXB1;Q8IXB1-2;A0A494C1G5;Q8IXB1-3	Q8IXB1;Q8IXB1-2;A0A494C1G5;Q8IXB1-3;E7EP04;Q71S60;A0A087WXH7;H7C1G0				+	+	1.43373	0.592			0	NaN	21	21	21	25.7	25.7	25.7	91.079	0	83.645	3	5	3	1	0	2	7	5	7	3	5	3	1	0	2	7	5	7	3.5	5.9	3.7	0.9	0	2.5	8.6
2479	RHOT2	Mitochondrial Rho GTPase 2	Q8IXI1;H3BST5;I3L2C6	Q8IXI1;H3BST5;I3L2C6;H3BUX4;Q8IXI1-2;H3BU27;H3BMP9;H3BVI5	MitoCarta3.0	MOM	2			0.11829	-0.00334136			0.127233	-0.00875791	17	16	16	40.5	38.7	38.7	68.117	0	323.31	10	11	10	12	11	11	12	13	16	10	11	10	12	11	11	12	13	16	25.2	28.5	25.9	34.8	31.9	28.5	33.5
2480	RHOT1	Mitochondrial Rho GTPase 1;Mitochondrial Rho GTPase	Q8IXI2-2;Q8IXI2;Q8IXI2-4;H7BXZ6	Q8IXI2-2;Q8IXI2;Q8IXI2-4;H7BXZ6;Q8IXI2-6;J3QLG2;J3KSR5	MitoCarta3.0	MOM	1			0	NaN			0	NaN	30	1	1	58.6	1.7	1.7	74.751	0	3.2681	0	0	0	1	0	1	1	1	1	0	0	0	1	0	1	1	1	1	12.9	10.2	10.2	48.6	52.2	50.2	46.5
2481	RHOT1	Mitochondrial Rho GTPase 1	Q8IXI2-3	Q8IXI2-3;A0A494C061;A0A2R8Y4I2;J3KRG7	MitoCarta3.0	MOM	1	+	+	4.39459	0.833944	+	+	5.43144	0.934938	31	31	0	55.9	55.9	0	79.547	0	323.31	8	6	6	25	28	27	24	25	23	0	0	0	0	0	0	0	0	0	12.2	9.6	9.6	45.3	51.4	47.9	43.3
2483	GALNT12	Polypeptide N-acetylgalactosaminyltransferase 12	Q8IXK2	Q8IXK2						0	NaN			0	NaN	5	4	4	8.4	6.2	6.2	66.938	0	5.8773	2	1	1	2	1	2	3	3	2	2	1	1	2	1	2	3	3	2	5.5	3.6	3.8	5.5	3.8	5.3	7.1
2484	NRM	Nurim	Q8IXM6;H0Y6T6;Q8IXM6-2	Q8IXM6;H0Y6T6;Q8IXM6-2						0	0.10361			0	0.0179693	5	5	5	25.6	25.6	25.6	29.379	0	6.3449	0	2	0	3	2	4	3	3	3	0	2	0	3	2	4	3	3	3	0	11.5	0	15.3	11.5	19.5	11.8
2485	SLC35F2	Solute carrier family 35 member F2	Q8IXU6;E9PJD1;Q8IXU6-3;Q8IXU6-2	Q8IXU6;E9PJD1;Q8IXU6-3;Q8IXU6-2;E9PKZ2;E9PRY2						0.351463	0.0326489			0.594406	0.0569137	5	5	5	22.2	22.2	22.2	41.211	0	110.44	3	4	3	4	4	5	4	4	4	3	4	3	4	4	5	4	4	4	17.1	19.3	17.1	19.3	19.3	22.2	19.3
2486	TMEM192	Transmembrane protein 192	Q8IY95;Q8IY95-2	Q8IY95;Q8IY95-2;D6RAZ6						1.02816	0.11306			1.1366	0.134869	6	6	6	25.1	25.1	25.1	30.922	0	31.42	3	3	3	4	5	4	5	4	4	3	3	3	4	5	4	5	4	4	15.5	15.5	15.5	18.1	21.4	19.2	21.4
2491	KIAA2013	Uncharacterized protein KIAA2013	Q8IYS2;Q8IYS2-2	Q8IYS2;Q8IYS2-2				+	+	2.54233	-0.240408		+	2.55604	-0.239723	18	18	18	41.3	41.3	41.3	69.156	0	226.63	10	15	12	16	13	13	14	15	13	10	15	12	16	13	13	14	15	13	22.6	32.3	25.1	36.6	28.5	30.4	31.7
2492	ANKRD13A	Ankyrin repeat domain-containing protein 13A	Q8IZ07;H0YIN8	Q8IZ07;H0YIN8;S4R3D2;F8W150;S4R3U2;Q6ZTN6-2;Q6ZTN6;Q6ZTN6-3						0	NaN			0	NaN	6	6	6	10.7	10.7	10.7	67.618	0	11.887	1	3	0	4	2	2	3	4	3	1	3	0	4	2	2	3	4	3	1.5	5.1	0	6.9	4.2	3.6	4.9
2494	ELMOD2	ELMO domain-containing protein 2	Q8IZ81;D6RBS5	Q8IZ81;D6RBS5;D6RHX2;V9GY58						0.20794	0.00680351			1.07065	-0.051833	11	11	11	36.9	36.9	36.9	34.96	0	50.404	7	9	6	8	8	8	9	10	10	7	9	6	8	8	8	9	10	10	24.6	29	20.1	24.6	31.1	29	34.5
2499	ORMDL3	ORM1-like protein 3	Q8N138-4;Q8N138;J3KTF9;J3QRM9	Q8N138-4;Q8N138;J3KTF9;J3QRM9						0.0346377	0.00643444			0.0460226	0.00711854	3	2	2	24.8	16.8	16.8	15.689	0	50.085	2	1	2	2	2	2	2	2	2	2	1	2	2	2	2	2	2	2	24.8	19	24.8	24.8	24.8	24.8	24.8
2501	NDUFAF2	Mimitin, mitochondrial	Q8N183	Q8N183;D6RA56;H0YA50	MitoCarta3.0	MIM				0.329648	0.0433326			0.129642	0.0252465	12	12	12	56.2	56.2	56.2	19.856	0	137.28	6	7	8	9	8	11	10	10	8	6	7	8	9	8	11	10	10	8	39.6	43.8	49.7	50.9	43.8	56.2	50.9
2502	NUP93	Nuclear pore complex protein Nup93	Q8N1F7;H3BVG0;Q8N1F7-2	Q8N1F7;H3BVG0;Q8N1F7-2;H3BPA9;H3BM93;H3BRI8;H3BNN5;H3BV11;H3BP95;H3BMX0;H3BV15;H3BVE2;H3BRD9;H3BNG7				+	+	4.38897	-0.428313	+	+	4.69091	-0.4904	44	44	44	56.5	56.5	56.5	93.487	0	323.31	35	39	33	28	27	25	29	27	26	35	39	33	28	27	25	29	27	26	47.9	52.6	42.6	43.6	38.2	35.8	38.8
2505	GHDC	GH3 domain-containing protein	Q8N2G8;Q8N2G8-3;K7ESN3;Q8N2G8-2	Q8N2G8;Q8N2G8-3;K7ESN3;Q8N2G8-2;K7EL54;K7EQ41;K7EJT7					+	1.43992	0.290947		+	1.13612	0.238837	16	16	16	37.4	37.4	37.4	57.522	0	166.42	8	9	3	10	15	12	11	12	12	8	9	3	10	15	12	11	12	12	16.2	18.1	4.7	20	36	22.8	21.5
2506	ABHD12	Monoacylglycerol lipase ABHD12	Q8N2K0-2;Q8N2K0;Q8N2K0-3;A0A5F9ZHQ0;A0A5F9ZHQ8;A0A5F9ZH71;A0A5F9ZH49;A0A5F9ZHH2;I3L206;A0A5F9ZGW7;A0A5F9ZH28	Q8N2K0-2;Q8N2K0;Q8N2K0-3;A0A5F9ZHQ0;A0A5F9ZHQ8;A0A5F9ZH71;A0A5F9ZH49;A0A5F9ZHH2;I3L206;A0A5F9ZGW7;A0A5F9ZH28;Q5T712;A0A5F9ZGT4;A0A5F9ZHM3;I3L294;A0A5F9ZGZ9;A0A5F9ZHF0;I3L1V0;I3L380;A0A5F9ZHG5;I3L440;A0A5F9ZHE8						0	NaN			0	NaN	14	14	14	38.6	38.6	38.6	45.558	0	42.726	2	2	1	6	7	7	6	12	8	2	2	1	6	7	7	6	12	8	6.9	6.7	2	17.6	18.8	18.1	18.3
2507	SLC35F6	Solute carrier family 35 member F6	Q8N357	Q8N357;F8WCT7						1.23745	0.16432			0.832306	0.103284	3	3	3	8.9	8.9	8.9	40.214	0	15.424	1	2	1	2	3	2	2	3	2	1	2	1	2	3	2	2	3	2	3.2	7	3.2	7	8.9	7	7
2508	GALNT16	Polypeptide N-acetylgalactosaminyltransferase 16	Q8N428-2;Q8N428	Q8N428-2;Q8N428						0	0.0604235			0	0.0266504	6	6	6	12.5	12.5	12.5	60.971	0	7.8431	1	2	0	4	2	4	3	4	3	1	2	0	4	2	4	3	4	3	2.4	3.9	0	9	3.9	6.8	5.4
2510	TMEM55A	Type 2 phosphatidylinositol 4,5-bisphosphate 4-phosphatase	Q8N4L2;E5RFT4;E5RIY0	Q8N4L2;E5RFT4;E5RIY0;E5RJC2;E5RIP9						0	0.0377994			0	0.0700823	5	5	4	25.7	25.7	21.8	28.081	0	21.649	1	3	0	3	4	3	1	3	2	1	2	0	2	3	2	0	2	1	10.1	18.3	0	17.9	21.4	18.3	3.9
2512	MMGT1	Membrane magnesium transporter 1	Q8N4V1;Q8N4V1-2	Q8N4V1;Q8N4V1-2				+	+	4.26354	-0.179747		+	3.79794	-0.177902	4	4	4	33.6	33.6	33.6	14.686	0	95.767	3	4	3	3	3	3	3	3	4	3	4	3	3	3	3	3	3	4	33.6	33.6	25.2	33.6	33.6	33.6	33.6
2513	RAB42	Putative Ras-related protein Rab-42	Q8N4Z0-1;Q8N4Z0	Q8N4Z0-1;Q8N4Z0						0	NaN			0	NaN	1	1	1	8.6	8.6	8.6	11.364	0.0037771	1.9768	1	1	0	1	0	1	1	0	1	1	1	0	1	0	1	1	0	1	8.6	8.6	0	8.6	0	8.6	8.6
2514	TMEM199	Transmembrane protein 199	Q8N511;J3KS81;J3KRW7	Q8N511;J3KS81;J3KRW7					+	3.90686	-0.175181		+	3.13139	-0.173151	9	9	9	34.6	34.6	34.6	23.13	0	23.283	5	6	5	6	5	6	5	3	5	5	6	5	6	5	6	5	3	5	23.1	24.5	23.1	28.8	21.2	26.4	23.1
2517	CISD2	CDGSH iron-sulfur domain-containing protein 2	Q8N5K1;A0A2R8Y540;I3L1N9	Q8N5K1;A0A2R8Y540;I3L1N9;D6RCF4				+	+	1.85534	0.394041		+	1.83011	0.37138	9	9	9	57	57	57	15.278	0	135.75	8	8	6	9	9	9	9	9	9	8	8	6	9	9	9	9	9	9	56.3	56.3	50.4	57	57	57	57
2518	JAGN1	Protein jagunal homolog 1	Q8N5M9	Q8N5M9;A0A3B3ITE9						0.819106	-0.0641915			3.09961	-0.117482	5	5	5	24	24	24	21.125	0	49.959	5	3	5	4	4	4	4	4	5	5	3	5	4	4	4	4	4	5	24	19.7	24	20.2	20.2	20.2	20.2
2519	PARP16	Mono [ADP-ribose] polymerase PARP16	Q8N5Y8;Q8N5Y8-3;Q8N5Y8-2	Q8N5Y8;Q8N5Y8-3;Q8N5Y8-2;H3BV75						0.313158	0.0535916			0.158877	0.0286283	10	10	10	30.1	30.1	30.1	36.382	0	20.641	3	4	3	5	5	8	6	5	5	3	4	3	5	5	8	6	5	5	10.2	14	10.2	17.4	17.1	27.3	20.5
2520	KRTCAP2	Keratinocyte-associated protein 2	Q8N6L1;Q8N6L1-2	Q8N6L1;Q8N6L1-2						1.69885	-0.134152			1.42207	-0.0773983	1	1	1	12.5	12.5	12.5	14.678	0	43.51	1	1	1	1	1	1	1	1	1	1	1	1	1	1	1	1	1	1	12.5	12.5	12.5	12.5	12.5	12.5	12.5
2523	EMC1	ER membrane protein complex subunit 1	Q8N766-3;Q8N766-2;Q8N766;Q8N766-4	Q8N766-3;Q8N766-2;Q8N766;Q8N766-4;A0A286YEW0;Q5TG59;H7C4E3;H7C5A2						0.443103	-0.0473231			0.468194	-0.0907297	38	38	38	46.2	46.2	46.2	111.69	0	323.31	27	29	21	27	29	31	24	27	28	27	29	21	27	29	31	24	27	28	36.9	37.4	25.6	37.8	40.4	43.3	33.8
2526	C4orf32	Uncharacterized protein C4orf32	Q8N8J7	Q8N8J7						0.0907694	0.0162581			0.325671	-0.0499714	4	4	4	44.7	44.7	44.7	14.652	0	19.183	2	2	3	2	3	2	3	4	2	2	2	3	2	3	2	3	4	2	20.5	20.5	27.3	20.5	27.3	20.5	27.3
2532	CNEP1R1	Nuclear envelope phosphatase-regulatory subunit 1	Q8N9A8;Q8N9A8-2;H3BUT5;H3BN40;Q8N9A8-3	Q8N9A8;Q8N9A8-2;H3BUT5;H3BN40;Q8N9A8-3;H3BLY8;H3BMF1					+	2.06757	-0.150499			1.82884	-0.152774	4	4	4	40	40	40	14.267	0	18.451	4	4	4	3	3	3	2	3	3	4	4	4	3	3	3	2	3	3	40	40	40	31.2	31.2	31.2	23.2
2534	GDPD1	Glycerophosphodiester phosphodiesterase domain-containing protein 1	Q8N9F7;Q8N9F7-2;Q8N9F7-3;J3QQN7	Q8N9F7;Q8N9F7-2;Q8N9F7-3;J3QQN7;J3KTA9;J3QRR6						0.964371	0.126838			0.794029	0.114009	18	18	18	62.1	62.1	62.1	36.167	0	127.31	9	12	7	16	15	16	14	14	14	9	12	7	16	15	16	14	14	14	36.3	49	30.9	58.9	50	59.6	47.5
2535	POMGNT2	Protein O-linked-mannose beta-1,4-N-acetylglucosaminyltransferase 2	Q8NAT1	Q8NAT1						1.54936	-0.0824776			2.24927	-0.13354	16	16	16	35.3	35.3	35.3	66.615	0	64.735	10	9	7	9	11	9	11	13	11	10	9	7	9	11	9	11	13	11	22.2	18.4	15.7	18.4	24.5	21.2	24.5
2536	PDDC1	Parkinson disease 7 domain-containing protein 1	Q8NB37;Q8NB37-2;H0YE25;H0YF25;E9PLI5;E9PQD8;Q8NB37-3	Q8NB37;Q8NB37-2;H0YE25;H0YF25;E9PLI5;E9PQD8;Q8NB37-3;H0YER3;Q8NB37-4						0	NaN			0	NaN	6	6	6	38.6	38.6	38.6	23.297	0	60.144	4	5	4	0	0	1	0	0	0	4	5	4	0	0	1	0	0	0	30.5	35	30.5	0	0	4.5	0
2542	XXYLT1	Xyloside xylosyltransferase 1	Q8NBI6;A0A140T9D0;Q8NBI6-2	Q8NBI6;A0A140T9D0;Q8NBI6-2;Q8NBI6-3;H7C2F4;F8WEN6						0.616076	0.0431053			0.357793	0.0154867	14	14	14	44	44	44	43.806	0	90.446	4	5	6	9	12	10	13	11	11	4	5	6	9	12	10	13	11	11	10.7	14.8	17.3	26	40.5	30.3	38.9
2543	GOLM1	Golgi membrane protein 1	Q8NBJ4-2;Q8NBJ4	Q8NBJ4-2;Q8NBJ4;F8WAT9;C9JYM4;C9J941					+	1.44209	-0.181166			1.08952	-0.165697	13	13	13	33	33	33	44.272	0	50.556	7	9	5	7	7	7	5	10	9	7	9	5	7	7	7	5	10	9	18.2	20.7	14.6	16.9	19.7	18.7	13.6
2544	UBAC2	Ubiquitin-associated domain-containing protein 2	Q8NBM4;X6R5E5;Q8NBM4-3;Q8NBM4-2;Q8NBM4-4	Q8NBM4;X6R5E5;Q8NBM4-3;Q8NBM4-2;Q8NBM4-4;Q8NBM4-5;A0A087WXT1;Q5JUH4				+	+	2.86991	-0.281007		+	2.91767	-0.214912	12	12	12	43.3	43.3	43.3	38.963	0	61.809	9	10	9	9	7	8	7	8	8	9	10	9	9	7	8	7	8	8	32.6	34.6	32.3	31.7	26.5	32.3	26.5
2545	PCYOX1L	Prenylcysteine oxidase-like	Q8NBM8;D6R9J0	Q8NBM8;D6R9J0;E7EVZ5						0	NaN			0	NaN	3	3	3	5.5	5.5	5.5	54.646	0	3.1859	1	1	1	1	2	1	2	2	2	1	1	1	1	2	1	2	2	2	2.2	2.2	2.2	2.2	3.8	1.6	3.8
2546	TMEM87A	Transmembrane protein 87A	Q8NBN3;Q8NBN3-3;Q8NBN3-2	Q8NBN3;Q8NBN3-3;Q8NBN3-2						0	NaN			0	NaN	5	5	5	11	11	11	63.429	0	11.039	0	2	1	4	4	3	4	5	2	0	2	1	4	4	3	4	5	2	0	4	1.8	7.2	7.2	5	9.7
2547	RDH13	Retinol dehydrogenase 13	Q8NBN7;Q8NBN7-2;G8JLA1	Q8NBN7;Q8NBN7-2;G8JLA1;K7EMY5;K7EQB5;K7ERV1	MitoCarta3.0	MIM				0.237833	0.0361295			0.581871	-0.0613085	8	8	8	29.9	29.9	29.9	35.932	0	35.628	3	3	2	6	3	8	7	7	6	3	3	2	6	3	8	7	7	6	10.3	10.3	6.9	24.2	10.3	29.9	27.5
2548	TXNDC5	Thioredoxin domain-containing protein 5	Q8NBS9;Q8NBS9-2	Q8NBS9;Q8NBS9-2						0.415979	0.1456			0.144985	0.0645199	14	14	14	37.3	37.3	37.3	47.628	0	98.824	2	6	4	7	4	3	5	6	5	2	6	4	7	4	3	5	6	5	4.6	15	10.6	16.7	10.6	8.1	13.4
2549	ATAD1	ATPase family AAA domain-containing protein 1	Q8NBU5;Q8NBU5-2	Q8NBU5;Q8NBU5-2	MitoCarta3.0	MOM				1.44256	-0.0650034			0.850901	-0.0229131	16	16	16	51	51	51	40.744	0	85.236	8	11	8	10	10	10	12	10	10	8	11	8	10	10	10	12	10	10	26	33	25.5	32.1	30.2	27.7	39.1
2555	LEMD2	LEM domain-containing protein 2	Q8NC56	Q8NC56;H7C2Z0;Q8NC56-2;H0Y9B7;D6RBV0;D6R958;H0Y8H8						1.71391	0.123222			0.605753	0.050014	12	12	12	25.6	25.6	25.6	56.974	0	69.612	5	7	1	9	7	7	10	11	7	5	7	1	9	7	7	10	11	7	10.3	14.9	2.6	19.7	14.5	14.5	22.7
2563	C3orf58	Deleted in autism protein 1	Q8NDZ4;E7ET39;C9JY09;Q8NDZ4-2	Q8NDZ4;E7ET39;C9JY09;Q8NDZ4-2						0	0.125502			0	-0.0101698	10	10	10	30.7	30.7	30.7	49.481	0	16.273	0	4	0	4	4	4	7	5	7	0	4	0	4	4	4	7	5	7	0	10.5	0	10.9	9.8	11.6	21.6
2565	CNNM3	Metal transporter CNNM3	Q8NE01;Q8NE01-2;Q8NE01-3	Q8NE01;Q8NE01-2;Q8NE01-3;Q6P4Q7						0	0.0752656			0	0.00831079	10	10	10	16.7	16.7	16.7	76.118	0	23.947	1	4	1	4	5	3	7	8	4	1	4	1	4	5	3	7	8	4	1.3	5.4	1.3	8.9	10.2	5	11.5
2566	CHDH	Choline dehydrogenase, mitochondrial	Q8NE62	Q8NE62;C9JYW4;C9J7D8	MitoCarta3.0	MIM				0	-0.0297561			0.0239302	0.00435138	7	7	7	17.2	17.2	17.2	65.358	0	18.162	2	3	1	5	4	0	3	2	5	2	3	1	5	4	0	3	2	5	4.4	7.1	1.5	13.1	8.4	0	5.6
2569	MCU	Calcium uniporter protein, mitochondrial	Q8NE86-3;Q8NE86;Q8NE86-2	Q8NE86-3;Q8NE86;Q8NE86-2;S4R468	MitoCarta3.0	MIM	1			0.827571	-0.101481			0.639473	-0.0628672	7	7	7	27.8	27.8	27.8	35.158	0	28.265	3	5	2	6	5	4	2	3	4	3	5	2	6	5	4	2	3	4	10.3	21.9	7.3	22.8	21.2	16.9	9.6
2570	SLC30A7	Zinc transporter 7	Q8NEW0	Q8NEW0;H0Y362						0.212598	0.0307248			0.0210787	0.00512997	7	7	7	20.2	20.2	20.2	41.625	0	74.207	3	3	2	5	4	4	4	6	5	3	3	2	5	4	4	4	6	5	9	9	6.4	16.2	12	13.3	12
2573	LPCAT1	Lysophosphatidylcholine acyltransferase 1	Q8NF37;A0A0G2JQ62	Q8NF37;A0A0G2JQ62;A0A0G2JRI7				+	+	1.93921	0.46488		+	1.52211	0.308427	18	18	18	36.9	36.9	36.9	59.151	0	217.92	8	10	5	12	12	12	17	16	13	8	10	5	12	12	12	17	16	13	17.6	22.3	9.9	23.6	27.2	25.7	34.6
2578	NUP35	Nucleoporin NUP53	Q8NFH5-2;Q8NFH5;C9IYQ7;F8WCF5;F8WEL4;Q8NFH5-3	Q8NFH5-2;Q8NFH5;C9IYQ7;F8WCF5;F8WEL4;Q8NFH5-3;C9JIY9						0	NaN			0	NaN	4	4	4	20.1	20.1	20.1	33.12	0	22.183	1	1	0	3	2	2	3	2	1	1	1	0	3	2	2	3	2	1	4.2	4.2	0	14.2	10.4	10.4	16.2
2580	TOR1AIP2	Torsin-1A-interacting protein 2	Q8NFQ8	Q8NFQ8						0.519433	-0.0426577			0.942035	-0.0782264	9	8	8	22.8	20.6	20.6	51.263	0	14.267	3	3	2	4	4	3	4	6	4	3	3	2	4	4	3	4	6	4	10	10.6	7.7	13	12.6	10.6	12.1
2584	ATL2	Atlastin-2	Q8NHH9-5;Q8NHH9;Q8NHH9-4;Q8NHH9-2;Q8NHH9-3;B5MCN0	Q8NHH9-5;Q8NHH9;Q8NHH9-4;Q8NHH9-2;Q8NHH9-3;B5MCN0;C9JQQ5;H7C3A2;C9JC25						1.06507	0.0562191			0.0590828	0.00602849	16	16	15	35.2	35.2	33.3	64.521	0	177.54	7	10	9	13	10	9	13	13	14	6	9	8	12	9	8	12	12	13	17	23.4	20.2	29.4	22.8	21.2	29.4
2585	MOSPD2	Motile sperm domain-containing protein 2	Q8NHP6;R4GMN1;Q8NHP6-2	Q8NHP6;R4GMN1;Q8NHP6-2;R4GMW5						0.249495	0.0530243			0.331626	0.0691566	15	15	15	29.5	29.5	29.5	59.745	0	79.623	9	9	6	9	8	10	11	9	10	9	9	6	9	8	10	11	9	10	18.9	17.2	9.7	20.3	18	19.3	20.3
2588	ADCK3	Atypical kinase ADCK3, mitochondrial	Q8NI60-3;Q8NI60;Q8NI60-4	Q8NI60-3;Q8NI60;Q8NI60-4;Q8NI60-2	MitoCarta3.0	MIM				0.795837	0.106773			0.522157	0.0745689	9	9	9	19.2	19.2	19.2	66.626	0	29.68	3	2	2	4	5	5	5	6	4	3	2	2	4	5	5	5	6	4	6.6	4.9	4.9	8.4	10.1	10.1	10.6
2590	VANGL1	Vang-like protein 1	Q8TAA9-2;Q8TAA9	Q8TAA9-2;Q8TAA9						0	-0.0502404			0	-0.024178	8	8	8	18.2	18.2	18.2	59.747	0	24.296	1	3	0	6	6	6	6	6	6	1	3	0	6	6	6	6	6	6	2.1	6.5	0	14	13.4	13.4	13
2592	NPLOC4	Nuclear protein localization protein 4 homolog	Q8TAT6;Q8TAT6-2	Q8TAT6;Q8TAT6-2;I3L4U9;I3L283;A0A0D9SFI9;I3L3I1;I3L281;I3L4S2						0	NaN			0	NaN	20	20	20	37.2	37.2	37.2	68.119	0	132.04	0	0	0	7	7	6	0	0	0	0	0	0	7	7	6	0	0	0	0	0	0	12.7	12.7	11.2	0
2594	GDAP1	Ganglioside-induced differentiation-associated protein 1	Q8TB36-2;Q8TB36	Q8TB36-2;Q8TB36	MitoCarta3.0	MOM				0	NaN			0	NaN	5	5	5	19.3	19.3	19.3	33.479	0	24.099	1	2	0	2	3	3	4	3	3	1	2	0	2	3	3	4	3	3	3.8	7.9	0	7.9	13.1	13.1	14.1
2595	SLC35B2	Adenosine 3-phospho 5-phosphosulfate transporter 1	Q8TB61-3;Q8TB61-2;Q8TB61;Q8TB61-5;Q8TB61-4	Q8TB61-3;Q8TB61-2;Q8TB61;Q8TB61-5;Q8TB61-4					+	2.51089	-0.172497			2.38371	-0.104013	15	15	15	33.2	33.2	33.2	42.127	0	114.46	14	13	11	14	12	14	12	12	13	14	13	11	14	12	14	12	12	13	29.2	29	25.3	31.1	27.4	33.2	26.9
2599	TMEM167A	Protein kish-A	Q8TBQ9	Q8TBQ9						0.00115106	0.000212034			0.871595	0.123807	2	2	2	25	25	25	8.0598	0	4.1696	2	2	2	2	2	2	2	2	2	2	2	2	2	2	2	2	2	2	25	25	25	25	25	25	25
2600	FAM57A	Protein FAM57A	Q8TBR7;Q8TBR7-1	Q8TBR7;Q8TBR7-1;I3L374						0	NaN			0	NaN	3	3	3	9.3	9.3	9.3	29.382	0.00033625	2.5893	0	1	0	2	1	0	1	2	2	0	1	0	2	1	0	1	2	2	0	2.7	0	6.2	2.7	0	2.7
2601	TBC1D15	TBC1 domain family member 15	Q8TC07-2;Q8TC07;Q8TC07-3;C9JA93	Q8TC07-2;Q8TC07;Q8TC07-3;C9JA93;F8VV61;F8WDJ1;F8WF35;F8WCB5						0.999877	0.185723		+	1.41094	0.307758	18	18	18	26.9	26.9	26.9	77.394	0	36.308	4	4	3	7	8	6	6	7	9	4	4	3	7	8	6	6	7	9	5.8	5.3	3.7	10.8	13.1	9.1	8
2602	RDH11	Retinol dehydrogenase 11	Q8TC12;Q8TC12-2;G3V2G6;Q8TC12-3;G3V234	Q8TC12;Q8TC12-2;G3V2G6;Q8TC12-3;G3V234;H0YJ46;H0YIZ8;Q96NR8					+	1.36869	0.166581			1.11161	0.129823	13	13	13	45.3	45.3	45.3	35.386	0	286.06	9	10	8	11	11	11	11	12	12	9	10	8	11	11	11	11	12	12	37.1	40.3	30.8	42.5	45	42.5	45
2604	C18orf32	UPF0729 protein C18orf32	Q8TCD1	Q8TCD1				+	+	2.03263	-0.583596		+	1.66	-0.737188	2	2	2	23.7	23.7	23.7	8.6693	0	4.1023	2	2	2	2	2	1	2	2	1	2	2	2	2	2	1	2	2	1	23.7	23.7	23.7	23.7	23.7	10.5	23.7
2605	STT3B	Dolichyl-diphosphooligosaccharide--protein glycosyltransferase subunit STT3B	Q8TCJ2	Q8TCJ2						0.752944	0.286762			0.737752	0.270777	14	13	13	17.6	16.7	16.7	93.673	0	114.03	6	7	3	8	10	9	9	11	10	6	7	3	8	10	9	9	11	10	7.4	9	4.6	10.2	14.6	10.9	10.9
2606	SPPL2A	Signal peptide peptidase-like 2A	Q8TCT8;H0YNA7	Q8TCT8;H0YNA7;H0YNA2						0	NaN			0	NaN	3	3	3	6.5	6.5	6.5	58.143	0	19.661	1	1	1	2	2	2	2	2	3	1	1	1	2	2	2	2	2	3	1.7	1.7	1.7	4.4	4.4	4.4	4.4
2612	GPX8	Probable glutathione peroxidase 8;Glutathione peroxidase	Q8TED1;E7ETY7	Q8TED1;E7ETY7;J3KNB5						0.85388	0.0272258			0.483762	0.0304162	10	10	10	51.2	51.2	51.2	23.881	0	29.082	6	6	4	8	7	7	8	7	9	6	6	4	8	7	7	8	7	9	33.5	34.9	17.2	38.8	44	42.1	43.1
2613	NUP210	Nuclear pore membrane glycoprotein 210	Q8TEM1;Q8TEM1-2	Q8TEM1;Q8TEM1-2						0	NaN			0	NaN	15	15	15	8.4	8.4	8.4	205.11	0	21.26	5	1	3	5	1	3	1	4	7	5	1	3	5	1	3	1	4	7	3	0.5	1.3	2.6	0.5	1.8	0.5
2616	SMCR8	Smith-Magenis syndrome chromosomal region candidate gene 8 protein	Q8TEV9;Q8TEV9-2	Q8TEV9;Q8TEV9-2						0	NaN			0	NaN	8	8	8	9.7	9.7	9.7	105.02	0	12.886	0	0	0	5	6	7	0	0	0	0	0	0	5	6	7	0	0	0	0	0	0	5.3	7.4	8.1	0
2617	IPO4	Importin-4	Q8TEX9;Q8TEX9-2;H0YN14	Q8TEX9;Q8TEX9-2;H0YN14;H0YMR4;H0YLV0;H0YL92;H0YN07;H0YKG5;H0YK93						0.892055	0.119206		+	2.64255	0.209523	18	18	18	20.5	20.5	20.5	118.71	0	68.13	4	6	4	11	12	8	10	8	6	4	6	4	11	12	8	10	8	6	4.6	6	3.6	13.5	14.2	8.6	11.3
2623	RAB2B	Ras-related protein Rab-2B	Q8WUD1;A0A3B3ITL1;Q8WUD1-2	Q8WUD1;A0A3B3ITL1;Q8WUD1-2;E9PE37						0	NaN			0	NaN	14	6	6	71.3	36.1	36.1	24.214	0	64.265	2	1	2	3	1	4	1	2	3	2	1	2	3	1	4	1	2	3	46.3	39.8	46.3	55.1	47.2	55.6	43.5
2625	PTPMT1	Phosphatidylglycerophosphatase and protein-tyrosine phosphatase 1	Q8WUK0;Q8WUK0-2	Q8WUK0;Q8WUK0-2;E9PQM0;Q8WUK0-3	MitoCarta3.0	MIM		+	+	2.31811	0.26205			0.839773	0.100073	14	14	14	71.6	71.6	71.6	22.843	0	79.456	4	6	4	10	9	5	11	12	11	4	6	4	10	9	5	11	12	11	22.9	34.8	22.9	53.7	50.2	30.8	59.7
2628	SLC20A1	Sodium-dependent phosphate transporter 1	Q8WUM9	Q8WUM9;H7BZK4						0	NaN			0	NaN	6	6	6	10.6	10.6	10.6	73.699	0	18.603	1	4	3	6	4	4	5	5	4	1	4	3	6	4	4	5	5	4	1.3	8.1	5.9	10.6	6.5	8.1	9.4
2631	THEM6	Protein THEM6	Q8WUY1;H0YAR9	Q8WUY1;H0YAR9				+	+	1.23001	0.440289			0.840555	0.309941	14	14	14	62	62	62	23.865	0	146.49	6	5	3	10	11	8	13	13	10	6	5	3	10	11	8	13	13	10	28.4	25	13	42.8	45.7	34.6	58.7
2632	NAT14	N-acetyltransferase 14	Q8WUY8;M0QZH3;M0R1E3	Q8WUY8;M0QZH3;M0R1E3						0.997112	0.164678			0.962985	0.162083	6	6	6	34.5	34.5	34.5	21.65	0	26.574	1	3	2	2	4	6	5	4	5	1	3	2	2	4	6	5	4	5	10.7	18.4	14.6	14.6	29.1	34.5	33
2635	SCFD1	Sec1 family domain-containing protein 1	Q8WVM8;Q8WVM8-2;Q8WVM8-3	Q8WVM8;Q8WVM8-2;Q8WVM8-3;J3KNG4;G3V2M8;G3V4I1;G3V5F3;H0YJY1;G3V3K9;G3V363;H0YJS6;G3V5E2						0.76671	-0.0318947		+	1.55666	-0.218963	23	23	23	46.7	46.7	46.7	72.379	0	323.31	18	21	15	20	19	19	20	21	21	18	21	15	20	19	19	20	21	21	38.8	45	31.5	43.9	37.7	40.2	43.6
2636	LMBR1	Limb region 1 protein homolog	Q8WVP7;Q8WVP7-3;H0Y6V6;F8WCL1;F8WEK4;F8WB14;F8WDW0;F8WEN8;F2Z2Z3;Q8WVP7-2	Q8WVP7;Q8WVP7-3;H0Y6V6;F8WCL1;F8WEK4;F8WB14;F8WDW0;F8WEN8;F2Z2Z3;Q8WVP7-2;H0YHZ2;Q8NDP7;Q6UX01-3;Q6UX01-4;Q6UX01-2;Q6UX01						0.743739	-0.115018			0.686825	-0.116832	4	4	4	7.3	7.3	7.3	55.097	0	8.7459	2	3	1	2	3	3	2	3	3	2	3	1	2	3	3	2	3	3	3.9	5.7	2	3.9	5.5	5.5	3.9
2637	CANT1	Soluble calcium-activated nucleotidase 1	Q8WVQ1-3;Q8WVQ1	Q8WVQ1-3;Q8WVQ1;K7EN15;Q8WVQ1-2						0.00497102	0.000415325			0.258768	0.0181362	16	16	16	64.6	64.6	64.6	38.945	0	114.46	7	9	7	9	9	8	10	11	13	7	9	7	9	9	8	10	11	13	23.4	31.1	24.9	38.3	31.4	34.9	42.3
2639	C4orf3	Uncharacterized protein C4orf3	Q8WVX3;Q8WVX3-2	Q8WVX3;Q8WVX3-2						0.968413	-0.0862559			0.36465	-0.0680368	3	3	3	53	53	53	7.6035	0	6.0837	1	3	1	1	2	1	2	1	3	1	3	1	1	2	1	2	1	3	16.7	53	16.7	16.7	40.9	16.7	40.9
2640	FAR1	Fatty acyl-CoA reductase 1	Q8WVX9;E9PNW8	Q8WVX9;E9PNW8;E9PPB8						0.494226	0.0625706			0.138995	-0.0232172	16	16	16	35.7	35.7	35.7	59.356	0	77.895	11	10	10	11	14	11	12	11	14	11	10	10	11	14	11	12	11	14	24.9	21	21	24.3	30.1	24.5	26.6
2642	C2orf47	Uncharacterized protein C2orf47, mitochondrial	Q8WWC4	Q8WWC4;H7C0V0	MitoCarta3.0	Matrix				0.02251	-0.00262833			0.151413	-0.0126637	6	6	6	22	22	22	32.544	0	24.664	4	4	4	6	6	6	6	6	6	4	4	4	6	6	6	6	6	6	15.5	15.5	15.5	22	22	22	22
2643	SLC44A1	Choline transporter-like protein 1	Q8WWI5;Q8WWI5-3;Q8WWI5-2	Q8WWI5;Q8WWI5-3;Q8WWI5-2				+	+	3.15524	0.267878		+	1.42809	0.195249	12	12	12	22.8	22.8	22.8	73.301	0	44.249	1	4	4	8	10	9	8	9	10	1	4	4	8	10	9	8	9	10	1.7	8.2	7.2	15.1	19	16.7	15.2
2647	ATL1	Atlastin-1	Q8WXF7;Q8WXF7-2	Q8WXF7;Q8WXF7-2;G3V5T4						0.210855	-0.0340735			0.305167	-0.056955	7	6	6	15.4	13.4	13.4	63.543	0	17.101	3	3	1	6	4	3	4	3	4	3	3	1	6	4	3	4	3	4	8.6	7.7	3.8	15.4	10.6	8.1	10.6
2654	FAM3C	Protein FAM3C	Q92520;C9JP35;C9JMN4	Q92520;C9JP35;C9JMN4						1.72365	-0.124574			1.31049	-0.0930907	12	12	12	58.6	58.6	58.6	24.68	0	174.26	9	8	8	11	11	12	11	10	9	9	8	8	11	11	12	11	10	9	46.3	41	42.3	57.7	57.7	58.6	57.7
2659	NCSTN	Nicastrin	Q92542-2;Q92542;Q5T205;H0Y3Z4	Q92542-2;Q92542;Q5T205;H0Y3Z4;H0Y6T7;Q5T209;Q5T210				+	+	3.01701	0.239186		+	2.86356	0.220085	12	12	12	16.4	16.4	16.4	76.743	0	57.564	8	6	6	9	10	9	11	9	9	8	6	6	9	10	9	11	9	9	11.2	8.1	8.9	14.4	14.1	13.8	16.4
2662	UBXN4	UBX domain-containing protein 4	Q92575	Q92575						0	NaN			0	NaN	4	4	4	14.2	14.2	14.2	56.777	0	89.292	0	1	0	3	3	2	4	4	4	0	1	0	3	3	2	4	4	4	0	2.8	0	10.6	10.6	6.9	14.2
2663	SLC9A6	Sodium/hydrogen exchanger 6	Q92581-2;A0A0D9SGH0;Q92581-3;Q92581;A0A1B0GW29;A0A1B0GV11	Q92581-2;A0A0D9SGH0;Q92581-3;Q92581;A0A1B0GW29;A0A1B0GV11;A0A0D9SFM4					+	1.29545	-0.276507			1.21508	-0.193635	8	8	8	12.4	12.4	12.4	77.916	0	26.214	4	6	3	5	6	7	3	5	5	4	6	3	5	6	7	3	5	5	7	11.4	5.8	9.6	11.3	12.3	7
2664	NDRG1	Protein NDRG1	Q92597;Q92597-3;Q92597-2;E7ESM1	Q92597;Q92597-3;Q92597-2;E7ESM1;E5RJ98;E5RJY1;E5RI76;E5RH82;E5RIR1;E5RGM5;E5RK17;E5RIV1;E5RIM2						0	NaN			0	NaN	4	4	4	15	15	15	42.835	0	30.206	0	1	1	3	2	1	3	3	3	0	1	1	3	2	1	3	3	3	0	3.6	3.6	11.4	7.1	3.6	11.4
2665	HSPH1	Heat shock protein 105 kDa	Q92598-2;Q92598;Q92598-3;Q92598-4;A0A0A0MSM0	Q92598-2;Q92598;Q92598-3;Q92598-4;A0A0A0MSM0;R4GN69;Q5TBM3						0	NaN			0	NaN	26	25	25	39.9	38.2	38.2	92.115	0	95.237	0	1	1	3	3	2	1	2	4	0	1	1	3	3	2	1	2	4	0	1.6	1.1	5.3	6.5	4.4	1.1
2666	RQCD1	Cell differentiation protein RCD1 homolog	Q92600;Q92600-2;Q92600-3	Q92600;Q92600-2;Q92600-3;F8WBZ6;H7C0W0						0	NaN			0	NaN	10	10	10	37.5	37.5	37.5	33.631	0	13.52	0	1	0	1	0	2	2	3	1	0	1	0	1	0	2	2	3	1	0	3.7	0	3.7	0	6.7	6.7
2667	LPGAT1	Acyl-CoA:lysophosphatidylglycerol acyltransferase 1	Q92604	Q92604						0.063607	-0.0143738			0.552711	-0.0934016	5	5	5	11.6	11.6	11.6	43.089	0	15.137	3	4	2	4	5	3	5	4	5	3	4	2	4	5	3	5	4	5	7.8	11.6	5.1	11.4	11.6	7.8	11.6
2668	GCN1L1	Translational activator GCN1	Q92616	Q92616				+	+	1.56829	0.317897		+	2.01089	0.34835	92	92	92	39.5	39.5	39.5	292.75	0	323.31	25	39	32	64	68	68	69	70	52	25	39	32	64	68	68	69	70	52	10.9	17.6	14.3	28.8	31	29.8	30.6
2670	NUP205	Nuclear pore complex protein Nup205	Q92621	Q92621;U3KPX2;U3KQ97;U3KQ47						0.540547	0.144696			0.687135	0.156343	39	39	39	23.3	23.3	23.3	227.92	0	172.63	16	15	16	22	24	27	26	30	22	16	15	16	22	24	27	26	30	22	8.9	8.6	9.4	13.7	14.3	15.5	15.8
2671	PIGK	GPI-anchor transamidase	Q92643;A6NEM5;B1AK81;Q92643-2	Q92643;A6NEM5;B1AK81;Q92643-2;S4R3M5					+	2.27593	-0.137659			2.97718	-0.13439	18	18	18	58.7	58.7	58.7	45.251	0	266.05	15	15	15	16	15	16	15	14	16	15	15	15	16	15	16	15	14	16	42.8	50.6	48.4	53.2	48.4	44.6	50.6
2672	AKAP1	A-kinase anchor protein 1, mitochondrial	Q92667-2;Q92667;I3L0K6;I3L2A2;I3L2N7	Q92667-2;Q92667;I3L0K6;I3L2A2;I3L2N7;I3L3K1;I3L364;I3L0W0	MitoCarta3.0	MOM				1.09447	-0.0939554			0.541892	-0.0663365	6	6	6	13.8	13.8	13.8	62.921	0	17.499	3	2	2	5	4	3	4	4	2	3	2	2	5	4	3	4	4	2	7.6	5.1	4.9	12.3	10.5	6.7	10.5
2679	UFD1L	Ubiquitin fusion degradation protein 1 homolog	Q92890;Q92890-1;Q92890-3;C9JNP9;C9IZG3	Q92890;Q92890-1;Q92890-3;C9JNP9;C9IZG3;C9J6N9						0	NaN			0	NaN	13	13	13	56.4	56.4	56.4	34.5	0	47.388	0	0	0	4	4	5	0	0	0	0	0	0	4	4	5	0	0	0	0	0	0	15.6	17.9	18.9	0
2680	GLG1	Golgi apparatus protein 1	Q92896;Q92896-3;Q92896-2;H3BM42	Q92896;Q92896-3;Q92896-2;H3BM42;H3BQU9;H3BQT1;H3BRD8						1.8555	0.108023			0.218015	-0.0506423	14	14	14	13.7	13.7	13.7	134.55	0	43.02	6	5	2	6	6	4	8	10	10	6	5	2	6	6	4	8	10	10	6.2	5.3	1.8	5.9	6.1	4.4	7.4
2684	RAB8B	Ras-related protein Rab-8B	Q92930;H0YNE9	Q92930;H0YNE9;H0YMN7;H0YLJ8;H0YL94						0.353322	0.0610166			0.0179377	-0.00293986	9	4	4	45.9	22.7	22.7	23.584	0	21.9	2	2	0	2	3	2	3	2	2	2	2	0	2	3	2	3	2	2	32.4	28.5	12.6	32.4	35.7	28.5	38.6
2685	KHSRP	Far upstream element-binding protein 2	Q92945;A0A087WTP3;M0R0I5	Q92945;A0A087WTP3;M0R0I5;M0QYH3;M0R3J3;M0QXW7;M0R0C6;M0R251;M0QYG1;M0R263					+	1.23741	0.308443			0.962539	0.230654	26	26	24	46.8	46.8	43.7	73.114	0	252.83	6	8	6	8	8	8	9	12	10	5	7	5	7	8	7	8	11	9	10	14.3	11.1	14.3	13.6	14.3	15.6
2686	GCDH	Glutaryl-CoA dehydrogenase, mitochondrial	Q92947;Q92947-2	Q92947;Q92947-2;K7EKT3;K7EQ99;K7ESA6;K7ES74;K7EKH1	MitoCarta3.0	Matrix				1.05807	0.191401			0.75786	0.130263	10	10	10	32.6	32.6	32.6	48.127	0	133.38	5	5	6	7	8	9	7	9	8	5	5	6	7	8	9	7	9	8	15.8	19.2	21.2	24	29.2	30.8	26.5
2688	TNPO1	Transportin-1	Q92973-2;Q92973;Q92973-3	Q92973-2;Q92973;Q92973-3;E7EW37;S4R398;K7ENW1				+	+	2.32444	0.513649	+	+	2.92665	0.507588	23	23	17	31.8	31.8	25.1	101.31	0	196.34	6	9	7	13	16	21	18	22	14	4	6	4	9	11	15	12	16	11	7.4	11.9	10.3	17.5	22.2	28.5	24.3
2694	ATP6V0A1	V-type proton ATPase 116 kDa subunit a isoform 1;V-type proton ATPase subunit a	Q93050-1;Q93050;Q93050-3;B7Z641;B7Z2A9	Q93050-1;Q93050;Q93050-3;B7Z641;B7Z2A9;K7EPG4;F5H1T6;K7EM24;K7EN36;K7EQW2;K7ELZ6;K7ERA0;K7ERA6				+	+	2.5216	-0.264054		+	2.851	-0.20616	14	14	13	19.6	19.6	18.7	95.755	0	31.407	8	11	8	9	9	11	6	8	10	8	10	7	8	8	10	5	8	9	10.7	14.6	10.6	12.6	11.7	14.9	7.6
2695	EXT2	Exostosin-2	Q93063;Q93063-3;Q93063-2	Q93063;Q93063-3;Q93063-2;E9PNL9						0.263139	-0.0323051			2.04264	-0.139494	9	9	9	15.2	15.2	15.2	82.254	0	23.705	3	6	4	4	3	2	6	5	6	3	6	4	4	3	2	6	5	6	4.3	11	5.7	7.8	6.7	5.3	11
2696	PTP4A1;PTP4A2	Protein tyrosine phosphatase type IVA 1;Protein tyrosine phosphatase type IVA 2	Q93096;A0A0D9SGK2;Q12974-3;Q12974	Q93096;A0A0D9SGK2;Q12974-3;Q12974;A0A3B3ISR8;E9PMY3;E9PML8;E9PJC0;E9PRR9;Q12974-2;Q12974-4						0	-0.173753			0	-0.132814	3	3	3	20.8	20.8	20.8	19.815	0	7.8902	1	2	0	2	2	2	3	2	1	1	2	0	2	2	2	3	2	1	8.1	13.3	0	13.3	13.3	13.3	20.8
2697	PHKB	Phosphorylase b kinase regulatory subunit beta	Q93100-4;Q93100-3;Q93100-2;Q93100	Q93100-4;Q93100-3;Q93100-2;Q93100;I3L213;H3BV13;H3BQ89;I3L3F2;I3NHZ9;I3L0Z1						0.371057	-0.0507798			0.290182	-0.055034	13	13	13	13.5	13.5	13.5	123.82	0	27.371	3	4	7	6	4	5	4	7	5	3	4	7	6	4	5	4	7	5	3.4	4.3	7.6	6.2	4.3	4.3	4.2
2698	SCAMP4	Secretory carrier-associated membrane protein 4	Q969E2-2;Q969E2;K7EJJ4;C9JWM2;Q969E2-3	Q969E2-2;Q969E2;K7EJJ4;C9JWM2;Q969E2-3					+	2.23367	0.139286		+	2.54432	0.20388	5	5	5	39	39	39	22.047	0	51.465	4	3	1	5	5	5	4	4	5	4	3	1	5	5	5	4	4	5	24.6	24.6	5.6	39	39	39	24.6
2700	YIPF5	Protein YIPF5	Q969M3;Q969M3-3	Q969M3;Q969M3-3;E5RGR9;E5RHH4;Q969M3-2						0.77842	-0.109257			0.25925	-0.036087	3	3	3	22.2	22.2	22.2	27.989	0	36.687	2	2	2	3	2	2	2	1	2	2	2	2	3	2	2	2	1	2	8.2	8.2	8.2	22.2	8.2	8.2	8.2
2701	IGSF8	Immunoglobulin superfamily member 8	Q969P0-3;Q969P0;Q969P0-2	Q969P0-3;Q969P0;Q969P0-2;C9J8Z4						0.460244	-0.0444962			0.567161	-0.0529753	8	8	8	19	19	19	55.807	0	65.126	4	5	2	5	7	5	4	7	7	4	5	2	5	7	5	4	7	7	8	10.1	6.5	9.9	16.3	12.2	10.1
2702	RAB24	Ras-related protein Rab-24	Q969Q5;F8W8H5	Q969Q5;F8W8H5;D6RFW3	MitoCarta3.0	MOM				0.707984	-0.0714844			0.452793	-0.0465144	10	10	10	54.7	54.7	54.7	23.124	0	48.455	6	5	5	6	5	5	8	8	7	6	5	5	6	5	5	8	8	7	39.9	33	32	39.9	32	33	40.9
2703	SLC35B4	UDP-xylose and UDP-N-acetylglucosamine transporter	Q969S0-2;Q969S0-3;Q969S0	Q969S0-2;Q969S0-3;Q969S0						0	0.246964			0	0.318349	1	1	1	4.3	4.3	4.3	25.738	0	3.0245	1	1	1	1	1	1	1	1	1	1	1	1	1	1	1	1	1	1	4.3	4.3	4.3	4.3	4.3	4.3	4.3
2705	NCLN	Nicalin	Q969V3-2;Q969V3;K7EMW4;A0A0C4DGP7;K7ELZ9;K7ENM2	Q969V3-2;Q969V3;K7EMW4;A0A0C4DGP7;K7ELZ9;K7ENM2;K7EQ66;K7EN96					+	2.48225	0.205789		+	2.18532	0.166337	22	22	22	44.7	44.7	44.7	62.846	0	254.04	15	12	7	19	16	19	18	20	19	15	12	7	19	16	19	18	20	19	32.4	27.9	13.7	40.9	33.8	39.7	37.2
2707	ERGIC1	Endoplasmic reticulum-Golgi intermediate compartment protein 1	Q969X5-2;Q969X5	Q969X5-2;Q969X5;F2Z3Q5;F2Z2U2;Q969X5-3				+	+	2.65668	0.292788		+	1.78936	0.188068	10	10	10	57.6	57.6	57.6	22.16	0	111.84	7	8	7	10	8	9	10	10	9	7	8	7	10	8	9	10	10	9	36.9	48.5	36.9	57.6	48.5	53	57.6
2708	2021-03-02	Mitochondrial amidoxime reducing component 2	Q969Z3;Q969Z3-2	Q969Z3;Q969Z3-2;F6V6Z1;X1WI34	MitoCarta3.0	MOM			+	0.998192	0.244641			0.657872	0.165809	12	11	11	34	29.6	29.6	38.023	0	31.317	3	5	2	6	8	6	7	7	8	3	5	2	6	8	6	7	7	8	15.2	19.4	11.6	24.2	25.4	19.7	23.3
2709	SLC35C1	GDP-fucose transporter 1	Q96A29-2;Q96A29	Q96A29-2;Q96A29;E9PS26;E9PPI4						0	-0.191384			0	-0.211949	3	3	3	8	8	8	38.234	0	4.3329	1	2	0	1	2	3	2	2	2	1	2	0	1	2	3	2	2	2	2.3	4.8	0	2.6	4.8	8	4.8
2710	CCDC47	Coiled-coil domain-containing protein 47	Q96A33;Q96A33-2;A0A087WYW6	Q96A33;Q96A33-2;A0A087WYW6;J3QR89						0.299335	0.0245242			0.00962582	0.000914892	23	23	23	48.7	48.7	48.7	55.873	0	271.05	18	17	17	18	20	19	21	22	18	18	17	17	18	20	19	21	22	18	41.2	36	37.3	38.3	40	41.2	48.7
2711	SYAP1	Synapse-associated protein 1	Q96A49	Q96A49						0	0.0251884			0	0.0280463	9	9	9	29.5	29.5	29.5	39.933	0	74.881	3	1	2	6	3	6	7	8	6	3	1	2	6	3	6	7	8	6	9.7	3.7	6	17.3	11.6	19	21.6
2712	TMEM230	Transmembrane protein 230	Q96A57;Q96A57-2;Q5JWB9;A0A087WTT2	Q96A57;Q96A57-2;Q5JWB9;A0A087WTT2						0.867519	-0.0770744			0.591365	-0.072976	5	5	5	37.5	37.5	37.5	13.188	0	21.034	2	3	3	4	3	2	2	4	2	2	3	3	4	3	2	2	4	2	20.8	30.8	27.5	31.7	30.8	20.8	20.8
2713	RFT1	Protein RFT1 homolog	Q96AA3;B5MDE0	Q96AA3;B5MDE0;C9JP01;U3KQE9						0.759376	-0.0775768			1.2608	-0.0798434	11	11	11	19	19	19	60.335	0	65.813	5	6	5	5	3	8	4	7	7	5	6	5	5	3	8	4	7	7	9.8	11.5	8.5	9.8	5	13.9	8.1
2715	SLC25A46	Solute carrier family 25 member 46	Q96AG3;Q96AG3-2;Q96AG3-3;E7EVY2;B7Z6C8	Q96AG3;Q96AG3-2;Q96AG3-3;E7EVY2;B7Z6C8	MitoCarta3.0	MOM				0	NaN			0	NaN	8	8	8	27	27	27	46.173	0	14.87	1	1	1	2	2	2	3	5	5	1	1	1	2	2	2	3	5	5	2.9	2.6	2.4	5	4.8	5	11.5
2716	LRRC59	Leucine-rich repeat-containing protein 59	Q96AG4	Q96AG4;I3L223				+	+	1.60918	0.364391		+	1.2707	0.281185	13	13	13	47.6	47.6	47.6	34.93	0	253.28	9	11	8	12	12	12	13	13	13	9	11	8	12	12	12	13	13	13	35.8	47.2	34.2	47.6	47.6	47.6	47.6
2717	VTI1A	Vesicle transport through interaction with t-SNAREs homolog 1A	Q96AJ9-1;Q96AJ9	Q96AJ9-1;Q96AJ9;REV__Q96AA8-4;REV__Q96AA8-2;REV__Q96AA8;REV__Q96AA8-3						1.105	0.102955			0.761045	0.0835853	7	7	7	33	33	33	23.435	0	38.816	2	4	3	6	5	6	5	6	7	2	4	3	6	5	6	5	6	7	8.9	21.2	16.3	29.1	25.6	29.6	25.6
2719	MCUR1	Mitochondrial calcium uniporter regulator 1	U3KQP8;Q96AQ8	U3KQP8;Q96AQ8	MitoCarta3.0	MIM				1.8698	-0.108665		+	2.35763	-0.16254	7	7	7	42.7	42.7	42.7	14.512	0	12.269	4	5	4	4	3	3	6	5	5	4	5	4	4	3	3	6	5	5	30.6	37.1	27.4	31.5	23.4	23.4	37.1
2724	APH1A	Gamma-secretase subunit APH-1A	Q96BI3;Q96BI3-2;Q5TB21	Q96BI3;Q96BI3-2;Q5TB21						0	NaN			0	NaN	2	2	2	5.3	5.3	5.3	28.996	0	8.341	1	1	0	2	2	2	1	0	2	1	1	0	2	2	2	1	0	2	5.3	4.9	0	5.3	5.3	5.3	4.9
2725	ARL8A	ADP-ribosylation factor-like protein 8A	Q96BM9	Q96BM9;A0A087X2J2					+	1.75487	0.184313		+	1.76002	0.177516	11	11	5	65.1	65.1	24.7	21.416	0	139.5	6	8	3	9	9	9	9	10	10	2	4	2	4	4	4	4	4	4	39.2	55.4	13.4	55.9	61.8	60.8	51.1
2731	TAMM41	Phosphatidate cytidylyltransferase, mitochondrial	Q96BW9-3;Q96BW9;Q96BW9-2	Q96BW9-3;Q96BW9;Q96BW9-2;A0A0G2JQ92;H7C1A2;G3V0F3;B4E101	MitoCarta3.0	MIM			+	1.69777	0.254663		+	2.50115	0.294265	9	9	9	32	32	32	38.078	0	100.56	3	6	3	7	6	7	7	7	6	3	6	3	7	6	7	7	7	6	11.3	19.9	12.2	25.8	24.3	24.3	25.8
2733	PYCR2	Pyrroline-5-carboxylate reductase 2;Pyrroline-5-carboxylate reductase	Q96C36;A0A087WTV6;A0A087WZR9;J3KR12	Q96C36;A0A087WTV6;A0A087WZR9;J3KR12;A0A087WX69;A0A087WZF0	MitoCarta3.0	Matrix				1.13862	0.132846			0.912091	0.11741	11	10	10	40.9	36.9	36.9	33.637	0	41.214	4	6	3	6	7	9	7	7	7	4	6	3	6	7	9	7	7	7	21.9	21.9	16.2	30.9	30.6	38.1	30.9
2738	TLCD1	Calfacilitin	Q96CP7;Q96CP7-2	Q96CP7;Q96CP7-2;K7ELX5;K7ESD9						0.141401	0.0404566			0.448625	0.0990939	5	5	5	23.9	23.9	23.9	28.548	0	19.336	4	4	2	4	5	5	4	5	5	4	4	2	4	5	5	4	5	5	17	17	7.7	17	23.9	23.9	17
2739	FAF2	FAS-associated factor 2	Q96CS3	Q96CS3;D6RBG6						0.164889	-0.00775941			0.103866	-0.00491492	21	21	21	60.9	60.9	60.9	52.623	0	323.31	15	16	12	14	15	16	17	16	18	15	16	12	14	15	16	17	16	18	44.9	48.5	34.8	41.1	51.9	49.2	54.6
2742	C10orf35	Uncharacterized protein C10orf35	Q96D05-2;Q96D05;Q5VVH9	Q96D05-2;Q96D05;Q5VVH9					+	1.10161	-0.258778			0	NaN	3	3	3	23.9	23.9	23.9	17.512	0	9.7893	2	2	1	1	1	0	2	3	1	2	2	1	1	1	0	2	3	1	15.3	16	8.6	7.4	7.4	0	16
2744	ADCK4	AarF domain-containing protein kinase 4	Q96D53-2;Q96D53;M0R001	Q96D53-2;Q96D53;M0R001;M0R011	MitoCarta3.0	MIM				0	NaN			0	NaN	4	4	4	10.3	10.3	10.3	55.852	0	8.7632	0	1	0	1	3	3	3	2	1	0	1	0	1	3	3	3	2	1	0	4.6	0	2	8.5	8.5	8.3
2746	DNAJC19	Mitochondrial import inner membrane translocase subunit TIM14	Q96DA6;Q96DA6-2;F2Z3A7	Q96DA6;Q96DA6-2;F2Z3A7;G5E9V2;A0A2R8Y817	MitoCarta3.0	MIM				0.297394	-0.0294175			0.534694	-0.0638084	10	10	8	78.4	78.4	63.8	12.498	0	201.03	7	7	6	7	6	5	6	7	8	6	6	5	7	6	5	6	6	7	64.7	62.9	56	62.9	56.9	43.1	50.9
2748	ZBTB10	Zinc finger and BTB domain-containing protein 10	Q96DT7;Q96DT7-2;Q96DT7-3;Q96DT7-4	Q96DT7;Q96DT7-2;Q96DT7-3;Q96DT7-4						0	NaN			0	NaN	15	15	15	25.5	25.5	25.5	94.893	0	132.58	8	15	5	0	0	0	0	0	0	8	15	5	0	0	0	0	0	0	12.6	25.5	9.9	0	0	0	0
2753	YIPF6	Protein YIPF6;Protein YIPF	Q96EC8;B1AV70;Q96EC8-2	Q96EC8;B1AV70;Q96EC8-2						2.01462	0.117424			1.5509	0.088802	6	6	6	27.5	27.5	27.5	26.256	0	93.805	4	4	3	5	4	5	4	4	5	4	4	3	5	4	5	4	4	5	15.7	15.7	15.3	27.5	26.3	26.7	15.7
2758	CCDC51	Coiled-coil domain-containing protein 51	Q96ER9;Q96ER9-2	Q96ER9;Q96ER9-2;C9JSW8;C9JPZ8	MitoCarta3.0	MIM				0.739909	0.0875462			0.0494263	-0.00704606	14	14	14	38	38	38	45.811	0	133.7	10	11	10	11	10	9	10	11	11	10	11	10	11	10	9	10	11	11	28.2	30.7	26.5	29.7	29.2	25.3	28.7
2759	MFSD3	Major facilitator superfamily domain-containing protein 3	Q96ES6	Q96ES6						1.45652	-0.0761194			0.563726	-0.0513066	3	3	3	7.5	7.5	7.5	42.695	0	3.8034	2	2	1	3	2	2	2	2	2	2	2	1	3	2	2	2	2	2	4.1	4.1	2.2	7.5	4.1	4.1	4.1
2760	C1GALT1C1	C1GALT1-specific chaperone 1	Q96EU7	Q96EU7						1.65729	-0.123155			2.49125	-0.116634	8	8	8	26.4	26.4	26.4	36.382	0	56.799	7	6	6	5	5	5	5	6	4	7	6	6	5	5	5	5	6	4	23.3	23.3	20.1	20.1	20.1	20.1	20.1
2762	SMIM12	Small integral membrane protein 12	Q96EX1;E5RH51	Q96EX1;E5RH51						0.128012	-0.0431104			0.330681	-0.111776	4	4	4	39.1	39.1	39.1	10.799	0	18.813	2	3	2	3	3	2	3	2	4	2	3	2	3	3	2	3	2	4	21.7	30.4	21.7	29.3	29.3	20.7	30.4
2763	DNAJA3	DnaJ homolog subfamily A member 3, mitochondrial	Q96EY1;Q96EY1-2;Q96EY1-3	Q96EY1;Q96EY1-2;Q96EY1-3	MitoCarta3.0	Matrix				0.915507	0.0993233			0.397745	-0.0402667	8	8	8	18.8	18.8	18.8	52.488	0	22.167	2	4	1	5	4	3	4	5	5	2	4	1	5	4	3	4	5	5	5.8	11.9	3.3	14.8	11.2	9.8	10.2
2774	CHMP6	Charged multivesicular body protein 6	Q96FZ7;I3L4A1;I3L3E4;I3L4G8	Q96FZ7;I3L4A1;I3L3E4;I3L4G8						0.780927	0.122487			0.829198	0.126289	5	5	5	24.9	24.9	24.9	23.485	0	149.71	3	2	3	2	3	2	3	3	3	3	2	3	2	3	2	3	3	3	16.9	13.4	17.4	13.4	17.4	13.4	17.4
2776	VMP1	Vacuole membrane protein 1	Q96GC9;K7EL93;K7EL74;K7ENU2;K7EK01;K7EMI0;K7ELS2	Q96GC9;K7EL93;K7EL74;K7ENU2;K7EK01;K7EMI0;K7ELS2;K7EL46;K7EPE7;Q96GC9-2						0.0989948	0.00641203			0.0880586	0.0112402	3	3	3	8.1	8.1	8.1	46.237	0	12.091	3	3	2	2	3	3	3	2	3	3	3	2	2	3	3	3	2	3	8.1	8.1	4.2	6.4	8.1	8.1	8.1
2784	TONSL	Tonsoku-like protein	Q96HA7-2;Q96HA7	Q96HA7-2;Q96HA7						1.11789	-0.120946			0	NaN	5	5	5	5	5	5	150.89	0	11.448	3	5	3	1	1	1	2	3	2	3	5	3	1	1	1	2	3	2	3.1	5	3.1	0.7	0.7	1.6	1.5
2788	REEP6	Receptor expression-enhancing protein 6	Q96HR9-2;Q96HR9	Q96HR9-2;Q96HR9;A8MXN1					+	1.698	0.193153			1.29447	0.133798	5	5	5	27.2	27.2	27.2	20.733	0	91.866	3	3	2	4	5	5	5	5	5	3	3	2	4	5	5	5	5	5	16.8	16.8	11.4	22.8	27.2	27.2	27.2
2789	PGAM5	Serine/threonine-protein phosphatase PGAM5, mitochondrial	Q96HS1;Q96HS1-2	Q96HS1;Q96HS1-2;F5GXG4	MitoCarta3.0	MOM				0	NaN			0	NaN	9	9	9	31.1	31.1	31.1	32.004	0	15.228	2	2	1	3	4	3	5	5	4	2	2	1	3	4	3	5	5	4	6.6	6.6	4.2	12.5	14.9	11.4	17
2790	TMEM41A	Transmembrane protein 41A	Q96HV5;H7BXL1;F8WDE2	Q96HV5;H7BXL1;F8WDE2						0.277356	-0.0972538			0	-0.090065	4	4	4	14.8	14.8	14.8	29.665	0	11.69	4	2	1	2	3	1	1	3	3	4	2	1	2	3	1	1	3	3	14.8	9.8	3.8	10.6	14.4	3.8	6.1
2791	DDRGK1	DDRGK domain-containing protein 1	Q96HY6;A0A0A0MRX2;Q96HY6-2	Q96HY6;A0A0A0MRX2;Q96HY6-2						0.247523	-0.0280978			0.67493	-0.0536698	9	9	9	43	43	43	35.61	0	221.68	7	7	6	7	6	8	8	7	7	7	7	6	7	6	8	8	7	7	26.4	26.4	24.2	29.9	24.2	37.3	32.2
2794	FUBP3	Far upstream element-binding protein 3	Q96I24	Q96I24;Q96I24-2;A0A494C1K6						0	0.0653625			0	0.0111227	9	8	7	19.4	18	16.4	61.64	0	13.615	0	2	0	2	2	1	6	5	4	0	2	0	2	2	1	6	5	3	0	4	0	4	4.4	2.3	14
2798	SUCLG2	Succinyl-CoA ligase [GDP-forming] subunit beta, mitochondrial	Q96I99;E9PDQ8;Q96I99-2	Q96I99;E9PDQ8;Q96I99-2;H0Y852	MitoCarta3.0	Matrix				0.337277	0.0214775			0.179835	0.0175832	13	13	13	36.8	36.8	36.8	46.51	0	35.325	4	4	3	7	8	9	7	9	8	4	4	3	7	8	9	7	9	8	10	12.3	6.9	22	24.8	28.7	21.3
2800	ABHD14B	Alpha/beta hydrolase domain-containing protein 14B	Q96IU4;B4DQI4;F8W9U3	Q96IU4;B4DQI4;F8W9U3;Q96IU4-2						0.268268	0.0153227			0.279057	0.029367	9	9	9	51	51	51	22.345	0	49.427	7	7	4	6	6	6	6	5	6	7	7	4	6	6	6	6	5	6	42.9	42.9	30	39.5	39.5	36.2	39.5
2801	USMG5	Up-regulated during skeletal muscle growth protein 5	Q96IX5	Q96IX5	MitoCarta3.0	MIM			+	1.75321	-0.184622			1.44895	-0.16562	3	3	3	44.8	44.8	44.8	6.4575	0	87.697	3	3	3	2	2	2	2	3	3	3	3	3	2	2	2	2	3	3	44.8	44.8	44.8	43.1	43.1	43.1	43.1
2806	CDK5RAP3	CDK5 regulatory subunit-associated protein 3	Q96JB5;Q96JB5-4;Q96JB5-2;J3QRM1;Q96JB5-3	Q96JB5;Q96JB5-4;Q96JB5-2;J3QRM1;Q96JB5-3;J3QQY1;J3QL95;J3KRI2;J3KRK4;J3QL86;J3KS63;J3QS62						0.990137	-0.0495319			1.39923	-0.0853224	10	10	10	17.2	17.2	17.2	56.92	0	34.343	5	4	2	6	4	4	4	4	6	5	4	2	6	4	4	4	4	6	10.5	7.3	4.3	11.7	7.3	7.3	7.5
2807	TMX3	Protein disulfide-isomerase TMX3	Q96JJ7	Q96JJ7;B4DIE3;Q96JJ7-2;H3BPB3						0.103164	0.0121475			0.832618	-0.0753119	8	8	8	19.4	19.4	19.4	51.871	0	55.915	4	1	2	4	4	5	6	6	4	4	1	2	4	4	5	6	6	4	10.4	2.9	6.4	9.9	10.4	13.4	15.9
2809	FAR2	Fatty acyl-CoA reductase 2	Q96K12;Q96K12-2	Q96K12;Q96K12-2;F8VX60;H0YIE0						0	0.0764178			0	0.0334058	5	5	5	9.1	9.1	9.1	59.438	0	5.766	0	2	2	2	0	2	4	4	4	0	2	2	2	0	2	4	4	4	0	3.5	4.1	3.7	0	3.7	7.6
2812	CLPTM1L	Cleft lip and palate transmembrane protein 1-like protein	Q96KA5-2;Q96KA5	Q96KA5-2;Q96KA5				+	+	1.59439	0.306615			1.07391	0.200356	11	11	3	30.5	30.5	13.5	58.355	0	87.627	2	5	1	6	8	8	8	8	7	0	2	0	0	1	2	1	0	1	3.8	15.9	2.2	16.7	18.9	21.9	21.5
2814	ARL5B;ARL5A	ADP-ribosylation factor-like protein 5B;ADP-ribosylation factor-like protein 5A	Q96KC2;Q9Y689	Q96KC2;Q9Y689;Q9Y689-2						0	-0.0580831			0	0.0179451	4	4	4	20.7	20.7	20.7	20.374	0	6.3292	2	2	2	4	3	3	2	3	2	2	2	2	4	3	3	2	3	2	11.2	10.6	10.6	20.7	15.6	15.6	10.6
2822	PRRC1	Protein PRRC1	Q96M27;Q96M27-3;Q96M27-2;Q96M27-5	Q96M27;Q96M27-3;Q96M27-2;Q96M27-5;Q96M27-4						0	NaN			0	NaN	5	5	5	14.8	14.8	14.8	46.701	0	15.878	0	0	0	3	2	3	1	3	2	0	0	0	3	2	3	1	3	2	0	0	0	7.9	6.5	8.1	3.4
2823	TMEM68	Transmembrane protein 68	Q96MH6;E5RGT2;E5RHU1;Q96MH6-2;E5RJN2;E5RJI9	Q96MH6;E5RGT2;E5RHU1;Q96MH6-2;E5RJN2;E5RJI9;Q49A68;H0YC64;H0YAY9;H0YAX4;E5RJ96						0	0.00466442			0	0.0406912	7	7	7	26.5	26.5	26.5	37.424	0	19.154	1	3	1	6	6	6	6	6	6	1	3	1	6	6	6	6	6	6	4	12	3.1	23.8	23.5	22.8	22.5
2824	TMEM56-RWDD3;TMEM56	Transmembrane protein 56	S4R434;Q96MV1;S4R3V7;C9J6J2;C9JJM2	S4R434;Q96MV1;S4R3V7;C9J6J2;C9JJM2						0	-0.0762369			0	-0.0724897	2	2	2	11.9	11.9	11.9	22.715	0	8.2231	1	2	2	1	2	1	2	2	2	1	2	2	1	2	1	2	2	2	6.5	11.9	11.9	6.5	11.9	6.5	11.9
2825	MBOAT7	Lysophospholipid acyltransferase 7	Q96N66;Q96N66-3;Q96N66-2	Q96N66;Q96N66-3;Q96N66-2;H7C2M4;C9J4E9;A0A0G2JNX6;A9C4B8;M0R1Z5				+	+	1.9025	-0.25951			2.02468	-0.151413	6	6	6	16.3	16.3	16.3	52.764	0	93.609	5	3	5	5	5	4	4	4	6	5	3	5	5	5	4	4	4	6	14.6	9.5	14.6	14.6	14.6	12.1	12.1
2827	SFXN2	Sideroflexin-2	Q96NB2;A0A1B0GX61;R4GMW0;A0A0C4DGR6;R4GMR9;R4GN74;R4GNC2;R4GN63	Q96NB2;A0A1B0GX61;R4GMW0;A0A0C4DGR6;R4GMR9;R4GN74;R4GNC2;R4GN63;R4GMS6	MitoCarta3.0	MIM				0	0.186375			0	0.115774	5	5	5	19.3	19.3	19.3	36.231	0	12.326	1	3	1	2	2	2	4	2	4	1	3	1	2	2	2	4	2	4	4	12.1	4	6.8	9.3	6.8	14
2829	CCDC115	Coiled-coil domain-containing protein 115	Q96NT0;B8ZZ99;F8WCZ3	Q96NT0;B8ZZ99;F8WCZ3;Q96NT0-2						0	-0.0330906			0	-0.061862	3	3	3	20.6	20.6	20.6	19.76	0	9.0227	2	3	3	2	3	3	2	3	1	2	3	3	2	3	3	2	3	1	15	20.6	20.6	15	20.6	20.6	15
2835	IPO9	Importin-9	Q96P70	Q96P70						0.58424	0.0885239			0.982824	0.153318	17	17	17	22.3	22.3	22.3	115.96	0	103.53	4	6	6	6	11	9	8	10	4	4	6	6	6	11	9	8	10	4	6	7.7	7.8	7.7	15.2	11	10.6
2841	SLC38A2	Sodium-coupled neutral amino acid transporter 2	Q96QD8;Q96QD8-2	Q96QD8;Q96QD8-2;F8VUY8;F8VQW8					+	1.77691	0.201792		+	2.57469	0.215231	6	6	6	19	19	19	56.025	0	261.61	3	4	4	5	5	5	6	6	6	3	4	4	5	5	5	6	6	6	9.5	12.6	14.4	17.6	17.6	17.6	19
2844	XPO6	Exportin-6	Q96QU8-2;Q96QU8	Q96QU8-2;Q96QU8;H3BPG8;I3L0S8;H3BRV5;H3BR41;H3BMW9;I3L2K0						0.0929251	0.0106392			0.0313943	-0.00427437	15	15	15	14.3	14.3	14.3	127.39	0	22.241	2	3	4	7	6	7	4	10	8	2	3	4	7	6	7	4	10	8	1.6	2.5	4	6.4	5.6	6.5	3.5
2850	PIGS	GPI transamidase component PIG-S	Q96S52;Q96S52-2	Q96S52;Q96S52-2;K7EN97						1.88567	-0.0705589			1.40662	-0.110765	21	21	21	48.5	48.5	48.5	61.655	0	323.31	15	18	17	19	16	20	20	19	18	15	18	17	19	16	20	20	19	18	35.9	44.1	42.3	45.9	40.9	47.2	48.5
2853	CLCC1	Chloride channel CLIC-like protein 1	Q96S66;Q96S66-2;Q96S66-4;Q96S66-3	Q96S66;Q96S66-2;Q96S66-4;Q96S66-3;Q5T1P5						0	NaN			0	NaN	7	7	7	14.3	14.3	14.3	62.022	0	24.642	1	1	0	4	3	5	6	4	2	1	1	0	4	3	5	6	4	2	1.3	1.5	0	7.8	5.4	10	13.1
2856	TMEM209	Transmembrane protein 209	Q96SK2-3;Q96SK2-2;Q96SK2	Q96SK2-3;Q96SK2-2;Q96SK2;C9JYX1;Q96SK2-4;C9J5K4						0.0738425	0.0121929			0.564033	-0.0551575	8	8	8	22.7	22.7	22.7	58.194	0	27.987	3	1	3	4	2	3	4	5	5	3	1	3	4	2	3	4	5	5	8.1	4	12.7	9.8	5.4	6.7	9.4
2860	MMS19	MMS19 nucleotide excision repair protein homolog	Q96T76;Q96T76-8;Q96T76-9;Q96T76-5	Q96T76;Q96T76-8;Q96T76-9;Q96T76-5;H0Y746;Q5T454;Q96T76-7;H7C1W5;B0QZ77;F8WCH8;H0Y7V3;H7C0A9				+	+	1.60502	0.355914		+	1.85567	0.362093	34	34	34	44	44	44	113.29	0	202.03	8	16	6	18	16	24	19	22	14	8	16	6	18	16	24	19	22	14	9.2	19	7	22.7	21.7	29.3	23.7
2861	YME1L1	ATP-dependent zinc metalloprotease YME1L1	Q96TA2-3;Q96TA2-2;Q96TA2;Q96I63;Q5T8D1	Q96TA2-3;Q96TA2-2;Q96TA2;Q96I63;Q5T8D1;R4GNA5;Q5T8D2	MitoCarta3.0	MIM				0	-0.0112047			0	-0.0728197	6	6	6	13.5	13.5	13.5	75.981	0	17.218	3	3	3	1	4	1	3	1	1	3	3	3	1	4	1	3	1	1	6.9	6.9	5.4	1.3	7.6	1.3	6.9
2864	SEC62	Translocation protein SEC62	Q99442;F8WF48;F8WCJ7	Q99442;F8WF48;F8WCJ7					+	1.45675	0.273482		+	1.39065	0.253866	10	10	10	18	18	18	45.861	0	68.214	8	10	6	10	9	10	10	10	10	8	10	6	10	9	10	10	10	10	15.8	18	15.8	18	18	18	18
2866	PSMD1	26S proteasome non-ATPase regulatory subunit 1	Q99460;A0A087WW66;Q99460-2	Q99460;A0A087WW66;Q99460-2;H7C378;C9J9M4;H7BZR6;F8WCE3						0.501096	0.0293547			0.00330062	0.000204722	28	28	28	40.2	40.2	40.2	105.84	0	140.84	16	15	13	16	19	17	18	16	19	16	15	13	16	19	17	18	16	19	19.5	19.2	16.2	23.7	26.1	24	25.2
2869	SORT1	Sortilin	Q99523;Q99523-2	Q99523;Q99523-2;A0A0J9YVX1;A0A0J9YX61;A0A0J9YVU2						0.884262	-0.0748536			1.11953	-0.0981809	12	12	12	18.5	18.5	18.5	92.067	0	65.169	6	5	6	8	9	11	9	9	9	6	5	6	8	9	11	9	9	9	8.7	7.6	7.9	11.3	14.8	17.6	14.8
2870	VAT1	Synaptic vesicle membrane protein VAT-1 homolog	Q99536;Q99536-3;Q99536-2	Q99536;Q99536-3;Q99536-2;K7ERT7;K7ESA3;K7ENX2;K7EM19;K7EJM4;K7ER81						0.630022	0.020826			1.26499	-0.0579726	14	14	14	52.2	52.2	52.2	41.92	0	128.76	8	9	10	11	7	12	11	12	10	8	9	10	11	7	12	11	12	10	29.8	38.2	41.5	42	32.3	43.8	42
2872	PIK3R4	Phosphoinositide 3-kinase regulatory subunit 4	Q99570	Q99570;D6RAC3;D6RBB7;D6RJ98						0	NaN			0	NaN	7	7	7	5.7	5.7	5.7	153.1	0	10.021	0	0	0	4	4	5	0	0	1	0	0	0	4	4	5	0	0	1	0	0	0	3.3	3.2	4.4	0
2875	TTC1	Tetratricopeptide repeat protein 1	Q99614	Q99614;H0YB37						0.468616	0.0837332			0.706322	0.122649	13	13	13	49.3	49.3	49.3	33.526	0	141.15	5	5	4	8	7	8	8	8	10	5	5	4	8	7	8	8	8	10	17.8	17.8	14.4	28.1	25.3	27.4	22.6
2876	DNAJC7	DnaJ homolog subfamily C member 7	Q99615;Q99615-2;K7EPP7;K7ESP1;K7EIH8	Q99615;Q99615-2;K7EPP7;K7ESP1;K7EIH8;K7ER44;K7EJL5;K7EN19;K7EJV7;K7EJ24;K7EK03;K7ELJ8;K7EJE9						0	NaN			0	NaN	22	22	22	42.7	42.7	42.7	56.44	0	185.19	1	1	1	4	2	0	2	2	2	1	1	1	4	2	0	2	2	2	2.2	2.2	2.2	10.3	5.1	0	5.5
2877	PHB2	Prohibitin-2	Q99623;J3KPX7;F5GY37;Q99623-2;F5GWA7;F5H3X6	Q99623;J3KPX7;F5GY37;Q99623-2;F5GWA7;F5H3X6;F5H0C5;F5H2D2;U3KPZ5	MitoCarta3.0	MIM		+	+	3.54195	-0.386829		+	3.60728	-0.298215	22	22	22	70.9	70.9	70.9	33.296	0	323.31	22	20	18	18	19	20	17	19	19	22	20	18	18	19	20	17	19	19	70.9	64.2	59.2	63.2	66.2	65.9	59.2
2878	SLC38A3	Sodium-coupled neutral amino acid transporter 3	Q99624	Q99624;A0A087WVW8;A0A087X1Q4;A0A087X175;A0A087WWS5						0	0.112026			0	0.0408074	5	5	5	11.7	11.7	11.7	55.772	0	30.281	0	2	0	3	4	2	4	5	4	0	2	0	3	4	2	4	5	4	0	5.4	0	6.7	8.3	5.2	8.3
2879	SDHC	Succinate dehydrogenase cytochrome b560 subunit, mitochondrial	Q99643-5;Q99643-3;Q99643	Q99643-5;Q99643-3;Q99643	MitoCarta3.0	MIM				0	NaN			0	NaN	2	2	2	18.1	18.1	18.1	12.474	0	6.8112	0	1	0	2	2	2	2	2	2	0	1	0	2	2	2	2	2	2	0	6.9	0	18.1	18.1	18.1	18.1
2880	CHP1	Calcineurin B homologous protein 1	Q99653;H0YNG9;H0YKE7;F5GX29	Q99653;H0YNG9;H0YKE7;F5GX29;H0YLY7;H0YLX1						2.18147	0.127125			0.569457	0.0572689	14	14	14	77.9	77.9	77.9	22.456	0	123.4	12	10	5	11	9	11	12	13	11	12	10	5	11	9	11	12	13	11	70.8	64.1	28.7	61.5	54.9	61.5	70.8
2883	HSD17B10	3-hydroxyacyl-CoA dehydrogenase type-2	Q99714;Q99714-2;Q5H928	Q99714;Q99714-2;Q5H928	MitoCarta3.0	Matrix		+	+	1.51892	0.328337		+	1.55058	0.28299	15	15	15	76.2	76.2	76.2	26.923	0	323.31	5	3	4	5	6	4	6	4	6	5	3	4	5	6	4	6	4	6	31.8	16.5	25.7	36	41.4	27.2	41.8
2884	SIGMAR1	Sigma non-opioid intracellular receptor 1	Q99720;Q99720-3;Q99720-4;Q99720-5;Q99720-2	Q99720;Q99720-3;Q99720-4;Q99720-5;Q99720-2;Q5T1J1					+	1.46401	-0.192138			1.06611	-0.130531	5	5	5	32.7	32.7	32.7	25.127	0	189.55	3	5	3	5	5	5	5	5	5	3	5	3	5	5	5	5	5	5	14.3	32.7	14.3	32.7	32.7	32.7	32.7
2886	NAP1L4	Nucleosome assembly protein 1-like 4	Q99733;Q99733-2;C9J6D1;C9JZI7;E9PNW0;E9PJJ2;E9PS34;E9PNJ7;A8MXH2;E9PKT8	Q99733;Q99733-2;C9J6D1;C9JZI7;E9PNW0;E9PJJ2;E9PS34;E9PNJ7;A8MXH2;E9PKT8;E9PKI2;E9PP22;C9J1B1;H0YCI4						0	0.288455			0	0.257335	9	9	8	31.5	31.5	28.8	42.823	0	103.08	1	2	1	5	2	2	3	3	3	1	2	1	4	1	1	2	2	2	2.9	5.1	2.9	15.2	5.6	5.3	9.3
2887	MGST2	Microsomal glutathione S-transferase 2	Q99735;Q99735-2	Q99735;Q99735-2				+	+	1.86194	-0.254313			1.51696	-0.164644	2	2	2	17.7	17.7	17.7	16.62	0	66.135	2	1	1	2	2	2	2	2	2	2	1	1	2	2	2	2	2	2	17.7	9.5	9.5	17.7	17.7	17.7	17.7
2888	NAPG	Gamma-soluble NSF attachment protein	Q99747;Q99747-2	Q99747;Q99747-2;J3KTJ6;J3QS28;J3QKW4					+	1.33627	0.226419			0.864607	0.17324	13	13	13	42	42	42	34.746	0	38.197	6	8	3	10	7	8	8	9	11	6	8	3	10	7	8	8	9	11	18.3	22.1	8.7	29.8	23.4	25	23.7
2889	ATP5S	ATP synthase subunit s, mitochondrial	Q99766;A0A2R8YDJ1;A0A5F9ZGZ2;Q99766-3;Q99766-2	Q99766;A0A2R8YDJ1;A0A5F9ZGZ2;Q99766-3;Q99766-2;G3V467	MitoCarta3.0	MIM				0	NaN			0	NaN	4	4	4	18.6	18.6	18.6	24.866	0	5.3787	1	1	2	4	3	3	2	2	3	1	1	2	4	3	3	2	2	3	5.1	5.1	9.3	18.6	13	14.4	8.8
2890	TM9SF2	Transmembrane 9 superfamily member 2	Q99805	Q99805						0.488041	0.133264			0.433128	0.119582	14	14	14	27.3	27.3	27.3	75.775	0	225.88	5	7	6	12	12	11	10	12	10	5	7	6	12	12	11	10	12	10	7.2	13.4	10.6	23.4	23.8	22	19
2891	SLC29A1	Equilibrative nucleoside transporter 1	Q99808;Q99808-2	Q99808;Q99808-2;A0A2R8Y567;A0A2R8YEH8;A0A2R8Y801;A0A2R8Y854;A0A2R8YFI6;A0A2U3TZM5;A0A2U3TZM6;A0A2U3TZJ7;A0A2R8Y6D1				+	+	3.22175	0.321479		+	3.01327	0.295204	10	10	10	22.8	22.8	22.8	50.219	0	99.099	7	8	6	10	9	9	10	10	10	7	8	6	10	9	9	10	10	10	18.9	18.9	16.7	22.8	22.1	22.1	22.8
2892	CCT7	T-complex protein 1 subunit eta	Q99832;Q99832-3;Q99832-4;Q99832-2	Q99832;Q99832-3;Q99832-4;Q99832-2;F8WAM2;F8WBP8					+	1.4703	0.294039			0.38883	0.0845809	32	32	32	65	65	65	59.366	0	276.64	1	9	5	8	10	7	16	14	12	1	9	5	8	10	7	16	14	12	1.8	17.1	9.8	16.2	22.3	12.3	33.5
2894	RNF5	E3 ubiquitin-protein ligase RNF5	Q99942	Q99942;A0A140TA09						0	NaN			0	NaN	3	3	2	16.7	16.7	16.7	19.881	0	24.295	1	2	1	2	1	2	1	1	2	1	1	1	2	1	2	1	1	2	8.3	13.3	8.3	16.7	8.3	16.7	8.3
2895	AGPAT1	1-acyl-sn-glycerol-3-phosphate acyltransferase alpha	Q99943	Q99943					+	1.84139	0.218084		+	2.53029	0.158213	4	4	4	18.4	18.4	18.4	31.716	0	12.11	2	2	2	2	3	3	2	2	2	2	2	2	2	3	3	2	2	2	10.6	10.6	10.6	10.6	11	18	10.6
2900	NIPSNAP1	Protein NipSnap homolog 1	Q9BPW8;H7C2U6	Q9BPW8;H7C2U6;C9JDV8;F8WCR5	MitoCarta3.0	Matrix				0.934587	0.0969497			0.523711	0.0560374	8	8	8	32.7	32.7	32.7	33.31	0	105.17	5	5	3	6	6	6	7	6	7	5	5	3	6	6	6	7	6	7	25	18.7	11.3	29.9	25	30.3	30.3
2901	NCAPG	Condensin complex subunit 3	Q9BPX3	Q9BPX3;D6RA93;H0Y9Z8						0	-0.0410967			0	0.064575	14	14	14	14.8	14.8	14.8	114.33	0	29.881	1	5	2	4	3	3	3	4	5	1	5	2	4	3	3	3	4	5	1.1	4.7	2.2	4.7	4.1	3.5	3.8
2910	SLC25A21	Mitochondrial 2-oxodicarboxylate carrier	Q9BQT8-2;Q9BQT8	Q9BQT8-2;Q9BQT8	MitoCarta3.0	MIM				0	NaN			0	NaN	7	7	7	22.8	22.8	22.8	33.116	0	40.592	0	1	0	1	3	2	4	4	5	0	1	0	1	3	2	4	4	5	0	2.3	0	4	11.1	8.7	15.4
2919	ADPGK	ADP-dependent glucokinase	Q9BRR6-2;Q9BRR6;H3BRS6	Q9BRR6-2;Q9BRR6;H3BRS6;Q9BRR6-3;Q9BRR6-4;Q9BRR6-5;H3BTH4;H3BN66;H3BU35;Q9BRR6-6					+	2.69454	0.160522			1.87144	0.119916	15	15	15	44.8	44.8	44.8	53.96	0	149.87	9	8	6	10	13	10	10	10	11	9	8	6	10	13	10	10	10	11	25	17.7	17.3	24.8	37.3	24.8	27.8
2920	PELO	Protein pelota homolog	Q9BRX2	Q9BRX2						0	NaN			0	NaN	14	14	14	35.3	35.3	35.3	43.359	0	59.799	1	0	1	4	3	5	5	5	3	1	0	1	4	3	5	5	5	3	2.9	0	2.9	11.4	8.6	14.3	14.3
2921	FAM213A	Redox-regulatory protein FAM213A	Q9BRX8-2;Q9BRX8	Q9BRX8-2;Q9BRX8	MitoCarta3.0	Membrane				0.309817	-0.0261227			0.270033	-0.0240351	13	13	13	56	56	56	24.462	0	95.948	8	6	7	12	10	11	10	8	11	8	6	7	12	10	11	10	8	11	38.5	29.4	34.9	52.8	45.9	49.1	45
2922	C19orf52	Uncharacterized protein C19orf52	Q9BSF4	Q9BSF4;K7ENF5	MitoCarta3.0	MIM				0.478693	-0.0528273			0.147469	-0.00994468	7	7	7	37.7	37.7	37.7	29.233	0	59.727	1	4	3	4	4	4	3	5	4	1	4	3	4	4	4	3	5	4	6.2	25.8	12.7	26.9	25	23.8	18.1
2924	TUBGCP2	Gamma-tubulin complex component 2	Q9BSJ2;Q9BSJ2-4;Q9BSJ2-3;F2Z2B9;B3KTU7	Q9BSJ2;Q9BSJ2-4;Q9BSJ2-3;F2Z2B9;B3KTU7						0.885926	0.226415			0.906385	0.13049	16	16	16	21.4	21.4	21.4	102.53	0	41.861	2	5	3	5	6	6	12	3	7	2	5	3	5	6	6	12	3	7	2.9	8	4	6.4	8	9.5	16.4
2925	ESYT1	Extended synaptotagmin-1	Q9BSJ8-2;Q9BSJ8	Q9BSJ8-2;Q9BSJ8;F8VZB1						1.4113	0.124594			1.22759	0.11385	27	27	27	29.1	29.1	29.1	124	0	145.91	15	17	11	21	18	19	17	18	21	15	17	11	21	18	19	17	18	21	17.2	20	13.9	23.3	20.7	22.8	18.9
2926	MARVELD1	MARVEL domain-containing protein 1	Q9BSK0	Q9BSK0						0.177498	-0.0182738			0.0508685	-0.00518004	3	3	3	13.9	13.9	13.9	18.914	0	4.8008	2	3	0	3	2	3	1	2	3	2	3	0	3	2	3	1	2	3	9.8	13.9	0	13.9	9.8	13.9	4
2927	YIPF4	Protein YIPF4	Q9BSR8;H7C0D5	Q9BSR8;H7C0D5					+	1.76121	-0.186078			1.83926	-0.153986	4	4	4	28.3	28.3	28.3	27.082	0	10.288	3	3	4	2	2	3	3	3	2	3	3	4	2	2	3	3	3	2	12.7	12.7	28.3	9	9	12.7	12.7
2930	ALG1	Chitobiosyldiphosphodolichol beta-mannosyltransferase	Q9BT22;Q9BT22-2;K7EID2	Q9BT22;Q9BT22-2;K7EID2;K7EPU3;A0A087WZJ8;Q6GMV1;K7EQK1;C9J202						0.134827	0.0053889			0.233195	-0.00917768	10	10	10	24.4	24.4	24.4	52.518	0	16.623	3	4	3	6	6	6	7	6	9	3	4	3	6	6	6	7	6	9	6.9	8.8	8.4	12.5	12.9	12.9	15.1
2938	PI4K2A	Phosphatidylinositol 4-kinase type 2-alpha	Q9BTU6;E9PAM4	Q9BTU6;E9PAM4				+	+	1.46369	0.44971		+	1.07614	0.339066	19	19	19	45.5	45.5	45.5	54.022	0	60.967	3	5	2	11	9	12	17	15	14	3	5	2	11	9	12	17	15	14	6.3	10.2	4.4	29	18.8	28.8	41.5
2939	TMEM43	Transmembrane protein 43	Q9BTV4	Q9BTV4;V9GY05						1.68467	-0.143942			1.77881	-0.102256	23	23	23	65	65	65	44.875	0	323.31	22	21	19	21	21	21	19	20	19	22	21	19	21	21	21	19	20	19	65	63	52.5	59.2	59	61	54.8
2940	NDC1	Nucleoporin NDC1	Q9BTX1-6;Q9BTX1-5;Q9BTX1-2;Q9BTX1;Q9BTX1-4;Q9BTX1-3	Q9BTX1-6;Q9BTX1-5;Q9BTX1-2;Q9BTX1;Q9BTX1-4;Q9BTX1-3					+	0.994047	0.401456			0.742915	0.30825	14	14	14	31.5	31.5	31.5	63.157	0	57.138	8	10	3	10	10	10	10	13	10	8	10	3	10	10	10	10	13	10	17.9	21.3	5.4	22.4	22.9	24.5	22.7
2943	LMF2	Lipase maturation factor 2	Q9BU23;Q9BU23-2;Q9BU23-3	Q9BU23;Q9BU23-2;Q9BU23-3						0.276545	-0.0229324			0.677817	-0.0491902	10	10	10	17.7	17.7	17.7	79.697	0	41.078	3	4	3	6	6	7	6	8	8	3	4	3	6	6	7	6	8	8	5.1	8.1	5.8	12.4	11.5	12.4	10
2944	NDUFAF3	NADH dehydrogenase [ubiquinone] 1 alpha subcomplex assembly factor 3	Q9BU61	Q9BU61	MitoCarta3.0	MIM			+	1.61265	-0.157287		+	1.96171	0.166775	7	7	2	54.9	54.9	13.6	20.35	0	158.36	5	6	6	6	5	6	5	5	5	2	2	2	2	2	2	2	1	2	37	49.5	41.8	49.5	37	49.5	45.1
2946	TMEM70	Transmembrane protein 70, mitochondrial	Q9BUB7;Q9BUB7-2	Q9BUB7;Q9BUB7-2;D4PHA6;Q9BUB7-3	MitoCarta3.0	MIM				1.46971	0.106203			1.59826	0.110779	5	5	5	23.8	23.8	23.8	28.969	0	47.382	5	5	3	5	5	5	5	5	5	5	5	3	5	5	5	5	5	5	23.8	23.8	16.9	23.8	23.8	23.8	23.8
2948	TUBB6	Tubulin beta-6 chain	Q9BUF5;K7ESM5	Q9BUF5;K7ESM5;K7EL29;K7ESQ3;K7EQT3;K7EJ64;K7ERA8;K7EJZ4;K7EN98;K7EPE5;K7ES63;K7EK43						0.111828	-0.00691541			0.120455	-0.00932725	22	12	9	61.2	39.7	33	49.857	0	228.14	9	8	9	12	10	11	12	11	9	7	6	6	9	8	8	9	9	7	51.1	43.3	45.3	61.2	57.2	59.2	61.2
2950	DERL1	Derlin-1	Q9BUN8;B4E1G1;Q9BUN8-2;E5RGY0	Q9BUN8;B4E1G1;Q9BUN8-2;E5RGY0						0.948893	-0.123038			0.494669	-0.0609802	8	8	8	31.5	31.5	31.5	28.8	0	37.485	4	6	6	5	6	5	4	5	4	4	6	6	5	6	5	4	5	4	16.3	25.5	22.7	19.9	25.5	19.9	16.7
2951	HTATIP2	Oxidoreductase HTATIP2	Q9BUP3;Q9BUP3-3;E9PI87	Q9BUP3;Q9BUP3-3;E9PI87;Q9BUP3-2	MitoCarta3.0	Membrane				0.435522	0.0465465			0.0217337	0.00297006	9	9	9	38.4	38.4	38.4	27.049	0	14.957	1	4	2	7	6	5	5	4	4	1	4	2	7	6	5	5	4	4	4.5	15.7	8.7	31	26.9	19	21.1
2952	C20orf24	Uncharacterized protein C20orf24	Q9BUV8-4;Q9BUV8-3;Q9BUV8-2;Q9BUV8;Q9BUV8-5	Q9BUV8-4;Q9BUV8-3;Q9BUV8-2;Q9BUV8;Q9BUV8-5	MitoCarta3.0	MIM			+	1.75019	-0.199007			1.20228	-0.170268	4	4	4	27.6	27.6	27.6	9.53	0	11.463	4	2	2	3	2	3	2	4	3	4	2	2	3	2	3	2	4	3	27.6	25.3	25.3	18.4	25.3	27.6	25.3
2953	ALG12	Dol-P-Man:Man(7)GlcNAc(2)-PP-Dol alpha-1,6-mannosyltransferase	Q9BV10;H7C5R7;H7C4I6	Q9BV10;H7C5R7;H7C4I6						0.270826	-0.0296187			0.657263	0.0415428	8	8	8	20.9	20.9	20.9	54.654	0	74.118	4	5	5	5	6	8	4	6	6	4	5	5	5	6	8	4	6	6	8.8	10.9	10.5	14.1	17.6	20.9	12.5
2954	MRI1	Methylthioribose-1-phosphate isomerase	Q9BV20;Q9BV20-2	Q9BV20;Q9BV20-2						0	0.160657			0	0.117376	11	11	11	37.1	37.1	37.1	39.149	0	40.841	2	3	1	5	6	8	9	6	9	2	3	1	5	6	8	9	6	9	6	11.7	3.5	22.2	20.1	29.8	32
2955	ABHD6	Monoacylglycerol lipase ABHD6	Q9BV23;C9JNE7	Q9BV23;C9JNE7;C9J010						0	NaN			0	NaN	3	3	3	11.3	11.3	11.3	38.33	0	8.2932	0	1	0	1	1	2	3	2	2	0	1	0	1	1	2	3	2	2	0	3	0	3	3	8.3	11.3
2956	VAMP8	Vesicle-associated membrane protein 8	Q9BV40;B8ZZT4;C9JXZ5	Q9BV40;B8ZZT4;C9JXZ5						0.171347	0.0390798			0.0826341	0.0225501	6	6	6	53	53	53	11.438	0	13.131	4	3	1	5	4	3	4	2	4	4	3	1	5	4	3	4	2	4	43	29	9	53	43	33	41
2959	EMC6	ER membrane protein complex subunit 6	Q9BV81	Q9BV81					+	2.05206	-0.197259		+	2.43445	-0.200653	2	2	2	20	20	20	12.017	0	10.375	2	2	2	1	2	2	1	2	2	2	2	2	1	2	2	1	2	2	20	20	20	10.9	20	20	10.9
2961	TUBB2B	Tubulin beta-2B chain	Q9BVA1	Q9BVA1						1.63927	0.149005			1.53874	0.120733	25	25	1	69.9	69.9	2.7	49.953	0	323.31	22	22	19	23	24	22	23	23	22	1	1	1	1	1	1	1	1	1	63.4	59.8	48.5	63.6	69.7	65.6	65.8
2962	MLST8	Target of rapamycin complex subunit LST8	Q9BVC4;Q9BVC4-5;A0A0A0MR05;H3BSZ4;Q9BVC4-3;H3BM50;H3BPU5;H3BPT1;H3BN58;H3BR25;Q9BVC4-4	Q9BVC4;Q9BVC4-5;A0A0A0MR05;H3BSZ4;Q9BVC4-3;H3BM50;H3BPU5;H3BPT1;H3BN58;H3BR25;Q9BVC4-4;H3BR38;H3BQ74;I3L2E7				+	+	2.7329	-0.296353		+	2.74171	-0.252676	12	12	12	50.6	50.6	50.6	35.876	0	83.786	10	10	9	7	8	9	9	8	11	10	10	9	7	8	9	9	8	11	42.6	42.6	42.6	33.1	35.6	40.8	37.1
2963	TMEM109	Transmembrane protein 109	Q9BVC6	Q9BVC6					+	1.68202	0.217923			1.16828	0.111847	5	5	5	13.2	13.2	13.2	26.21	0	26.686	3	5	3	5	4	3	5	3	4	3	5	3	5	4	3	5	3	4	12.8	13.2	12.8	13.2	9.5	12.8	13.2
2965	PTDSS2	Phosphatidylserine synthase 2	Q9BVG9;A0A0J9YWQ2	Q9BVG9;A0A0J9YWQ2;E9PS47;E9PLE4						0.954781	-0.145147			0.335826	-0.0478482	7	7	7	21.8	21.8	21.8	56.252	0	55.148	5	5	5	4	4	5	3	5	4	5	5	5	4	4	5	3	5	4	12.9	12.7	12.9	9.7	9.9	12.9	9.7
2967	ALG8	Probable dolichyl pyrophosphate Glc1Man9GlcNAc2 alpha-1,3-glucosyltransferase	Q9BVK2-2;Q9BVK2;H0YDD3	Q9BVK2-2;Q9BVK2;H0YDD3;H0YDQ1;E9PP80;E9PNE2;E9PK79;H0YEE0;E9PP96;E9PLP7;E9PP04;H0YD42;E9PKA5;H0YDV4;H0YCV0					+	2.15277	-0.183304			1.54088	-0.107825	6	6	6	17.3	17.3	17.3	53.18	0	23.834	5	5	3	5	5	5	4	5	5	5	5	3	5	5	5	4	5	5	13.9	14.3	7.1	13.9	13.9	13.9	10.9
2968	TMED9	Transmembrane emp24 domain-containing protein 9	Q9BVK6	Q9BVK6						1.18645	0.0676851			1.35741	0.0572268	12	12	11	41.3	41.3	41.3	27.277	0	323.31	11	11	9	12	12	12	12	12	12	10	10	8	11	11	11	11	11	11	40.9	40.9	38.7	41.3	41.3	41.3	41.3
2973	ELOVL1	Elongation of very long chain fatty acids protein 1	Q9BW60;Q9BW60-2	Q9BW60;Q9BW60-2						0.841219	-0.0922168			0.0257781	0.003431	4	4	4	17.2	17.2	17.2	32.662	0	40.776	2	3	3	2	4	3	3	3	3	2	3	3	2	4	3	3	3	3	9.7	14	14	9.7	17.2	14	14
2974	HIGD2A	HIG1 domain family member 2A, mitochondrial	Q9BW72	Q9BW72	MitoCarta3.0	MIM				0.683435	-0.173158			0.264509	-0.0490235	3	3	3	70.8	70.8	70.8	11.528	0	61.341	1	1	1	3	3	3	0	3	2	1	1	1	3	3	3	0	3	2	27.4	27.4	27.4	70.8	70.8	70.8	0
2975	TARS2	Threonine--tRNA ligase, mitochondrial	Q9BW92;U3KQG0;Q9BW92-2	Q9BW92;U3KQG0;Q9BW92-2;F6S7Q7;U3KQ50;Q5T5E9	MitoCarta3.0	Matrix				0	0.184264			0	0.246091	19	19	19	35.4	35.4	35.4	81.035	0	50.49	0	3	0	6	4	5	10	4	5	0	3	0	6	4	5	10	4	5	0	4.3	0	9.3	7.1	8.5	16.2
2977	RBM4;RBM4B	RNA-binding protein 4;RNA-binding protein 4B	Q9BWF3;E9PB51;Q9BQ04;Q9BWF3-4;E9PLB0;E9PM61;D6R9K7;U3KQD5;J3QRR5;Q9BWF3-3;Q9BWF3-2	Q9BWF3;E9PB51;Q9BQ04;Q9BWF3-4;E9PLB0;E9PM61;D6R9K7;U3KQD5;J3QRR5;Q9BWF3-3;Q9BWF3-2;Q96PK6-5					+	0.979786	0.235313			0.938402	0.227272	13	13	13	40.7	40.7	40.7	40.313	0	84.194	2	4	3	8	6	9	9	8	8	2	4	3	8	6	9	9	8	8	6.6	9.1	6.9	27.5	22.3	29.1	25.3
2978	FUNDC2	FUN14 domain-containing protein 2	Q9BWH2	Q9BWH2;H7C0K8	MitoCarta3.0	MOM				0.0523434	0.00620866			0.075912	0.00885129	7	7	7	35.4	35.4	35.4	20.675	0	18.288	3	3	1	4	4	4	3	5	7	3	3	1	4	4	4	3	5	7	12.2	15.9	6.3	16.9	16.9	22.8	10.6
2980	JAM3	Junctional adhesion molecule C	Q9BX67;Q9BX67-2	Q9BX67;Q9BX67-2;H0YD98						0.730057	0.0449915			0.179592	-0.010052	10	10	10	37.7	37.7	37.7	35.02	0	59.193	5	5	6	6	8	7	8	6	10	5	5	6	6	8	7	8	6	10	18.7	18.1	26.8	20	35.2	26.1	35.2
2982	SGPP1	Sphingosine-1-phosphate phosphatase 1	Q9BX95	Q9BX95						0	-0.0222545			0	0.00756439	11	11	11	25.6	25.6	25.6	49.107	0	19.527	2	6	2	9	7	7	5	6	6	2	6	2	9	7	7	5	6	6	5	13.2	4.3	19.7	18.1	17.9	13.4
2986	BCL2L13	Bcl-2-like protein 13	Q9BXK5;A0A087WX97;A0A087WTL4;Q9BXK5-2	Q9BXK5;A0A087WX97;A0A087WTL4;Q9BXK5-2;Q9BXK5-4;E9PDD6;F2Z2C3;A0A087WW80;A0A0A0MR90;H0Y3R5;F6VJB4	MitoCarta3.0	MOM			+	1.40271	0.234372			0.887668	0.155339	13	13	13	40.8	40.8	40.8	52.723	0	112.14	4	7	4	10	9	8	11	11	11	4	7	4	10	9	8	11	11	11	8.9	23.9	13.6	34.2	25.2	26.2	34.2
2988	OSBPL1A	Oxysterol-binding protein-related protein 1	Q9BXW6	Q9BXW6;Q9BXW6-4;E7ER58;J3QLA2;J3KTA6;J3KSG6;Q9BXW6-2;J3QSB8	MitoCarta3.0	unknown				0	-0.0539605			0	-0.0358698	12	12	12	14	14	14	108.47	0	18.209	4	3	2	5	4	3	3	6	5	4	3	2	5	4	3	3	6	5	4.2	2.9	1.9	5.2	5.2	2.9	2.9
2989	CECR5	Cat eye syndrome critical region protein 5	Q9BXW7;Q9BXW7-2	Q9BXW7;Q9BXW7-2;A8MYZ9	MitoCarta3.0	Matrix				0	0.159099			0	0.102351	7	7	7	23.6	23.6	23.6	46.321	0	22.519	3	2	2	4	3	4	5	5	4	3	2	2	4	3	4	5	5	4	8.5	7.6	5.7	12.3	9	12.5	14.4
2994	FUT8	Alpha-(1,6)-fucosyltransferase	Q9BYC5;G3XAD2;Q9BYC5-3;Q9BYC5-2	Q9BYC5;G3XAD2;Q9BYC5-3;Q9BYC5-2;Q9BYC5-4					+	2.47443	-0.160507			1.60329	-0.130343	11	11	11	19.5	19.5	19.5	66.515	0	17.666	5	6	7	6	6	6	4	6	6	5	6	7	6	6	6	4	6	6	8.9	10.3	11.7	10.4	12.5	10.6	7.3
2996	OSBPL8	Oxysterol-binding protein-related protein 8;Oxysterol-binding protein	Q9BZF1-3;Q9BZF1-2;Q9BZF1;F8VUA7;F8VQX7	Q9BZF1-3;Q9BZF1-2;Q9BZF1;F8VUA7;F8VQX7;Q9H0X9-3;Q9H0X9-2;Q9H0X9						0.284967	-0.0618548			0.185762	-0.0520521	6	6	6	8.5	8.5	8.5	96.955	0	16.134	3	4	1	3	3	3	2	5	4	3	4	1	3	3	3	2	5	4	4.5	5.8	1.8	4.5	3.7	4.5	2.7
2997	OSBPL6	Oxysterol-binding protein-related protein 6	Q9BZF3-2;Q9BZF3-4;Q9BZF3;Q9BZF3-3;Q9BZF3-5;Q9BZF3-6	Q9BZF3-2;Q9BZF3-4;Q9BZF3;Q9BZF3-3;Q9BZF3-5;Q9BZF3-6						0	-0.00387502			0	-0.0189557	8	7	7	11.1	9.1	9.1	102.29	0	13.79	1	4	0	5	2	2	2	4	3	1	4	0	5	2	2	2	4	3	3.6	7.5	0	8.5	4.3	4.7	4.3
2998	RAB34	Ras-related protein Rab-34	Q9BZG1-4;Q9BZG1;C9JBG0;Q96PJ7;E7ES60;Q9BZG1-2;C9JY26	Q9BZG1-4;Q9BZG1;C9JBG0;Q96PJ7;E7ES60;Q9BZG1-2;C9JY26;V9GY61;K7EJW7;K7EIF2;H7C0Y7;J3QLC6						0.0309416	0.00893704			0.244331	0.0565605	5	5	5	23.2	23.2	23.2	26.672	0	17.907	2	5	3	3	2	2	3	3	3	2	5	3	3	2	2	3	3	3	10.1	23.2	15.6	15.6	10.1	10.1	15.6
3002	TRIM4	E3 ubiquitin-protein ligase TRIM4	Q9C037-2;Q9C037;Q9C037-3;H7C0Q6	Q9C037-2;Q9C037;Q9C037-3;H7C0Q6						1.53462	-0.129951			1.68408	-0.135181	21	21	21	45.4	45.4	45.4	54.151	0	87.029	11	12	9	15	12	15	11	17	15	11	12	9	15	12	15	11	17	15	25.5	25.9	21.1	34.4	27	34.4	25.7
3004	LNP	Protein lunapark	Q9C0E8-2;Q9C0E8;Q9C0E8-4;Q9C0E8-3	Q9C0E8-2;Q9C0E8;Q9C0E8-4;Q9C0E8-3;C9JL94;C9JM95				+	+	3.94811	-0.317431	+	+	4.28841	-0.287162	16	16	16	55.1	55.1	55.1	47.094	0	118.96	14	14	15	13	13	12	11	14	13	14	14	15	13	13	12	11	14	13	44.7	42.6	51.1	39.5	39.5	35.5	31.9
3006	TINAGL1	Tubulointerstitial nephritis antigen-like	Q9GZM7-3;Q9GZM7;F6SDV2;Q9GZM7-2	Q9GZM7-3;Q9GZM7;F6SDV2;Q9GZM7-2						0	NaN			0	NaN	2	2	2	4.1	4.1	4.1	48.807	0	5.0472	0	0	0	0	0	0	1	2	1	0	0	0	0	0	0	1	2	1	0	0	0	0	0	0	2.1
3009	WDR61	WD repeat-containing protein 61;WD repeat-containing protein 61, N-terminally processed	Q9GZS3;H0YL19;H0YN81;H0YMF9	Q9GZS3;H0YL19;H0YN81;H0YMF9;H3BQA8;H0YM76;H0YLA1						0	0.169534			0	0.183963	11	11	11	40.7	40.7	40.7	33.58	0	72.645	0	2	0	5	5	4	3	3	4	0	2	0	5	5	4	3	3	4	0	8.2	0	24.6	24.6	19	15.1
3011	CCDC90B	Coiled-coil domain-containing protein 90B, mitochondrial	Q9GZT6-2;Q9GZT6;Q9GZT6-3;H0YF06	Q9GZT6-2;Q9GZT6;Q9GZT6-3;H0YF06;J3KN19;E9PKQ5;E9PPJ7;H0YD95;E9PRC2	MitoCarta3.0	MIM				0.229028	-0.0464404			0.879822	-0.130416	10	10	10	44.9	44.9	44.9	27.979	0	41.725	5	5	3	5	4	5	5	5	8	5	5	3	5	4	5	5	5	8	19.6	19.6	10.6	25.3	14.7	23.3	18.8
3014	COA1	Cytochrome c oxidase assembly factor 1 homolog	Q9GZY4;C9JA07	Q9GZY4;C9JA07;C9J6J1	MitoCarta3.0	MIM				0.454289	0.0455715			0.0467339	-0.0078969	7	7	7	55.5	55.5	55.5	16.694	0	19.263	4	3	4	4	3	4	6	4	5	4	3	4	4	3	4	6	4	5	40.4	32.2	40.4	39.7	33.6	39.7	55.5
3015	MFF	Mitochondrial fission factor	Q9GZY8-2;Q9GZY8;A0A0A0MS29;Q9GZY8-5;H7C433;Q9GZY8-4;Q9GZY8-3	Q9GZY8-2;Q9GZY8;A0A0A0MS29;Q9GZY8-5;H7C433;Q9GZY8-4;Q9GZY8-3;C9JHF5;E9PQX8;E9PPW6;C9JU19	MitoCarta3.0	MOM	2			1.28113	0.168498			0.828238	0.0998767	13	13	13	67.4	67.4	67.4	32.973	0	156.37	4	7	4	10	8	9	11	7	9	4	7	4	10	8	9	11	7	9	18.6	38.5	18.6	51.2	37.8	42.3	53.3
3017	TMEM126A	Transmembrane protein 126A	Q9H061;E9PI90	Q9H061;E9PI90;Q9H061-2;E9PIH8	MitoCarta3.0	MIM				0.0516122	-0.00613181			0.969113	-0.0772346	5	5	5	29.7	29.7	29.7	21.527	0	6.4109	2	3	3	2	4	2	2	2	2	2	3	3	2	4	2	2	2	2	9.7	20	20	9.7	19.5	9.7	9.7
3018	CLPB	Caseinolytic peptidase B protein homolog	Q9H078-2;A0A2U3TZY2;H0YGM0;Q9H078-5;Q9H078-3;Q9H078-4;Q9H078;F5H7A5;A0A2R8Y602	Q9H078-2;A0A2U3TZY2;H0YGM0;Q9H078-5;Q9H078-3;Q9H078-4;Q9H078;F5H7A5;A0A2R8Y602;A0A2R8YDH5;F5H392;A0A2R8Y6R5	MitoCarta3.0	IMS				0	NaN			0	NaN	5	5	5	10.6	10.6	10.6	75.448	0	16.358	3	2	0	1	1	1	2	2	2	3	2	0	1	1	1	2	2	2	7.1	4.6	0	2.8	2.8	2.8	4.4
3020	LSG1	Large subunit GTPase 1 homolog	Q9H089;H7C2X7	Q9H089;H7C2X7						0	0.00316334			0	-0.0144155	5	5	5	7.6	7.6	7.6	75.225	0	7.1899	1	3	1	2	4	2	2	3	3	1	3	1	2	4	2	2	3	3	1.7	4.7	1.7	3	5.9	3.3	3.3
3024	NT5C3A	5-nucleotidase;Cytosolic 5-nucleotidase 3A	X6RM59;Q9H0P0;Q9H0P0-3;Q9H0P0-2;Q9H0P0-1;B9A035	X6RM59;Q9H0P0;Q9H0P0-3;Q9H0P0-2;Q9H0P0-1;B9A035;C9K084						0.441307	0.0286171			0.0644125	-0.00617917	16	16	16	56.2	56.2	56.2	37.405	0	72.02	9	12	6	11	14	14	11	11	14	9	12	6	11	14	14	11	11	14	32.9	43.8	20.8	37.8	50.2	49.8	39.6
3025	FXYD6	FXYD domain-containing ion transport regulator 6	Q9H0Q3	Q9H0Q3						0	NaN			0	NaN	1	1	1	23.2	23.2	23.2	10.542	0	128.17	1	1	1	1	1	1	1	1	1	1	1	1	1	1	1	1	1	1	23.2	23.2	23.2	23.2	23.2	23.2	23.2
3026	RAB1B	Ras-related protein Rab-1B	Q9H0U4;E9PLD0	Q9H0U4;E9PLD0;Q92928						0.394489	0.185719			0.445783	0.206135	13	6	6	80.6	42.3	42.3	22.171	0	229.43	4	5	3	4	4	5	4	6	4	4	5	3	4	4	5	4	6	4	69.7	73.6	62.2	66.2	69.7	73.6	69.7
3027	TMEM168	Transmembrane protein 168	Q9H0V1;Q9H0V1-2;H7C268	Q9H0V1;Q9H0V1-2;H7C268;C9IZT1;C9JVE9						0.347942	-0.0536273			0.610989	-0.0762135	7	7	7	10.6	10.6	10.6	79.754	0	50.767	3	4	2	5	3	4	3	5	6	3	4	2	5	3	4	3	5	6	4.7	8	3.6	8.3	5.7	6.9	5
3028	LMAN2L	VIP36-like protein	Q9H0V9;Q9H0V9-2;Q9H0V9-3	Q9H0V9;Q9H0V9-2;Q9H0V9-3;F8WB07					+	2.23869	0.209572		+	1.83833	0.188403	10	10	10	36.5	36.5	36.5	39.71	0	60.073	6	6	5	8	6	8	8	10	8	6	6	5	8	6	8	8	10	8	25	24.4	21.3	30.7	25.3	30.7	30.7
3029	ITFG3	Protein ITFG3	Q9H0X4;Q9H0X4-2;B4DGG1;H7C2U8	Q9H0X4;Q9H0X4-2;B4DGG1;H7C2U8;C9JP72;C9J3Y6;H7C3L6;C9IYB9;C9K0C5						0	0.0418715			0	0.0427318	6	6	6	14.7	14.7	14.7	59.659	0	17.492	1	4	1	1	2	2	6	3	3	1	4	1	1	2	2	6	3	3	1.6	8.7	1.6	1.6	4	4	14.7
3030	GLT8D2	Glycosyltransferase 8 domain-containing protein 2	Q9H1C3	Q9H1C3						0	-0.00836674			0	-0.020747	5	5	5	22.3	22.3	22.3	40.026	0	15.174	1	3	0	4	3	4	2	4	3	1	3	0	4	3	4	2	4	3	5.2	15.8	0	18.9	15.8	19.2	10.6
3031	CYSTM1	Cysteine-rich and transmembrane domain-containing protein 1	Q9H1C7	Q9H1C7						0.940746	-0.100282			1.38581	-0.19194	2	2	2	11.3	11.3	11.3	10.631	0	10.897	2	2	1	2	2	2	2	2	2	2	2	1	2	2	2	2	2	2	11.3	11.3	10.3	11.3	11.3	11.3	11.3
3032	TMX4	Thioredoxin-related transmembrane protein 4	Q9H1E5	Q9H1E5						0	NaN			0	NaN	2	2	2	7.2	7.2	7.2	38.952	0	3.9704	0	0	0	2	2	2	2	2	2	0	0	0	2	2	2	2	2	2	0	0	0	7.2	7.2	7.2	7.2
3033	DNAJC25	DnaJ homolog subfamily C member 25	Q9H1X3;Q9H1X3-2	Q9H1X3;Q9H1X3-2;F2Z3D1;J3QR79;A0A024R161;Q9H1X3-3						0	NaN			0	NaN	3	3	3	8.3	8.3	8.3	42.403	0	4.6449	0	0	0	1	0	0	2	3	2	0	0	0	1	0	0	2	3	2	0	0	0	3.3	0	0	6.1
3037	RAB3GAP2	Rab3 GTPase-activating protein non-catalytic subunit	Q9H2M9	Q9H2M9						0	NaN			0	NaN	6	6	6	4.8	4.8	4.8	155.98	0	7.2842	0	0	1	5	2	2	1	3	1	0	0	1	5	2	2	1	3	1	0	0	0.9	4	1.9	1.6	0.6
3039	SPNS1	Protein spinster homolog 1	Q9H2V7-3;Q9H2V7-2;Q9H2V7;H3BT44;H3BMF4;Q9H2V7-5;H3BPQ9;H3BR82	Q9H2V7-3;Q9H2V7-2;Q9H2V7;H3BT44;H3BMF4;Q9H2V7-5;H3BPQ9;H3BR82;H3BPT8;Q9H2V7-4						0.2033	-0.0284727			0	-0.134628	4	4	4	14.1	14.1	14.1	49.012	0	13.631	2	2	2	2	1	2	2	3	2	2	2	2	2	1	2	2	3	2	4.8	4.8	4.8	4.8	3.1	4.8	10.6
3042	GHITM	Growth hormone-inducible transmembrane protein	Q9H3K2	Q9H3K2	MitoCarta3.0	MIM		+	+	2.65342	-0.264812		+	4.46543	-0.194784	7	7	7	18.3	18.3	18.3	37.205	0	30.458	7	7	6	5	6	3	4	6	6	7	7	6	5	6	3	4	6	6	18.3	18.3	15.7	12.5	15.1	6.4	11.9
3044	TMX1	Thioredoxin-related transmembrane protein 1	Q9H3N1	Q9H3N1;G3V448				+	+	2.90578	0.227064		+	2.71266	0.217147	12	12	12	30.7	30.7	30.7	31.791	0	58.852	7	10	7	10	10	11	11	10	11	7	10	7	10	10	11	11	10	11	21.1	27.5	22.9	27.5	25	27.9	27.9
3047	UNC45A	Protein unc-45 homolog A	Q9H3U1-2	Q9H3U1-2						0.532063	0.219512		+	1.84574	0.31833	17	17	1	20.9	20.9	1.1	101.67	0	35.224	2	2	1	9	8	6	10	5	4	0	0	0	0	0	0	1	0	0	2.7	2.7	1.7	11.9	9.9	7.9	12.3
3048	DNAJC5	DnaJ homolog subfamily C member 5	Q9H3Z4-2;Q9H3Z4	Q9H3Z4-2;Q9H3Z4						0	NaN			0	NaN	4	4	4	33.5	33.5	33.5	18.801	0	21.692	0	0	0	3	3	2	3	2	2	0	0	0	3	3	2	3	2	2	0	0	0	25.1	18.6	10.2	25.1
3050	PIGU	Phosphatidylinositol glycan anchor biosynthesis class U protein	Q9H490-2;Q9H490	Q9H490-2;Q9H490						0.0206653	-0.00308243			0.031002	-0.00412877	5	5	5	14.7	14.7	14.7	47.61	0	34.413	4	4	2	4	4	3	4	4	2	4	4	2	4	4	3	4	4	2	11.6	11.6	5.1	11.6	12.3	9.2	12
3052	GOLPH3	Golgi phosphoprotein 3	Q9H4A6	Q9H4A6;D6REM1;Q5T5I6;Q9H4A5-2;Q9H4A5	MitoCarta3.0	IMS				0.685283	-0.0559404			0.947579	-0.105119	5	5	5	12.8	12.8	12.8	33.81	0	9.4378	4	3	1	4	3	4	3	3	5	4	3	1	4	3	4	3	3	5	8.4	8.4	2.7	8.4	5.4	8.4	5.4
3054	OSBPL3	Oxysterol-binding protein-related protein 3	Q9H4L5;Q9H4L5-2;Q9H4L5-3;Q9H4L5-4;Q9H4L5-5;Q9H4L5-6	Q9H4L5;Q9H4L5-2;Q9H4L5-3;Q9H4L5-4;Q9H4L5-5;Q9H4L5-6;Q9H4L5-7;Q9H4L5-8						0.186452	0.0165644			0.336391	0.042541	17	17	16	25	25	23	101.22	0	68.436	4	8	2	8	8	9	3	8	10	3	7	2	7	7	8	2	7	9	6.9	13.3	2.8	12.3	11.5	13.3	5.1
3055	POMK	Protein O-mannose kinase	Q9H5K3	Q9H5K3;E5RJD5				+	+	1.52126	-0.351201			0.74445	-0.12886	7	7	7	25.7	25.7	25.7	40.05	0	20.299	4	6	2	7	4	6	3	4	4	4	6	2	7	4	6	3	4	4	14	20.3	8.9	25.7	14	20.3	9.7
3058	OPA3	Optic atrophy 3 protein	Q9H6K4;B4DK77	Q9H6K4;B4DK77;Q9H6K4-2	MitoCarta3.0	MOM				0.422738	0.0425787			0.0826125	0.0144773	6	6	6	38	38	38	19.996	0	20.615	2	3	3	5	4	4	4	3	4	2	3	3	5	4	4	4	3	4	8.4	13.4	12.3	33	29.1	17.3	17.3
3064	PTGES2	Prostaglandin E synthase 2;Prostaglandin E synthase 2 truncated form	Q9H7Z7;A6NHH0;X6RJ95	Q9H7Z7;A6NHH0;X6RJ95	MitoCarta3.0	MIM				1.24646	0.0802019			1.77417	0.153132	14	14	14	44.6	44.6	44.6	41.943	0	165.91	9	11	8	11	12	9	10	10	13	9	11	8	11	12	9	10	10	13	31.8	37.7	25.7	38.2	40.3	34	32.4
3068	ACAD9	Acyl-CoA dehydrogenase family member 9, mitochondrial	Q9H845;H0Y8Z9	Q9H845;H0Y8Z9	MitoCarta3.0	MIM				0.530896	-0.0453903			2.55562	-0.0792589	19	19	19	31.6	31.6	31.6	68.76	0	51.572	11	10	7	14	13	11	16	15	11	11	10	7	14	13	11	16	15	11	17.7	19.8	14.7	25.8	22.7	18.5	27.1
3069	NT5DC2	5-nucleotidase domain-containing protein 2	Q9H857-2;Q9H857;Q9H857-3;Q9H857-4	Q9H857-2;Q9H857;Q9H857-3;Q9H857-4;H7C4G8;H7C519;C9J036	MitoCarta3.0	Matrix				0.480334	0.0877477			0.118795	0.0266124	19	19	19	39.7	39.7	39.7	64.144	0	121.97	10	8	5	10	11	11	8	14	15	10	8	5	10	11	11	8	14	15	21	16.9	11	22.6	27.6	23.2	17.8
3072	GORASP2	Golgi reassembly-stacking protein 2	Q9H8Y8-2;Q9H8Y8;Q9H8Y8-3	Q9H8Y8-2;Q9H8Y8;Q9H8Y8-3						0.230107	-0.0386866			0.15982	-0.0240445	8	8	8	25.8	25.8	25.8	39.768	0	79.56	4	5	4	6	7	7	7	7	5	4	5	4	6	7	7	7	7	5	10.2	12.2	11.7	21.9	23.7	24	23.7
3073	ZWILCH	Protein zwilch homolog	Q9H900;Q9H900-2	Q9H900;Q9H900-2;H3BQ07						0	0.014935			0	-0.068882	12	12	12	27.4	27.4	27.4	67.213	0	15.129	1	2	0	2	3	1	2	3	2	1	2	0	2	3	1	2	3	2	1.7	3.9	0	3.9	5.2	2.2	3.6
3074	RNF121	RING finger protein 121	Q9H920;G3V148;Q9H920-2	Q9H920;G3V148;Q9H920-2;E9PLR7;F8WDV7;E9PKE9;H0YEH6;C9JQY5				+	+	2.56113	-0.510597	+	+	3.13376	-0.468891	5	5	5	19.3	19.3	19.3	37.882	0	108.37	4	4	4	4	4	4	1	2	5	4	4	4	4	4	4	1	2	5	15.3	15.3	15.3	15.3	15.3	15.3	4.9
3075	SLC25A22	Mitochondrial glutamate carrier 1	Q9H936;E9PJH7;A0A0D9SFE1;A0A0D9SEI9;K4DIA8;K4DIB8	Q9H936;E9PJH7;A0A0D9SFE1;A0A0D9SEI9;K4DIA8;K4DIB8;E9PQ36;E9PS95;K4DIB3;K4DIB6;E9PI74;A0A0D9SG84;K4DIA2;K4DIB0;A0A0D9SFA8;Q9H1K4;E9PJY0;A0A0A6YYN8;K4DIB4	MitoCarta3.0	MIM				0	0.30421			0	0.18511	9	9	9	31.3	31.3	31.3	34.47	0	25.046	2	4	1	2	5	4	7	5	5	2	4	1	2	5	4	7	5	5	7.1	13	2.5	8.7	16.4	13.6	21.7
3078	SFXN1	Sideroflexin-1	Q9H9B4;D6RFI0	Q9H9B4;D6RFI0;S4R2X2;D6RDG7;D6RAE9;H0Y9J5	MitoCarta3.0	MIM				0.854343	0.074482			0.689081	0.0661198	17	17	16	70.8	70.8	64.9	35.619	0	323.31	16	16	14	16	15	16	16	15	16	15	15	13	15	14	15	15	14	15	60.2	67.1	60.6	67.1	64.3	67.1	67.1
3081	FKRP	Fukutin-related protein	Q9H9S5	Q9H9S5;M0QYV8;M0R005;M0R1M1;M0QZ68					+	1.70914	-0.15836		+	1.97014	-0.190628	13	13	13	28.3	28.3	28.3	54.567	0	56.115	8	5	9	6	6	7	5	8	7	8	5	9	6	6	7	5	8	7	20.4	10.9	19.6	12.7	12.3	15.2	11.1
3085	WDR41	WD repeat-containing protein 41	Q9HAD4;Q9HAD4-2;H0YAA3;D6RE66	Q9HAD4;Q9HAD4-2;H0YAA3;D6RE66;D6RH33;D6R9E7;D6RB94;B4DK73;B4DHS8;D6RBY6;H0Y9Z3;D6RJA5;H0YAI6;D6RA22;D6RIX6;D6R9M1						0	NaN			0	NaN	11	11	11	33.1	33.1	33.1	51.727	0	73.941	0	0	0	7	8	8	0	1	1	0	0	0	7	8	8	0	1	1	0	0	0	21.1	24	24	0
3087	XPO5	Exportin-5	Q9HAV4	Q9HAV4;E2QRM3;H0Y9I3;H0Y3W3;H0Y3Q8						0.611679	0.0965757			0.685871	0.104062	43	43	43	45.8	45.8	45.8	136.31	0	323.31	20	22	24	31	33	34	33	33	27	20	22	24	31	33	34	33	33	27	21.6	23.2	25.3	32.6	34.6	35.5	37
3092	PDF	Peptide deformylase, mitochondrial	Q9HBH1	Q9HBH1	MitoCarta3.0	Matrix				1.21861	0.119251			0.730183	-0.0558454	5	5	5	25.5	25.5	25.5	27.013	0	13.713	4	3	2	2	2	2	3	4	2	4	3	2	2	2	2	3	4	2	21.8	18.1	14.4	14.4	14.4	14.4	17.7
3093	RDH14	Retinol dehydrogenase 14	Q9HBH5	Q9HBH5;C9J2C7	MitoCarta3.0	Membrane				0.505665	0.121596			0.568856	0.102438	10	10	10	36	36	36	36.864	0	34.662	4	4	1	6	5	6	8	6	6	4	4	1	6	5	6	8	6	6	13.7	17	5.1	21.1	20.8	24.7	23.8
3094	PLGRKT	Plasminogen receptor (KT)	Q9HBL7	Q9HBL7	MitoCarta3.0	Membrane				0	-0.546918	+	+	2.69733	-0.516241	5	5	5	27.2	27.2	27.2	17.201	0	8.1923	3	4	4	2	2	2	0	2	2	3	4	4	2	2	2	0	2	2	20.4	27.2	21.8	12.9	12.9	15	0
3097	TMEM165	Transmembrane protein 165	Q9HC07;V9GY93;Q9HC07-2	Q9HC07;V9GY93;Q9HC07-2;V9GYC8;D6RBL0;D6RD79						0.286289	-0.035128			0.422642	-0.0441098	5	5	5	22.8	22.8	22.8	34.905	0	173.75	4	3	3	5	4	5	3	4	5	4	3	3	5	4	5	3	4	5	22.5	19.1	14.8	22.8	15.1	22.8	19.1
3102	ANKH	Progressive ankylosis protein homolog	Q9HCJ1	Q9HCJ1;D6RGI5;Q9HCJ1-2						0	NaN			0	NaN	3	3	3	7.1	7.1	7.1	54.24	0	7.2831	0	0	0	2	1	3	2	3	3	0	0	0	2	1	3	2	3	3	0	0	0	4.7	2.2	7.1	4.7
3103	GPN1	GPN-loop GTPase 1	Q9HCN4;Q9HCN4-5;Q9HCN4-3;Q9HCN4-2;Q9HCN4-4	Q9HCN4;Q9HCN4-5;Q9HCN4-3;Q9HCN4-2;Q9HCN4-4;F8WD09						0	NaN			0	NaN	7	7	7	26.5	26.5	26.5	41.74	0	44.43	1	1	1	1	2	2	1	1	1	1	1	1	1	2	2	1	1	1	4.3	4.3	4.3	4.3	7.2	8.6	4.3
3104	PREB	Prolactin regulatory element-binding protein	Q9HCU5;B5MC98	Q9HCU5;B5MC98;H7C0W3;H7C2N7;F8WCS5						1.03184	0.12638			1.62583	0.159351	13	13	13	49.9	49.9	49.9	45.468	0	252.66	8	9	7	11	9	11	9	10	11	8	9	7	11	9	11	9	10	11	35	33.3	30	42	37.4	46.5	38.8
3105	ATP13A1	Manganese-transporting ATPase 13A1	Q9HD20;Q9HD20-2	Q9HD20;Q9HD20-2;Q9HD20-3;H7C3H2						0.559518	0.0388738			1.97786	0.0563064	46	46	46	46.6	46.6	46.6	132.95	0	323.31	28	33	25	34	39	38	37	36	37	28	33	25	34	39	38	37	36	37	28.9	34.9	24.8	33.4	39.8	37.6	38
3106	LYRM4	LYR motif-containing protein 4	Q9HD34;C9JY28;C9JRX8;F5H189	Q9HD34;C9JY28;C9JRX8;F5H189;C9J799;H7C4Q5	MitoCarta3.0	Matrix			+	1.47523	-0.176906		+	1.75499	-0.200968	5	5	5	45.1	45.1	45.1	10.758	0	18.676	3	5	3	3	4	4	2	4	4	3	5	3	3	4	4	2	4	4	34.1	45.1	28.6	31.9	31.9	31.9	28.6
3108	TM9SF3	Transmembrane 9 superfamily member 3	Q9HD45;Q5TB53	Q9HD45;Q5TB53						0.547025	0.039511			1.62179	0.07129	18	18	18	25.6	25.6	25.6	67.887	0	106.76	12	13	10	13	14	15	12	15	15	12	13	10	13	14	15	12	15	15	18.8	19.2	17.7	19.9	19.2	19.2	17.8
3110	APMAP	Adipocyte plasma membrane-associated protein	Q9HDC9;H0Y512;Q9HDC9-2	Q9HDC9;H0Y512;Q9HDC9-2					+	1.59223	0.15536			0.884657	0.100502	20	20	20	54.3	54.3	54.3	46.48	0	139.27	11	13	9	16	14	13	17	16	14	11	13	9	16	14	13	17	16	14	30.8	42.8	28.8	47.1	37.3	43	49
3113	RAB18	Ras-related protein Rab-18	Q9NP72;Q9NP72-2;A0A087X163;H0Y6T8;Q5W0J0;Q9NP72-3	Q9NP72;Q9NP72-2;A0A087X163;H0Y6T8;Q5W0J0;Q9NP72-3						1.83478	0.0785176			0.705572	0.0495682	14	14	14	75.7	75.7	75.7	22.977	0	154.58	10	12	9	9	11	9	10	10	11	10	12	9	9	11	9	10	10	11	54.4	71.8	57.8	55.3	67.5	52.4	55.8
3114	ALG13	Putative bifunctional UDP-N-acetylglucosamine transferase and deubiquitinase ALG13	Q9NP73-2;A0A096LNJ4;A0A087WX43;D6RE84;A0A096LP10;A0A087WTT9;A0A1B0GVW6;Q9NP73	Q9NP73-2;A0A096LNJ4;A0A087WX43;D6RE84;A0A096LP10;A0A087WTT9;A0A1B0GVW6;Q9NP73;A0A096LNL2;Q9NP73-3;A0A087WT15						0	0.0314356			0	0.0318535	7	7	7	49.7	49.7	49.7	18.225	0	38.542	3	1	1	7	4	6	4	5	7	3	1	1	7	4	6	4	5	7	15.8	4.2	11.5	49.7	24.8	38.2	26.7
3116	EMC7	ER membrane protein complex subunit 7	Q9NPA0;H0YDT8;H0YDX2	Q9NPA0;H0YDT8;H0YDX2					+	0.995419	-0.269689			0.399095	-0.154008	8	8	8	44.2	44.2	44.2	26.47	0	63.648	8	8	4	7	6	7	7	6	6	8	8	4	7	6	7	7	6	6	44.2	44.2	26.4	40.1	30.2	40.1	40.1
3123	TIMMDC1	Complex I assembly factor TIMMDC1, mitochondrial	Q9NPL8;C9JU35	Q9NPL8;C9JU35;C9JR82;G3XA94	MitoCarta3.0	MIM				0.104921	-0.0139465			0.0358433	-0.00948024	5	5	5	18.6	18.6	18.6	32.177	0	46.164	3	3	2	3	3	3	4	2	5	3	3	2	3	3	3	4	2	5	11.9	10.2	6.7	9.8	9.8	9.8	15.1
3124	ATP13A2	Probable cation-transporting ATPase 13A2	Q9NQ11-2;Q9NQ11-3;Q9NQ11	Q9NQ11-2;Q9NQ11-3;Q9NQ11;H0Y8V5;H0YAI7;H0Y9K0;H0Y8Z6;H0Y8I1;H0Y953						0	-0.0588574			0	0.0546474	7	7	7	7.9	7.9	7.9	125.98	0	27.649	1	3	0	4	3	4	2	3	5	1	3	0	4	3	4	2	3	5	1	4.1	0	4.7	3.9	5.2	1.6
3127	RTN4	Reticulon-4;Reticulon	Q9NQC3-2;F8W914;Q9NQC3-5;Q9NQC3;Q9NQC3-4;H7C106;Q9NQC3-3;Q9NQC3-6	Q9NQC3-2;F8W914;Q9NQC3-5;Q9NQC3;Q9NQC3-4;H7C106;Q9NQC3-3;Q9NQC3-6;A0A0U1RQR6				+	+	2.12622	0.491496			1.07564	0.234545	12	12	12	61.7	61.7	61.7	40.317	0	207.03	7	9	5	8	10	10	9	10	11	7	9	5	8	10	10	9	10	11	34	43.7	17.4	36.2	45.8	56.3	36.7
3128	HINT3	Histidine triad nucleotide-binding protein 3	Q9NQE9	Q9NQE9	MitoCarta3.0	unknown				0	NaN			0	NaN	4	4	4	27.5	27.5	27.5	20.361	0	7.6803	0	1	0	2	1	3	3	2	2	0	1	0	2	1	3	3	2	2	0	8.2	0	11	5.5	19.2	19.2
3129	MANBAL	Protein MANBAL	Q9NQG1	Q9NQG1;A2A2E0						0.201706	0.0420302			0.224361	-0.0534226	3	3	3	49.4	49.4	49.4	9.467	0	20.122	2	2	2	3	2	3	2	2	2	2	2	2	3	2	3	2	2	2	23.5	23.5	23.5	49.4	40	49.4	40
3130	SLC35C2	Solute carrier family 35 member C2	Q9NQQ7-2;Q9NQQ7;Q9NQQ7-3	Q9NQQ7-2;Q9NQQ7;Q9NQQ7-3;Q5JW03;Q5JW04						0	NaN			0	NaN	3	3	3	9.3	9.3	9.3	38.153	0	5.9413	1	3	0	3	3	2	1	2	2	1	3	0	3	3	2	1	2	2	3.8	9.3	0	9.3	9.3	5.5	2.9
3137	SAR1A	GTP-binding protein SAR1a	Q9NR31;Q9NR31-2;H0Y5E8	Q9NR31;Q9NR31-2;H0Y5E8;Q5SQT8;X1WI22;D6RAA2						0.797145	0.0454874			0.846788	0.0640341	14	14	9	77.8	77.8	62.1	22.367	0	323.31	11	12	10	13	12	14	13	12	13	7	7	6	8	7	9	8	8	8	50.5	50.5	46.5	67.7	50.5	77.8	60.6
3138	EIF2B3	Translation initiation factor eIF-2B subunit gamma	Q9NR50-3;Q9NR50-2;Q9NR50;H0Y580	Q9NR50-3;Q9NR50-2;Q9NR50;H0Y580;A0A0D9SEN0						0	0.00270446			0	0.0194876	8	8	8	26.7	26.7	26.7	44.803	0	20.837	1	1	4	1	3	4	3	4	3	1	1	4	1	3	4	3	4	3	2.2	2.2	14.7	5.2	12	14.2	12
3139	PXMP2	Peroxisomal membrane protein 2	Q9NR77;F5H4N4	Q9NR77;F5H4N4;F5GXM0;A0A087X249;F5GZF7	MitoCarta3.0	MIM				1.32006	-0.0552435			0.0108709	0.0010314	9	9	9	46.2	46.2	46.2	22.252	0	136.05	3	6	1	6	6	5	7	5	6	3	6	1	6	6	5	7	5	6	14.9	28.2	5.1	36.9	37.4	33.3	41
3140	SLC17A5	Sialin	Q9NRA2;Q9NRA2-2	Q9NRA2;Q9NRA2-2					+	1.539	0.204085			1.55408	0.136755	4	4	4	7.3	7.3	7.3	54.639	0	7.7304	2	2	2	3	4	3	4	4	4	2	2	2	3	4	3	4	4	4	3.8	3.8	3.8	5.5	7.3	5.5	7.3
3143	SDR39U1	Epimerase family protein SDR39U1	Q9NRG7;Q86TZ5;F6RWC2;Q9NRG7-3;G3V5T1;G3V4Z0	Q9NRG7;Q86TZ5;F6RWC2;Q9NRG7-3;G3V5T1;G3V4Z0;G3V4N6;H0YJ71;G3V451;G3V2Z6	MitoCarta3.0	unknown			+	1.44826	0.281523		+	1.31438	0.242477	8	8	8	34.8	34.8	34.8	31.076	0	102.62	4	5	3	4	6	6	7	6	7	4	5	3	4	6	6	7	6	7	15.4	20.8	12.3	17.7	29.4	29.4	31.7
3144	AAAS	Aladin	Q9NRG9;Q9NRG9-2;F8VZ44;H3BU82	Q9NRG9;Q9NRG9-2;F8VZ44;H3BU82;F8VUB6				+	+	2.85696	0.555275		+	1.91158	0.342316	20	20	20	56.4	56.4	56.4	59.573	0	195.99	8	8	4	10	12	9	15	16	16	8	8	4	10	12	9	15	16	16	18.5	18.3	9	26.2	28	20.7	41.4
3145	ABCB10	ATP-binding cassette sub-family B member 10, mitochondrial	Q9NRK6	Q9NRK6;REV__A0A087WX29	MitoCarta3.0	MIM			+	1.83469	0.192162			1.32617	0.127532	20	20	19	28.5	28.5	27.4	79.147	0	181.44	9	13	10	16	16	17	16	16	12	9	12	9	15	15	16	15	15	11	15.3	19.6	14.8	24	22.8	24.9	23.7
3147	OSTC	Oligosaccharyltransferase complex subunit OSTC	Q9NRP0;Q9NRP0-2;A0A087WUD3	Q9NRP0;Q9NRP0-2;A0A087WUD3						1.58019	-0.14734			0.361457	-0.0333411	4	4	4	23.5	23.5	23.5	16.829	0	28.582	3	3	2	4	3	3	3	4	4	3	3	2	4	3	3	3	4	4	18.8	18.1	13.4	23.5	18.1	18.1	18.1
3150	RAB6B	Ras-related protein Rab-6B	Q9NRW1;Q9NRW1-2;J3KR73	Q9NRW1;Q9NRW1-2;J3KR73;C9JU14;C9J0I2;C9JB90						0.0147084	-0.00137345			0.296508	-0.0218604	13	7	5	63.9	37	31.2	23.461	0	50.077	5	7	5	5	5	5	5	5	5	3	5	3	3	3	3	3	3	3	46.6	56.7	34.1	40.9	51.9	40.9	50
3152	VPS45	Vacuolar protein sorting-associated protein 45	Q9NRW7;A0A2R8YD95;A0A2R8YE10;A0A087WU65;A0A2R8YF01;A0A1B0GXI6;Q9NRW7-2	Q9NRW7;A0A2R8YD95;A0A2R8YE10;A0A087WU65;A0A2R8YF01;A0A1B0GXI6;Q9NRW7-2;B7Z7G7;A0A2R8Y7W9;A0A2R8YEX8;A0A2R8YDP1						0.460099	0.0424538			0.178663	-0.0201384	24	24	24	44.2	44.2	44.2	65.076	0	119.85	12	17	10	15	15	12	12	18	20	12	17	10	15	15	12	12	18	20	25.1	33.7	20.9	30.2	32.8	21.4	26.3
3153	SERINC1	Serine incorporator 1	Q9NRX5	Q9NRX5						0.0813153	-0.00932892			1.14679	-0.0947316	3	3	3	8.6	8.6	8.6	50.494	0	47.376	2	0	2	2	2	3	2	2	2	2	0	2	2	2	3	2	2	2	4.9	0	6.6	6.6	6.6	8.6	6.6
3157	C1GALT1	Glycoprotein-N-acetylgalactosamine 3-beta-galactosyltransferase 1	Q9NS00;Q9NS00-2	Q9NS00;Q9NS00-2;C9K0C8;C9JDX1					+	2.23049	-0.145161			1.45206	-0.146797	9	9	9	33.1	33.1	33.1	42.202	0	30.453	4	4	5	6	5	7	4	5	6	4	4	5	6	5	7	4	5	6	14	14	17.6	21.8	17.9	25.9	14
3158	TOMM22	Mitochondrial import receptor subunit TOM22 homolog	Q9NS69	Q9NS69	MitoCarta3.0	MOM	2	+	+	2.3231	-0.233544		+	2.1317	-0.215956	7	7	7	77.5	77.5	77.5	15.521	0	323.31	6	7	6	7	7	6	7	7	7	6	7	6	7	7	6	7	7	7	66.2	77.5	66.2	77.5	77.5	66.2	77.5
3168	SLC39A9	Zinc transporter ZIP9	Q9NUM3-3;Q9NUM3-2;Q9NUM3	Q9NUM3-3;Q9NUM3-2;Q9NUM3						0	NaN			0	NaN	1	1	1	6.5	6.5	6.5	24.625	0	6.7621	0	0	0	1	1	1	1	1	1	0	0	0	1	1	1	1	1	1	0	0	0	6.5	6.5	6.5	6.5
3173	UFSP2	Ufm1-specific protease 2	Q9NUQ7;D6RGX2;D6RB53;H0YA18	Q9NUQ7;D6RGX2;D6RB53;H0YA18;D6RA67;D6R9J7;H0Y9B0					+	1.4731	0.236205			0.90461	0.179464	14	14	14	41.8	41.8	41.8	53.261	0	102.77	5	10	4	10	8	14	11	11	10	5	10	4	10	8	14	11	11	10	9.6	25.4	11.9	26.4	21.7	41.8	29.9
3174	ABCB8	ATP-binding cassette sub-family B member 8, mitochondrial	Q9NUT2-5;Q9NUT2-4;Q9NUT2-2;Q9NUT2;Q9NUT2-3	Q9NUT2-5;Q9NUT2-4;Q9NUT2-2;Q9NUT2;Q9NUT2-3	MitoCarta3.0	MIM				0	NaN			0	NaN	5	4	4	9.5	8	8	59.382	0	7.4407	0	1	0	1	1	3	2	2	3	0	1	0	1	1	3	2	2	3	0	3.8	1.5	3.1	3.1	6.9	4.6
3175	TMEM30A	Cell cycle control protein 50A	Q9NV96;Q9NV96-2;Q9NV96-3	Q9NV96;Q9NV96-2;Q9NV96-3;E5RG19;Q3MIR4						0.937948	0.179398			0.450537	0.0933917	15	15	15	34.3	34.3	34.3	40.683	0	201.22	8	7	4	7	7	11	11	9	10	8	7	4	7	7	11	11	9	10	20.5	26.6	15.8	19.4	24.1	31.9	31.9
3176	UQCC1	Ubiquinol-cytochrome-c reductase complex assembly factor 1	Q9NVA1;B1AKV6;B1AKV3;Q9NVA1-2;B1AKV2;F6UTR7;Q9NVA1-5;Q9NVA1-4;B1AKV4	Q9NVA1;B1AKV6;B1AKV3;Q9NVA1-2;B1AKV2;F6UTR7;Q9NVA1-5;Q9NVA1-4;B1AKV4;F8WCR2;Q9NVA1-3;H7BZM2	MitoCarta3.0	MIM			+	1.82413	0.188331		+	1.36362	0.216214	6	6	6	22.1	22.1	22.1	34.6	0	23.821	3	3	1	5	3	3	4	3	5	3	3	1	5	3	3	4	3	5	13	10.4	3	18.7	13	13	15.7
3179	EXD2	Exonuclease 3-5 domain-containing protein 2	Q9NVH0;Q9NVH0-2	Q9NVH0;Q9NVH0-2;C9JLF4	MitoCarta3.0	Matrix				0	0.20594			0	0.0929451	19	19	19	37.4	37.4	37.4	70.352	0	98.745	3	7	1	11	13	9	13	14	12	3	7	1	11	13	9	13	14	12	5.6	13.8	2.1	21.4	25.9	17.2	26.4
3180	DNAJC11	DnaJ homolog subfamily C member 11	Q9NVH1;Q9NVH1-3;Q9NVH1-2	Q9NVH1;Q9NVH1-3;Q9NVH1-2;B1AK20;Q5TH61	MitoCarta3.0	MOM		+	+	3.21389	-0.311689		+	3.13554	-0.23655	15	15	15	29.5	29.5	29.5	63.277	0	34.531	10	7	8	7	10	12	7	8	8	10	7	8	7	10	12	7	8	8	18.8	12.9	15.6	13.2	19.9	23.4	11.6
3182	FANCI	Fanconi anemia group I protein	Q9NVI1;F8W7R3;Q9NVI1-2;Q9NVI1-1;H3BP78	Q9NVI1;F8W7R3;Q9NVI1-2;Q9NVI1-1;H3BP78;H3BT54;H3BMG4;Q9NVI1-4;H3BQE2;H3BS60;H3BN35						0	NaN			0	NaN	28	28	28	24.5	24.5	24.5	149.32	0	127.41	0	1	0	8	17	16	15	18	13	0	1	0	8	17	16	15	18	13	0	0.8	0	7.5	15.7	13.9	14.4
3183	ATAD3A	ATPase family AAA domain-containing protein 3A	Q9NVI7-2;Q9NVI7;Q9NVI7-3	Q9NVI7-2;Q9NVI7;Q9NVI7-3;Q5SV16;H0Y2W2	MitoCarta3.0	MIM				0.162256	-0.0174548		+	1.57125	-0.238026	33	33	11	59.2	59.2	21.5	66.217	0	161.84	18	24	19	20	22	16	23	27	24	5	8	6	8	7	6	10	9	9	32.6	45.9	36.5	39.1	43.2	29	43.3
3184	ARL8B	ADP-ribosylation factor-like protein 8B	Q9NVJ2	Q9NVJ2;Q9NVJ2-2						0.0180828	-0.00298738			0.168824	-0.0336293	10	4	4	71	30.6	30.6	21.539	0	24.008	3	2	1	4	4	4	4	4	4	3	2	1	4	4	4	4	4	4	47.8	44.1	18.3	61.8	70.4	70.4	61.8
3185	ARMC1	Armadillo repeat-containing protein 1	Q9NVT9;E5RJ86;Q9NVT9-2	Q9NVT9;E5RJ86;Q9NVT9-2;E9PR92;E5RHK3						0.00404892	0.00056076			0.291592	0.0422199	6	6	6	26.6	26.6	26.6	31.28	0	25.646	3	4	2	3	4	3	5	5	5	3	4	2	3	4	3	5	5	5	12.8	16	7.8	14.2	18.4	14.9	23.4
3186	TMEM38B	Trimeric intracellular cation channel type B	Q9NVV0;A0A0A0MRS4	Q9NVV0;A0A0A0MRS4;H7C3B3;H7C4C1						0.196795	-0.0296788			0.124051	-0.0207955	8	8	8	35.4	35.4	35.4	32.509	0	177	6	5	5	6	7	7	5	5	5	6	5	5	6	7	7	5	5	5	25.1	25.1	21	25.1	31.3	28.5	24.1
3189	ANO10	Anoctamin-10	Q9NW15;Q9NW15-5;Q9NW15-3;Q9NW15-2;Q9NW15-4	Q9NW15;Q9NW15-5;Q9NW15-3;Q9NW15-2;Q9NW15-4;C9J670;C9IYD3;C9JQC9;C9JPY2;C9JA49;C9IZD0;C9JH90;H7C3N6;C9JJS5					+	1.84685	-0.159467			2.052	-0.0561318	23	23	23	36.7	36.7	36.7	76.328	0	274.21	11	14	6	13	16	15	14	15	14	11	14	6	13	16	15	14	15	14	19.2	25.2	9.4	24.2	29.1	26.8	23.9
3197	NDUFB11	NADH dehydrogenase [ubiquinone] 1 beta subcomplex subunit 11, mitochondrial	Q9NX14;Q9NX14-2	Q9NX14;Q9NX14-2	MitoCarta3.0	MIM				0	NaN			1.32969	-0.187977	4	4	4	37.9	37.9	37.9	17.316	0	23.919	2	3	1	1	2	3	2	2	3	2	3	1	1	2	3	2	2	3	26.1	33.3	15	15	26.1	33.3	26.1
3198	OCIAD1	OCIA domain-containing protein 1	Q9NX40;D6RBN5;Q9NX40-4;Q9NX40-3;Q9NX40-2;D6RDK6;D6RIT9;D6RG39;D6R9T5	Q9NX40;D6RBN5;Q9NX40-4;Q9NX40-3;Q9NX40-2;D6RDK6;D6RIT9;D6RG39;D6R9T5;D6RIV2;D6RC55;D6RDK1;D6RA54;D6RI08;D6RDI5;D6RBC5;D6R918;D6RF07;D6RF01	MitoCarta3.0	MOM				1.49383	-0.0834589			1.13014	-0.0697212	11	11	11	46.9	46.9	46.9	27.626	0	101	8	8	7	9	9	11	10	11	11	8	8	7	9	9	11	10	11	11	36.7	33.5	28.2	38.8	38.8	46.9	41.6
3199	2021-03-05	E3 ubiquitin-protein ligase MARCH5	Q9NX47	Q9NX47	MitoCarta3.0	MOM				0.857091	0.114969			0.839077	0.117621	13	13	13	57.9	57.9	57.9	31.231	0	69.009	8	7	6	9	10	11	7	9	8	8	7	6	9	10	11	7	9	8	34.2	31.3	27.7	42.1	42.8	47.5	28.4
3200	IMPAD1	Inositol monophosphatase 3	Q9NX62	Q9NX62;H0YBS3;H0YB38						0.4682	0.0369296			0.186763	0.0247094	13	13	13	44.8	44.8	44.8	38.681	0	213.38	6	6	6	9	9	11	10	10	11	6	6	6	9	9	11	10	10	11	20.3	24.2	18.9	39.3	32.3	42.6	42.6
3201	CMTM6	CKLF-like MARVEL transmembrane domain-containing protein 6	Q9NX76	Q9NX76					+	2.46727	-0.188113			1.36237	-0.174524	3	3	3	21.9	21.9	21.9	20.419	0	29.931	3	3	1	2	3	2	2	3	3	3	3	1	2	3	2	2	3	3	21.9	21.9	10.4	11.5	21.9	11.5	11.5
3202	SMPD4	Sphingomyelin phosphodiesterase 4	Q9NXE4-2;Q9NXE4;Q9NXE4-4;Q9NXE4-6;Q9NXE4-3;H7C1Q6;Q9NXE4-8;Q9NXE4-10;Q9NXE4-9;Q9NXE4-7	Q9NXE4-2;Q9NXE4;Q9NXE4-4;Q9NXE4-6;Q9NXE4-3;H7C1Q6;Q9NXE4-8;Q9NXE4-10;Q9NXE4-9;Q9NXE4-7;H7C0W5;Q9NXE4-5;H7C2J2;H7C235;H7C2E2;F8WEQ5					+	1.82641	0.152559		+	2.36422	0.191641	23	23	19	34.3	34.3	28.9	94.584	0	53.654	8	11	5	18	17	20	17	17	17	6	8	3	14	14	16	13	14	14	12.1	16.6	9	24.5	24	29.9	25
3205	QPCTL	Glutaminyl-peptide cyclotransferase-like protein	Q9NXS2;Q9NXS2-3;K7EQG1	Q9NXS2;Q9NXS2-3;K7EQG1						0	0.309519			0	0.206006	6	6	6	21.5	21.5	21.5	42.924	0	18.44	0	2	0	5	5	5	4	5	5	0	2	0	5	5	5	4	5	5	0	5.8	0	13.1	13.1	19.4	10.7
3213	TECR	Very-long-chain enoyl-CoA reductase	Q9NZ01;M0R2N5	Q9NZ01;M0R2N5;M0R3C3;Q9NZ01-2;M0R329						0.209283	0.0568803			0.504437	0.110622	17	17	17	36.4	36.4	36.4	36.034	0	107.59	14	13	10	15	14	14	14	14	15	14	13	10	15	14	14	14	14	15	30.8	32.8	26	31.5	33.1	31.5	31.5
3215	CISD1	CDGSH iron-sulfur domain-containing protein 1	Q9NZ45	Q9NZ45	MitoCarta3.0	MOM	2			1.00313	0.161356			0.965428	0.154166	6	6	6	52.8	52.8	52.8	12.199	0	223.57	6	6	5	6	6	6	6	5	6	6	6	5	6	6	6	6	5	6	52.8	52.8	44.4	52.8	52.8	52.8	52.8
3216	GDE1	Glycerophosphodiester phosphodiesterase 1	Q9NZC3	Q9NZC3;H3BU22;H3BNA5;H3BRL5						0	-0.00127379			0	0.0520732	7	7	7	22.1	22.1	22.1	37.718	0	12.705	3	5	0	5	2	3	4	4	3	3	5	0	5	2	3	4	4	3	10	14.8	0	16.9	6.9	9.7	14.2
3217	WWOX	WW domain-containing oxidoreductase	Q9NZC7-2;Q9NZC7	Q9NZC7-2;Q9NZC7;Q9NZC7-3;Q9NZC7-5;A0A087WZG5;F5H3R5;Q9NZC7-7;Q9NZC7-6						1.17038	0.152211			0.617567	0.10584	9	9	9	30	30	30	41.127	0	34.575	5	6	2	7	5	7	6	7	6	5	6	2	7	5	7	6	7	6	17.6	19.6	7.4	23.4	17.6	23.4	19.6
3218	SPG21	Maspardin	Q9NZD8;Q9NZD8-2;H0YMB7;H0YKB0	Q9NZD8;Q9NZD8-2;H0YMB7;H0YKB0;H0YLT5;H0YKM6;H3BRR0;H0YLW1;H0YML6;H0YLD7						0	-1.36081	+	+	3.25521	-1.35013	16	16	16	64	64	64	34.96	0	50.681	13	12	12	2	2	3	3	1	1	13	12	12	2	2	3	3	1	1	47.7	50.3	46.4	6.8	6.8	11.4	13.3
3220	COQ3	Ubiquinone biosynthesis O-methyltransferase, mitochondrial	Q9NZJ6	Q9NZJ6;F6WGP0	MitoCarta3.0	MIM				0	0.0995847			0	0.144318	5	5	5	17.1	17.1	17.1	41.054	0	14.237	1	4	1	3	4	4	4	3	3	1	4	1	3	4	4	4	3	3	3.5	14.9	4.6	10.3	14.6	14.9	14.6
3221	MTCH1	Mitochondrial carrier homolog 1	Q9NZJ7-2;Q9NZJ7;H0Y8C3	Q9NZJ7-2;Q9NZJ7;H0Y8C3;Q9NZJ7-3;H7C196	MitoCarta3.0	MOM				0.544671	0.116299			0.92539	0.173578	15	15	15	46	46	46	39.919	0	31.174	7	5	5	7	9	10	6	9	10	7	5	5	7	9	10	6	9	10	21.5	14.2	13.7	22	30.6	30.4	18.3
3224	NCKIPSD	NCK-interacting protein with SH3 domain	Q9NZQ3-4;Q9NZQ3-3;Q9NZQ3-2;Q9NZQ3;Q9NZQ3-5	Q9NZQ3-4;Q9NZQ3-3;Q9NZQ3-2;Q9NZQ3;Q9NZQ3-5;H7C0T9;H7C2K2;C9JSC3						0	0.0352714			0	-0.0613146	5	5	5	7.7	7.7	7.7	70.539	0	6.6326	1	2	1	3	2	3	2	2	4	1	2	1	3	2	3	2	2	4	1.4	2.9	1.4	4.5	2.9	4	2.9
3227	NDUFAF4	NADH dehydrogenase [ubiquinone] 1 alpha subcomplex assembly factor 4	Q9P032	Q9P032	MitoCarta3.0	MIM		+	+	2.47206	-0.233921			1.1664	0.0942841	11	11	11	57.7	57.7	57.7	20.266	0	125.47	9	9	8	11	11	9	8	8	8	9	9	8	11	11	9	8	8	8	49.7	49.1	45.1	57.7	57.7	49.1	44
3228	HACD3	Very-long-chain (3R)-3-hydroxyacyl-CoA dehydratase 3	Q9P035;H3BS72;H3BPZ1	Q9P035;H3BS72;H3BPZ1;Q9P035-2;H3BRL8;H3BMZ1						0.809375	0.104001		+	2.35048	0.267682	13	13	13	34.3	34.3	34.3	43.159	0	197.32	11	11	10	13	13	13	12	13	12	11	11	10	13	13	13	12	13	12	27.9	27.9	27.6	34.3	34.3	34.3	28.2
3229	CCDC167	Coiled-coil domain-containing protein 167	Q9P0B6	Q9P0B6						1.03686	-0.198435			0.9763	-0.216547	3	3	3	32	32	32	11.459	0	24.718	3	1	2	2	2	2	3	3	1	3	1	2	2	2	2	3	3	1	32	15.5	22.7	24.7	24.7	24.7	32
3230	EMC3	ER membrane protein complex subunit 3	Q9P0I2;Q9P0I2-2;C9JLM9	Q9P0I2;Q9P0I2-2;C9JLM9;S4R3U9						0.283002	0.0511524			0.266912	0.0488623	11	11	11	46.7	46.7	46.7	29.952	0	216.68	7	10	7	10	10	10	10	10	9	7	10	7	10	10	10	10	10	9	34.5	46.4	34.9	39.8	46.4	39.5	46.4
3231	NDUFA13	NADH dehydrogenase [ubiquinone] 1 alpha subcomplex subunit 13	Q9P0J0;Q9P0J0-2;B4DEZ3;K7EJE1;E7ENQ6;U3KQP3	Q9P0J0;Q9P0J0-2;B4DEZ3;K7EJE1;E7ENQ6;U3KQP3;K7EP87	MitoCarta3.0	MIM				0.139292	-0.0323407			0.109179	-0.0269502	7	7	7	35.4	35.4	35.4	16.698	0	29.448	4	6	2	4	4	3	3	4	3	4	6	2	4	4	3	3	4	3	22.9	35.4	9.7	22.9	22.9	16	16.7
3233	VAPA	Vesicle-associated membrane protein-associated protein A	Q9P0L0	Q9P0L0;J3QKM9						0.898269	0.108691			0.307993	0.044905	21	21	2	74.7	74.7	7.6	27.893	0	205.49	15	17	14	20	19	20	18	19	19	2	2	2	2	2	2	2	2	2	55	55.4	52.2	74.7	71.5	66.7	68.7
3235	ORMDL1	ORM1-like protein 1	Q9P0S3;F6WST4;A0A1B0GXE7	Q9P0S3;F6WST4;A0A1B0GXE7						0.503237	-0.0540399			0.609753	-0.0878022	4	4	2	34	34	17	17.371	0	50.718	3	3	1	3	4	2	4	4	4	1	1	0	1	2	1	2	2	2	22.2	22.2	7.2	22.2	34	12.4	34
3236	TMEM14C	Transmembrane protein 14C	Q9P0S9	Q9P0S9	MitoCarta3.0	MIM		+	+	2.50289	-0.316074		+	2.90567	-0.274771	3	3	3	50	50	50	11.564	0	109.97	2	2	2	3	3	3	3	3	3	2	2	2	3	3	3	3	3	3	24.1	24.1	24.1	50	50	50	50
3241	PTGFRN	Prostaglandin F2 receptor negative regulator	Q9P2B2	Q9P2B2						3.01864	0.104684			2.0876	0.0860023	25	25	25	30	30	30	98.555	0	96.171	11	14	8	15	16	13	20	17	16	11	14	8	15	16	13	20	17	16	13.1	17.3	8.3	18.8	19.6	15.8	24.2
3242	TMEM181	Transmembrane protein 181	Q9P2C4	Q9P2C4						0.167588	-0.0315728			1.38166	-0.0805494	6	6	6	9.5	9.5	9.5	69.324	0	18.466	4	3	4	3	4	4	5	5	5	4	3	4	3	4	4	5	5	5	7	5.6	6.9	5.7	6.9	6.9	8.2
3249	DPM3	Dolichol-phosphate mannosyltransferase subunit 3	Q9P2X0;Q9P2X0-2	Q9P2X0;Q9P2X0-2						1.10172	0.121424			1.43984	0.115187	2	2	2	23.9	23.9	23.9	10.094	0	33.922	2	2	2	2	2	2	2	2	2	2	2	2	2	2	2	2	2	2	23.9	23.9	23.9	23.9	23.9	23.9	23.9
3250	ATXN10	Ataxin-10	Q9UBB4;A0A1W2PQD2;Q9UBB4-2	Q9UBB4;A0A1W2PQD2;Q9UBB4-2;B1AHE4;B1AHE3						0.54476	0.0386915			0.384372	0.0326029	18	18	18	46.7	46.7	46.7	53.488	0	110.08	10	12	9	14	14	12	14	11	11	10	12	9	14	14	12	14	11	11	23.8	28.4	23.8	34.1	33.5	30.7	35.4
3254	GNG12	Guanine nucleotide-binding protein G(I)/G(S)/G(O) subunit gamma-12	Q9UBI6	Q9UBI6					+	1.73982	-0.154781			0.181614	0.0633481	2	2	2	37.5	37.5	37.5	8.0061	0	16.745	2	2	2	1	2	2	1	2	2	2	2	2	1	2	2	1	2	2	37.5	37.5	37.5	15.3	37.5	37.5	15.3
3256	DHCR7	7-dehydrocholesterol reductase	Q9UBM7;E9PM00;E9PJ54	Q9UBM7;E9PM00;E9PJ54;E9PRL8;E9PQ71;E9PIP9;H0YE57						0.460244	0.156387			0.379042	0.079766	8	8	8	18.5	18.5	18.5	54.489	0	106.19	7	8	7	5	5	6	6	6	8	7	8	7	5	5	6	6	6	8	16.6	18.5	17.1	12.4	13.5	15.4	15.2
3258	EXTL2	Exostosin-like 2;Processed exostosin-like 2	Q9UBQ6;C9JEG3;C9IYF5;F5GZK1	Q9UBQ6;C9JEG3;C9IYF5;F5GZK1						0	-0.243438			0	-0.13659	5	5	5	20	20	20	37.465	0	39.742	2	3	0	3	4	3	3	2	4	2	3	0	3	4	3	3	2	4	5.5	9.4	0	11.2	16.1	11.2	11.2
3260	FAM8A1	Protein FAM8A1	Q9UBU6	Q9UBU6						0	-0.210004			0	-0.283086	3	3	3	9	9	9	44.123	0	7.9782	1	3	1	2	1	2	2	1	2	1	3	1	2	1	2	2	1	2	2.2	9	2.2	6.3	2.2	6.3	6.3
3262	B4GALT7	Beta-1,4-galactosyltransferase 7;Xylosylprotein 4-beta-galactosyltransferase	Q9UBV7	Q9UBV7;H0Y9D6;D6RJI5						0	NaN			0	NaN	3	3	3	7.6	7.6	7.6	37.405	0	3.091	0	1	0	3	1	2	2	1	2	0	1	0	3	1	2	2	1	2	0	2.4	0	7.6	2.4	4.9	4.9
3265	SLC25A10	Mitochondrial dicarboxylate carrier	Q9UBX3;Q9UBX3-2;F6RGN5	Q9UBX3;Q9UBX3-2;F6RGN5;I3L3N9	MitoCarta3.0	MIM			+	2.93478	0.161985			2.32191	0.0992634	11	11	2	50.2	50.2	11.1	31.282	0	182.89	8	9	8	9	10	9	10	10	10	0	1	1	1	2	2	1	1	1	35.2	39.7	35.9	39.7	47.4	43.6	42.5
3268	UQCR10	Cytochrome b-c1 complex subunit 9	Q9UDW1;Q9UDW1-2	Q9UDW1;Q9UDW1-2	MitoCarta3.0	MIM				0.300764	0.0425487			0.743156	0.07837	2	2	2	38.1	38.1	38.1	7.3084	0	20.969	2	2	1	2	2	2	2	2	2	2	2	1	2	2	2	2	2	2	38.1	38.1	27	38.1	38.1	38.1	38.1
3269	VTI1B	Vesicle transport through interaction with t-SNAREs homolog 1B	Q9UEU0;Q9UEU0-2	Q9UEU0;Q9UEU0-2;H0YJL5;H0YJJ5;J3KMW2;G3V5I2						0.837209	0.112459			0.597662	0.0874858	10	10	10	53	53	53	26.688	0	84.391	6	7	5	10	9	8	9	7	7	6	7	5	10	9	8	9	7	7	33.2	40.1	28	53	50	45.7	50
3274	TES	Testin	Q9UGI8;Q9UGI8-2;F8W7T0	Q9UGI8;Q9UGI8-2;F8W7T0						0	NaN			0	-0.546132	8	8	8	18.3	18.3	18.3	47.996	0	9.503	8	2	4	2	1	1	1	1	1	8	2	4	2	1	1	1	1	1	18.3	5	10.9	5.5	2.6	2.6	2.6
3275	SEC63	Translocation protein SEC63 homolog	Q9UGP8	Q9UGP8;A6PVC9				+	+	1.48847	0.365134		+	1.33905	0.326422	35	35	35	49.1	49.1	49.1	87.996	0	323.31	15	20	13	26	25	27	25	30	25	15	20	13	26	25	27	25	30	25	21.7	33.3	20.3	36.2	38.8	43.6	37.2
3278	ARMCX3	Armadillo repeat-containing X-linked protein 3	Q9UH62	Q9UH62;H3BV87;H3BM63	MitoCarta3.0	MOM			+	2.53099	0.133625			1.28821	0.0948857	14	14	14	50.4	50.4	50.4	42.5	0	168.73	9	11	7	12	11	10	10	12	11	9	11	7	12	11	10	10	12	11	32.5	38.8	24	45.1	41.7	35.4	35.4
3279	SUN2	SUN domain-containing protein 2	Q9UH99;Q9UH99-2;Q9UH99-3	Q9UH99;Q9UH99-2;Q9UH99-3;B0QY60;H0Y686;B0QY63;B0QY64						0.0509669	-0.0105453			1.20466	-0.128548	14	14	14	31.4	31.4	31.4	80.31	0	59.382	5	6	4	8	8	5	7	8	10	5	6	4	8	8	5	7	8	10	8.9	13	8.1	16.3	17.9	11.6	15.9
3280	LAMTOR3	Ragulator complex protein LAMTOR3	Q9UHA4-2;Q9UHA4	Q9UHA4-2;Q9UHA4						0	NaN			0	NaN	3	3	3	28.2	28.2	28.2	12.941	0	5.4302	1	1	0	2	1	1	2	2	2	1	1	0	2	1	1	2	2	2	8.5	8.5	0	22.2	8.5	8.5	22.2
3283	PCYOX1	Prenylcysteine oxidase 1	Q9UHG3;Q9UHG3-2;F8W8W4	Q9UHG3;Q9UHG3-2;F8W8W4;C9K055;C9JM55;C9JGT6						1.12292	0.0685612			0.292548	0.0238938	15	15	15	37.8	37.8	37.8	56.639	0	124.84	12	11	11	14	14	13	15	14	13	12	11	11	14	14	13	15	14	13	27.9	25.9	27.3	35.2	35.8	34.5	37.8
3286	BCAP29	B-cell receptor-associated protein 29	Q9UHQ4;C9JTE9;Q9UHQ4-2;C9IYK6;H7C5E2;C9JGJ9;B7Z2L0;F8WB99	Q9UHQ4;C9JTE9;Q9UHQ4-2;C9IYK6;H7C5E2;C9JGJ9;B7Z2L0;F8WB99;H0Y7N8;C9JP06;F8WDG1						1.93745	-0.106828			1.02638	-0.0714007	9	9	9	32	32	32	28.32	0	13.304	3	3	0	2	6	6	5	4	5	3	3	0	2	6	6	5	4	5	7.9	7.9	0	7.5	24.1	24.9	14.9
3287	CYB5R1	NADH-cytochrome b5 reductase 1	Q9UHQ9;H7C0R7	Q9UHQ9;H7C0R7					+	1.4971	0.240966		+	1.37267	0.236101	18	18	18	65.6	65.6	65.6	34.094	0	323.31	9	13	6	17	14	16	15	16	14	9	13	6	17	14	16	15	16	14	36.4	46.9	23.6	65.6	52.8	63	52.8
3290	SLC12A6	Solute carrier family 12 member 6	Q9UHW9-6;Q9UHW9-5;Q9UHW9-2;Q9UHW9-3;Q9UHW9-4;Q9UHW9;B3KXX3;H0YMQ9;H0YKQ8	Q9UHW9-6;Q9UHW9-5;Q9UHW9-2;Q9UHW9-3;Q9UHW9-4;Q9UHW9;B3KXX3;H0YMQ9;H0YKQ8;H0YNJ5;H0YKE6					+	1.68924	-0.231915		+	2.06904	-0.214513	17	17	8	17.2	17.2	9.8	120.47	0	59.54	7	13	7	6	11	7	7	7	8	2	6	2	1	5	3	1	2	2	6.9	13.1	6.5	5.2	10.6	6.5	5.9
3292	NDUFA12	NADH dehydrogenase [ubiquinone] 1 alpha subcomplex subunit 12	Q9UI09;H0YID5;F8VRD8;Q9UI09-2	Q9UI09;H0YID5;F8VRD8;Q9UI09-2;H0YIT1;F8VXI1	MitoCarta3.0	MIM				0	-0.428171		+	1.57377	-0.212478	3	3	3	26.2	26.2	26.2	17.114	0	29.917	1	2	3	2	2	2	1	3	1	1	2	3	2	2	2	1	3	1	8.3	20	26.2	14.5	20	20	8.3
3294	IPO11	Importin-11	Q9UI26;Q9UI26-2;F8WDV0	Q9UI26;Q9UI26-2;F8WDV0;H0Y8M5;D6RJB1;E7EMB7;D6RCN7;F8WBN4;D6RCQ2						0.902051	0.148734			1.65441	0.164811	24	24	24	31.4	31.4	31.4	112.53	0	225.91	8	12	9	16	19	18	16	20	14	8	12	9	16	19	18	16	20	14	9.4	15.5	10.4	22.5	26.8	26.2	23.4
3297	XPO7	Exportin-7	Q9UIA9;E7ESC6	Q9UIA9;E7ESC6;E5RIW1;H0YBE1				+	+	1.62672	0.515009		+	1.80102	0.5493	31	31	30	33.5	33.5	32.5	123.91	0	292.14	7	15	7	25	22	22	24	24	17	6	14	6	24	21	21	23	23	16	6.9	15.8	7.9	26.4	25.1	24.1	26.5
3302	MOSPD1	Motile sperm domain-containing protein 1	Q9UJG1-2;Q9UJG1;Q9UJG1-3	Q9UJG1-2;Q9UJG1;Q9UJG1-3						1.55536	-0.115191			1.4516	-0.103242	6	6	6	45.3	45.3	45.3	18.394	0	42.841	5	5	4	6	5	6	6	5	6	5	5	4	6	5	6	6	5	6	32.1	39.6	26.4	45.3	40.3	45.3	45.3
3303	SLC25A13	Calcium-binding mitochondrial carrier protein Aralar2	Q9UJS0-2;Q9UJS0	Q9UJS0-2;Q9UJS0;R4GN64	MitoCarta3.0	MIM				0.279845	0.0566438			0.71985	0.113708	34	34	27	56.5	56.5	47.6	74.303	0	323.31	28	30	23	34	31	31	32	32	30	22	23	19	27	25	24	25	25	24	49.1	52.7	43.2	56.5	54.1	53.8	55.2
3307	ANAPC7	Anaphase-promoting complex subunit 7	Q9UJX3-2;Q9UJX3	Q9UJX3-2;Q9UJX3;H0YIW2;H0YIX7					+	1.00068	0.272249			1.28233	0.183382	13	13	13	29.8	29.8	29.8	60.002	0	34.374	2	2	2	6	4	5	8	11	7	2	2	2	6	4	5	8	11	7	4.1	4.5	4.5	12.7	8.4	10.4	17.3
3309	STOML2	Stomatin-like protein 2, mitochondrial	Q9UJZ1;A0A087WYB4;Q9UJZ1-2	Q9UJZ1;A0A087WYB4;Q9UJZ1-2;F2Z2I8	MitoCarta3.0	MIM				1.04054	0.0632607			0.724722	0.0563981	17	17	17	64	64	64	38.534	0	323.31	11	12	13	15	14	14	16	14	14	11	12	13	15	14	14	16	14	14	43.3	41	49.4	58.1	57.6	57.6	63.5
3310	CCRN4L	Nocturnin	Q9UK39;Q8WTX0	Q9UK39;Q8WTX0	MitoCarta3.0	Matrix				0	NaN			0	NaN	4	4	4	10	10	10	48.195	0	21.237	0	0	0	3	2	2	3	3	2	0	0	0	3	2	2	3	3	2	0	0	0	7.4	4.4	4.4	8.1
3315	C14orf1	Probable ergosterol biosynthetic protein 28	Q9UKR5	Q9UKR5						0.154312	-0.0174836			0.0424811	-0.00923061	4	4	4	30	30	30	15.864	0	31.442	4	3	3	3	4	3	4	4	3	4	3	3	3	4	3	4	4	3	30	19.3	19.3	19.3	30	19.3	30
3316	AMFR	E3 ubiquitin-protein ligase AMFR	Q9UKV5;H3BRK9;R4GNG2	Q9UKV5;H3BRK9;R4GNG2						0	0.0324481			0	0.0677149	12	12	12	23.3	23.3	23.3	72.995	0	31.772	3	4	1	4	1	5	2	2	6	3	4	1	4	1	5	2	2	6	4.4	9	2	6.5	1.1	6.8	3.1
3321	RAB21	Ras-related protein Rab-21	Q9UL25	Q9UL25						0.185822	-0.0133613			0.283307	0.0220197	10	10	10	58.7	58.7	58.7	24.347	0	202.58	7	7	7	8	9	8	7	9	9	7	7	7	8	9	8	7	9	9	39.1	39.1	39.1	44	52.4	45.3	39.1
3324	RAB23	Ras-related protein Rab-23	Q9ULC3	Q9ULC3						0	-0.00949081			0	-0.0248141	7	7	7	40.9	40.9	40.9	26.659	0	52.954	2	3	1	7	5	5	4	5	6	2	3	1	7	5	5	4	5	6	8	14.8	8	40.9	25.7	29.5	22.8
3328	VANGL2	Vang-like protein 2	Q9ULK5	Q9ULK5						0	NaN			0	NaN	7	7	7	15	15	15	59.714	0	8.404	0	1	0	2	1	2	3	2	5	0	1	0	2	1	2	3	2	5	0	2.3	0	5	2.5	4.6	6.1
3331	TMCO1	Transmembrane and coiled-coil domain-containing protein 1	Q9UM00-1;Q9UM00-2;Q9UM00;J3KS45;J3QQY2;J3KTQ7	Q9UM00-1;Q9UM00-2;Q9UM00;J3KS45;J3QQY2;J3KTQ7						0.397447	-0.0271823			0.0487899	0.00433445	6	6	6	25.5	25.5	25.5	21.175	0	101.85	6	5	4	4	5	5	5	4	5	6	5	4	4	5	5	5	4	5	25.5	25.5	24.5	25.5	25.5	25.5	25.5
3336	NDRG2	Protein NDRG2	Q9UN36;Q9UN36-3;Q9UN36-2;Q9UN36-4;A0A0A0MS87;G3V4S9;Q9UN36-6;G3V5H8;Q9UN36-5;G3V5B7;G3V5B5;G3V4S2;G3V271;G3V358;G3V5S0;G3V383;G3V552;G3V392;G3V5V9;G3V5G0;G3V2I9;G3V578;H0YJT9;G3V285;G3V3X2;G3V239;G3V3P6;G3V3C3;G3V3P1;G3V280;G3V5A6;G3V2T2;G3V5D7;G3V4T9;G3V2S0;G3V5P9;G3V3X3;G3V2Y3;G3V5G7;G3V3D5	Q9UN36;Q9UN36-3;Q9UN36-2;Q9UN36-4;A0A0A0MS87;G3V4S9;Q9UN36-6;G3V5H8;Q9UN36-5;G3V5B7;G3V5B5;G3V4S2;G3V271;G3V358;G3V5S0;G3V383;G3V552;G3V392;G3V5V9;G3V5G0;G3V2I9;G3V578;H0YJT9;G3V285;G3V3X2;G3V239;G3V3P6;G3V3C3;G3V3P1;G3V280;G3V5A6;G3V2T2;G3V5D7;G3V4T9;G3V2S0;G3V5P9;G3V3X3;G3V2Y3;G3V5G7;G3V3D5;G3V3L1;G3V420;G3V5L7;G3V237;H0YJ56;H7C0X0;G3V2A6;G3V4X3						0	NaN			0	NaN	4	4	4	17	17	17	40.798	0	33.675	0	0	0	3	0	2	2	1	3	0	0	0	3	0	2	2	1	3	0	0	0	12.9	0	10.2	10.2
3337	VPS4A	Vacuolar protein sorting-associated protein 4A	Q9UN37;I3L4J1	Q9UN37;I3L4J1;O75351;Q6PIW4-2;Q6PIW4						0	NaN			0	NaN	9	9	9	23.6	23.6	23.6	48.897	0	22.144	1	1	0	1	2	2	4	5	3	1	1	0	1	2	2	4	5	3	2.7	2.7	0	2.7	4.6	4.6	12.8
3340	MAGED2	Melanoma-associated antigen D2	Q9UNF1;Q5H909;Q9UNF1-2;Q5H907	Q9UNF1;Q5H909;Q9UNF1-2;Q5H907;A0A087X070;G5E9N2;Q12816-5;Q12816-2;Q12816-3;Q12816-4;Q12816						0	NaN			0	NaN	6	5	5	9.4	7.4	7.4	64.953	0	6.9516	0	0	0	2	0	1	5	3	3	0	0	0	2	0	1	5	3	3	2	2	2	4.8	2	3.3	9.4
3341	STX8	Syntaxin-8	Q9UNK0;I3L305	Q9UNK0;I3L305;K7EQB1						0.880237	0.120751			0.375513	0.062678	9	9	9	36	36	36	26.906	0	81.532	4	7	6	8	7	8	9	7	9	4	7	6	8	7	8	9	7	9	22	32.6	25	31.8	31.8	31.8	36
3342	PROCR	Endothelial protein C receptor	Q9UNN8;A0A0U1RQQ4	Q9UNN8;A0A0U1RQQ4;A0A0U1RRC4						0.935007	0.117184			1.289	0.116027	3	3	3	16.8	16.8	16.8	26.671	0	23.634	3	3	1	3	2	2	3	3	3	3	3	1	3	2	2	3	3	3	16.8	16.8	5.5	16.8	11.3	11.3	16.8
3344	SLC12A4	Solute carrier family 12 member 4	Q9UP95-2;Q9UP95;Q9UP95-5;Q9UP95-6;I3L4N6;Q9UP95-3;Q9UP95-7;Q9UP95-4	Q9UP95-2;Q9UP95;Q9UP95-5;Q9UP95-6;I3L4N6;Q9UP95-3;Q9UP95-7;Q9UP95-4;J3QSF2;A0A1B0GVB1;I3L1N8;A0A0U1RR10						0.591092	-0.030563			1.86622	-0.0972255	16	7	7	16.7	9.2	9.2	118.62	0	29.791	4	5	2	2	2	3	1	2	3	4	5	2	2	2	3	1	2	3	9.4	12.5	7	6.6	7.3	7.2	6.2
3345	PPP6R1	Serine/threonine-protein phosphatase 6 regulatory subunit 1	Q9UPN7	Q9UPN7;K7EM28						0	NaN			0	-0.253237	5	5	5	5.3	5.3	5.3	96.723	0	12.996	4	4	1	2	3	1	1	2	1	4	4	1	2	3	1	1	2	1	4.4	4.3	1.2	2.2	3.4	1.2	1.2
3347	USP22;USP27X	Ubiquitin carboxyl-terminal hydrolase 22;Ubiquitin carboxyl-terminal hydrolase 27	Q9UPT9-2;Q9UPT9;A6NNY8	Q9UPT9-2;Q9UPT9;A6NNY8;J3QS30;K7ESK0;K7ERX6;A0A1B0GVA6;Q70EK9						0	0.160215			0	0.0698436	6	6	6	11.9	11.9	11.9	58.179	0	9.8167	1	3	0	2	4	3	4	5	5	1	3	0	2	4	3	4	5	5	2.7	7	0	5.1	8.4	7	9
3353	RUVBL2	RuvB-like 2	Q9Y230;Q9Y230-2;M0R0Y3	Q9Y230;Q9Y230-2;M0R0Y3;X6R2L4;M0QXI6;M0R0Z0;A0A1W2PS48						0.321382	-0.0718498			0.547419	-0.140591	25	25	25	60.9	60.9	60.9	51.156	0	150.94	6	4	7	9	5	5	8	4	5	6	4	7	9	5	5	8	4	5	15.1	9.5	16.8	22	12.1	12.1	19.9
3354	RUVBL1	RuvB-like 1	Q9Y265;Q9Y265-2;E7ETR0	Q9Y265;Q9Y265-2;E7ETR0;H7C4G5;J3QLR1;H7C4I3						0.153415	-0.016706			0.0637681	-0.00771793	21	21	21	63.4	63.4	63.4	50.227	0	217.14	10	12	7	10	9	12	11	11	10	10	12	7	10	9	12	11	11	10	29.6	35.3	19.5	31.1	27.4	36.4	32.7
3356	VDAC3	Voltage-dependent anion-selective channel protein 3	Q9Y277;Q9Y277-2;E5RJN6;E5RHZ6	Q9Y277;Q9Y277-2;E5RJN6;E5RHZ6;E5RFP6;E5RHE1;E5RK27;E5RFL1	MitoCarta3.0	MOM	1	+	+	2.17458	-0.292624			1.62967	-0.158422	14	14	14	59	59	59	30.658	0	227.14	11	9	11	11	12	12	11	10	10	11	9	11	11	12	12	11	10	10	44.2	39.9	47	47	53	53	47
3357	FARSA	Phenylalanine--tRNA ligase alpha subunit	Q9Y285;K7ER00;Q9Y285-2;K7EPH2;K7ER16	Q9Y285;K7ER00;Q9Y285-2;K7EPH2;K7ER16;K7EK06;K7ERS0						0	0.228236			0	0.217028	21	21	21	46.7	46.7	46.7	57.563	0	323.31	1	2	0	2	2	2	4	4	2	1	2	0	2	2	2	4	4	2	2.2	3.7	0	4.1	3.5	4.1	8.1
3359	SLC5A6	Sodium-dependent multivitamin transporter	Q9Y289	Q9Y289;E7EW41;E7ERE1;E7ENG0;E7EW78;E7ENN0;E7EMX0						0.191182	0.0233649			0.485847	0.0539052	5	5	5	9.8	9.8	9.8	68.641	0	9.2864	2	5	2	3	3	4	2	3	3	2	5	2	3	3	4	2	3	3	4.7	9.8	3.8	6.3	5.4	8	4.7
3363	PIGL	N-acetylglucosaminyl-phosphatidylinositol de-N-acetylase	Q9Y2B2;J3KSD1;J3QLG8;A8MTV0;Q9Y2B2-2	Q9Y2B2;J3KSD1;J3QLG8;A8MTV0;Q9Y2B2-2;J3QQI7;A0A096LPK2;B4DJK6						0	0.014039			0.982804	0.0524178	5	5	5	33.3	33.3	33.3	28.531	0	38.994	2	4	3	3	4	5	1	1	3	2	4	3	3	4	5	1	1	3	14.3	23.8	17.1	15.1	23.8	33.3	5.6
3365	SLC9A8	Sodium/hydrogen exchanger 8	Q9Y2E8;Q9Y2E8-2	Q9Y2E8;Q9Y2E8-2						0	NaN			0	-0.026741	2	2	2	3.1	3.1	3.1	65.421	0.0028967	2.1432	0	2	0	2	0	2	0	1	2	0	2	0	2	0	2	0	1	2	0	3.1	0	3.1	0	3.1	0
3366	FNDC3A	Fibronectin type-III domain-containing protein 3A	Q9Y2H6-2;Q9Y2H6;G5E9X3	Q9Y2H6-2;Q9Y2H6;G5E9X3;A0A087X1M6;H7C507						0	NaN			0	NaN	10	10	10	11.5	11.5	11.5	125.82	0	16.508	1	0	2	5	3	2	4	2	4	1	0	2	5	3	2	4	2	4	1	0	2.5	5.4	2.3	2.5	4
3369	ATP8A1	Phospholipid-transporting ATPase IA	Q9Y2Q0-3;Q9Y2Q0-2;Q9Y2Q0	Q9Y2Q0-3;Q9Y2Q0-2;Q9Y2Q0;Q4G1C1;F8W9B3;F8VRS1;Q9NTI2-3;Q9NTI2-1;Q9NTI2						0.738249	-0.0957359			0.962704	-0.064194	11	11	11	10.4	10.4	10.4	129.72	0	18.734	2	5	0	7	7	7	3	7	7	2	5	0	7	7	7	3	7	7	1.6	4.5	0	6.6	6.1	6.3	2.3
3370	LAMTOR2	Ragulator complex protein LAMTOR2	Q9Y2Q5-2;Q9Y2Q5;Q9Y2Q5-3	Q9Y2Q5-2;Q9Y2Q5;Q9Y2Q5-3						0	-0.181961			0	-0.0885451	4	4	4	31.3	31.3	31.3	15.609	0	13.651	1	3	1	4	2	3	3	2	1	1	3	1	4	2	3	3	2	1	7.3	21.3	7.3	31.3	13.3	23.3	21.3
3372	COA3	Cytochrome c oxidase assembly factor 3 homolog, mitochondrial	Q9Y2R0;K7EPV0	Q9Y2R0;K7EPV0	MitoCarta3.0	MIM				0.682322	-0.0536729			0.319915	-0.0435087	5	5	5	47.2	47.2	47.2	11.731	0	40.265	4	5	5	4	4	4	5	5	5	4	5	5	4	4	4	5	5	5	37.7	47.2	47.2	37.7	35.8	38.7	47.2
3375	COG6	Conserved oligomeric Golgi complex subunit 6	Q9Y2V7;Q9Y2V7-2	Q9Y2V7;Q9Y2V7-2;H0YGX8						0	NaN		+	2.0684	-0.322265	7	7	7	12.9	12.9	12.9	73.278	0	10.701	2	5	6	0	2	2	0	0	1	2	5	6	0	2	2	0	0	1	4.3	9.9	11.3	0	3.3	3.3	0
3377	COQ6	Ubiquinone biosynthesis monooxygenase COQ6, mitochondrial	Q9Y2Z9-3;Q9Y2Z9;A0A0D9SFJ1;Q9Y2Z9-2	Q9Y2Z9-3;Q9Y2Z9;A0A0D9SFJ1;Q9Y2Z9-2;G3V2L5;G3V4A6;G3V434	MitoCarta3.0	MIM				0.236061	0.0206149			0.293715	0.0266138	6	6	6	15.3	15.3	15.3	48.593	0	11.577	2	2	2	5	3	6	4	5	4	2	2	2	5	3	6	4	5	4	4.1	4.3	4.3	12	7.2	15.3	9
3380	TMX2	Thioredoxin-related transmembrane protein 2	Q9Y320;Q9Y320-2	Q9Y320;Q9Y320-2;E9PSF0;E9PRL5;H3BSU7;E9PLR1;G3V155						0.223258	0.0157731			0.822484	0.039499	16	16	16	58.1	58.1	58.1	34.037	0	105.59	12	14	9	14	13	12	14	14	14	12	14	9	14	13	12	14	14	14	50	48.6	32.4	55.7	44.6	47.3	55.7
3381	NDUFAF1	Complex I intermediate-associated protein 30, mitochondrial	Q9Y375;H0YL22;H0YNN4;H0YNB7	Q9Y375;H0YL22;H0YNN4;H0YNB7	MitoCarta3.0	MIM				0	NaN			0	NaN	4	4	4	14.7	14.7	14.7	37.763	0	6.2277	0	1	1	2	1	1	2	3	2	0	1	1	2	1	1	2	3	2	0	2.4	3.1	8.3	5.8	3.4	9.2
3383	DHRS7	Dehydrogenase/reductase SDR family member 7	Q9Y394-2;Q9Y394;H0YJ66;H0YJR8	Q9Y394-2;Q9Y394;H0YJ66;H0YJR8;H0YJE4					+	1.78047	0.153797			1.30956	0.111369	16	16	16	63	63	63	32.267	0	323.31	13	13	10	16	15	15	16	14	16	13	13	10	16	15	15	16	14	16	54.7	54.7	43.9	63	63	63	63
3385	TMED5	Transmembrane emp24 domain-containing protein 5	Q9Y3A6;B1AKT3;Q9Y3A6-2	Q9Y3A6;B1AKT3;Q9Y3A6-2;M0R072						1.41659	0.0823638			0.971893	0.0749359	8	8	8	38	38	38	26.005	0	57.955	4	6	5	7	7	6	5	6	5	4	6	5	7	7	6	5	6	5	18.3	25.3	22.3	34.9	34.9	34.5	30.6
3389	FAM96B	Mitotic spindle-associated MMXD complex subunit MIP18	Q9Y3D0;J3KS95;H3BNV7	Q9Y3D0;J3KS95;H3BNV7;J3QLT9						0.846906	0.110258			1.09847	0.142141	8	8	8	87.7	87.7	87.7	17.663	0	234.49	4	5	4	7	7	6	7	6	7	4	5	4	7	7	6	7	6	7	52.1	52.8	39.3	87.1	87.1	57.1	87.1
3390	FIS1	Mitochondrial fission 1 protein	Q9Y3D6	Q9Y3D6	MitoCarta3.0	MOM	2			2.30938	0.124988			2.16396	0.119965	4	4	4	34.2	34.2	34.2	16.937	0	24.872	2	2	2	3	2	2	4	3	4	2	2	2	3	2	2	4	3	4	15.8	15.8	15.8	26.3	15.8	15.8	34.2
3391	GOLT1B	Vesicle transport protein GOT1B	Q9Y3E0;G3V1U5;F5H6U7	Q9Y3E0;G3V1U5;F5H6U7;F5GWD8;F5GXH6						0.749654	0.174145			0.565874	0.153536	4	4	4	23.2	23.2	23.2	15.425	0	56.582	1	2	2	3	2	4	2	3	3	1	2	2	3	2	4	2	3	3	10.1	16.7	16.7	22.5	16.7	23.2	16.7
3392	STRAP	Serine-threonine kinase receptor-associated protein	Q9Y3F4-2;Q9Y3F4	Q9Y3F4-2;Q9Y3F4;H0YH33						0	NaN			0	NaN	17	17	17	59.8	59.8	59.8	39.777	0	105.68	0	0	0	2	3	3	0	1	0	0	0	0	2	3	3	0	1	0	0	0	0	5.2	9.9	8.8	0
3396	TMED3	Transmembrane emp24 domain-containing protein 3	Q9Y3Q3;G3V1J9;F5H4M7;Q9Y3Q3-2	Q9Y3Q3;G3V1J9;F5H4M7;Q9Y3Q3-2						0.0282854	0.00460688			0.176077	-0.0114735	7	7	7	44.2	44.2	44.2	24.777	0	162.51	4	4	4	6	5	5	5	5	6	4	4	4	6	5	5	5	5	6	22.6	22.6	22.6	30.9	30.4	30.4	30.4
3398	SAMHD1	Deoxynucleoside triphosphate triphosphohydrolase SAMHD1	Q9Y3Z3;A0A2R8YCS7;Q9Y3Z3-3;Q9Y3Z3-4;A0A2R8YD90	Q9Y3Z3;A0A2R8YCS7;Q9Y3Z3-3;Q9Y3Z3-4;A0A2R8YD90;A0A2R8YF51;A0A2R8Y5D2;A0A2R8Y6J9;A0A2R8Y586;A0A2R8YG48;A0A2R8Y7R5;A0A2R8Y755;A0A2R8YFV6;A0A2R8YF18						0.212003	-0.0123787			1.04935	-0.0863001	19	19	19	36.3	36.3	36.3	72.2	0	37.83	5	6	4	7	5	5	10	7	7	5	6	4	7	5	5	10	7	7	8.6	12	6.9	12.8	8.6	8.6	18.8
3400	ATP6V0A2	V-type proton ATPase 116 kDa subunit a isoform 2;V-type proton ATPase subunit a	Q9Y487;Q8TBM3	Q9Y487;Q8TBM3;F5H5F3				+	+	1.72181	-0.291111		+	2.34447	-0.232408	11	10	10	15.7	14.7	14.7	98.081	0	22.826	7	4	3	3	6	6	3	4	5	7	4	3	3	6	6	3	4	5	11	7.5	4.7	5.3	9.6	9.6	6.1
3407	TELO2	Telomere length regulation protein TEL2 homolog	Q9Y4R8;H3BRS3	Q9Y4R8;H3BRS3;H3BU45					+	1.62819	0.20741		+	2.32628	0.228829	32	32	32	45.8	45.8	45.8	91.746	0	108.52	12	11	10	17	16	19	17	19	12	12	11	10	17	16	19	17	19	12	14.2	13	13	25.4	20.3	28.6	21.9
3409	AFG3L2	AFG3-like protein 2	Q9Y4W6	Q9Y4W6;K7EP56	MitoCarta3.0	MIM				0.430853	0.024405			0.442047	-0.0294666	18	18	18	24.6	24.6	24.6	88.583	0	97.896	8	12	7	10	10	11	14	11	11	8	12	7	10	10	11	14	11	11	12.8	18.1	11.3	15.6	14.6	17.2	20.6
3411	SAMM50	Sorting and assembly machinery component 50 homolog	Q9Y512	Q9Y512	MitoCarta3.0	MOM			+	1.9292	-0.167078			1.64778	-0.133441	26	26	26	60.3	60.3	60.3	51.976	0	323.31	21	17	18	19	18	17	14	19	20	21	17	18	19	18	17	14	19	20	55.7	46.1	49.5	50.5	48	47.1	41.4
3413	TIMM22	Mitochondrial import inner membrane translocase subunit Tim22	Q9Y584	Q9Y584	MitoCarta3.0	MIM				0	-0.122304			0.778093	-0.0764837	2	2	2	16	16	16	20.031	0	9.9165	2	2	2	2	2	2	2	1	1	2	2	2	2	2	2	2	1	1	16	16	16	16	16	16	16
3418	TIMM9	Mitochondrial import inner membrane translocase subunit Tim9	Q9Y5J7	Q9Y5J7;G3V2F3;A0A1W2PRH9;A0A1W2PQS5;G3V502	MitoCarta3.0	MIM				0	-0.122089			0	-0.0810448	3	3	3	47.2	47.2	47.2	10.378	0	16.141	2	3	1	2	2	3	3	2	1	2	3	1	2	2	3	3	2	1	29.2	47.2	12.4	30.3	34.8	47.2	47.2
3420	TNPO3	Transportin-3	Q9Y5L0-3;Q9Y5L0;C9J7E5;Q9Y5L0-1;E9PFH4;Q9Y5L0-5	Q9Y5L0-3;Q9Y5L0;C9J7E5;Q9Y5L0-1;E9PFH4;Q9Y5L0-5						0.526827	0.132253		+	1.69648	0.176023	16	16	16	22.2	22.2	22.2	102.54	0	43.191	2	6	6	8	9	9	9	8	7	2	6	6	8	9	9	9	8	7	2.6	8.4	8.3	11.3	12.5	11.8	11.7
3423	SRPRB	Signal recognition particle receptor subunit beta	Q9Y5M8;H7C4H2	Q9Y5M8;H7C4H2;C9J5Z8						1.10838	0.0462756			0.389608	0.0284977	13	13	13	56.5	56.5	56.5	29.702	0	323.31	9	12	10	12	12	11	12	12	12	9	12	10	12	12	11	12	12	12	46.1	53.9	46.9	56.5	56.5	53.9	56.5
3426	MAGED1	Melanoma-associated antigen D1	Q9Y5V3;Q9Y5V3-2	Q9Y5V3;Q9Y5V3-2;Q96JG8-2;Q96JG8;Q96JG8-4					+	2.10581	0.205845			0.351317	-0.0341438	9	9	8	10.9	10.9	9.4	86.16	0	323.31	5	4	5	5	5	5	7	6	6	4	3	4	4	4	4	6	5	5	6.9	5.9	6.9	6.9	6.9	6.8	8.9
3430	NUBP2	Cytosolic Fe-S cluster assembly factor NUBP2	Q9Y5Y2;H3BNF0;H3BQR2;H3BNS4	Q9Y5Y2;H3BNF0;H3BQR2;H3BNS4;H3BRK5;B7Z6P0;H3BMW1;H3BRE1						0.474268	-0.0351955			2.28096	-0.0921067	8	8	8	45	45	45	28.825	0	46.309	5	5	3	4	3	3	4	5	4	5	5	3	4	3	3	4	5	4	21.8	21.8	13.3	17.3	12.2	11.8	16.2
3431	PEX16	Peroxisomal membrane protein PEX16	Q9Y5Y5;Q9Y5Y5-2;E9PMM3;E9PP98	Q9Y5Y5;Q9Y5Y5-2;E9PMM3;E9PP98;E9PQW0;E9PLS4;E9PMS3						0	NaN			0	NaN	8	8	8	29.2	29.2	29.2	38.628	0	68.765	2	0	0	5	5	6	6	5	5	2	0	0	5	5	6	6	5	5	5.4	0	0	15.8	21.1	24.4	19.6
3433	SLC25A15	Mitochondrial ornithine transporter 1	Q9Y619	Q9Y619;Q5VZD9	MitoCarta3.0	MIM				0	NaN			0	NaN	3	3	3	12.3	12.3	12.3	32.736	0	7.2129	1	1	1	2	1	2	3	2	3	1	1	1	2	1	2	3	2	3	2.7	2.7	2.7	6.6	2.7	6.6	12.3
3434	F11R	Junctional adhesion molecule A	Q9Y624;Q9Y624-2;A0A087WY82	Q9Y624;Q9Y624-2;A0A087WY82						1.87601	0.100128			0	0.0716009	6	6	6	18.7	18.7	18.7	32.583	0	6.0339	1	4	2	3	2	2	3	3	3	1	4	2	3	2	2	3	3	3	3.7	11.4	6.4	9.7	7.7	7	8.7
3435	NPTN;DKFZp566H1924	Neuroplastin	Q9Y639-1;Q9Y639;Q9UFM8;Q9Y639-3;Q9Y639-4;Q9Y639-5;H3BU51	Q9Y639-1;Q9Y639;Q9UFM8;Q9Y639-3;Q9Y639-4;Q9Y639-5;H3BU51;H3BQ94						0.542791	-0.0792996			0.917013	-0.0927119	8	8	8	31.9	31.9	31.9	31.291	0	19.016	3	1	3	5	5	4	4	6	6	3	1	3	5	5	4	4	6	6	12.8	3.5	13.1	24.5	23.4	20.2	20.2
3436	ALG6	Dolichyl pyrophosphate Man9GlcNAc2 alpha-1,3-glucosyltransferase	Q9Y672;S4R350	Q9Y672;S4R350;A0A3B3IS62;A0A3B3ITD6;A0A3B3ITI5						0.106915	0.0193761			0.765965	0.121415	10	10	10	18.5	18.5	18.5	58.12	0	21.108	2	7	7	4	5	6	4	5	5	2	7	7	4	5	6	4	5	5	4.9	13.2	13.2	7.9	9.5	11.4	8.5
3437	ALG5	Dolichyl-phosphate beta-glucosyltransferase	Q9Y673;Q9Y673-2	Q9Y673;Q9Y673-2						0	NaN			0	NaN	4	4	4	13.6	13.6	13.6	36.946	0	10.804	1	1	1	4	4	3	3	3	4	1	1	1	4	4	3	3	3	4	2.8	3.7	2.8	13.6	13.6	8.6	8.6
3438	COPG1	Coatomer subunit gamma-1	Q9Y678	Q9Y678;H0Y8X7						0	NaN			0	NaN	6	6	4	8.8	8.8	5.9	97.717	0	12.217	1	1	1	3	2	3	4	3	3	0	1	0	2	0	3	3	2	2	1.4	1.7	1.4	3.7	2.9	4	6.1
3439	AUP1	Ancient ubiquitous protein 1	Q9Y679;Q9Y679-3	Q9Y679;Q9Y679-3						1.65842	0.0767652			0.39075	0.0302811	11	11	11	30.7	30.7	30.7	45.786	0	83.618	6	8	6	7	9	10	10	10	10	6	8	6	7	9	10	10	10	10	20	24.6	20	22.2	27.1	29	29
3440	NFS1	Cysteine desulfurase, mitochondrial	Q9Y697-2;Q9Y697;Q9Y697-3	Q9Y697-2;Q9Y697;Q9Y697-3;F2Z2E7;A2A2M1;H7C0I5;H0YGN5	MitoCarta3.0	Matrix			+	1.51035	-0.247485			0	NaN	5	5	5	14.9	14.9	14.9	44.017	0	17.878	4	2	2	1	1	2	3	2	1	4	2	2	1	1	2	3	2	1	10.8	5.5	6.5	3	3	7.1	9.6
3442	SAR1B;DKFZp434B2017	GTP-binding protein SAR1b	Q9Y6B6;Q9H029;D6RD69;D6R9R5	Q9Y6B6;Q9H029;D6RD69;D6R9R5;D6RDB2						0.449029	-0.0286064			0.539428	0.0597827	12	7	7	59.6	43.9	43.9	22.41	0	128.85	4	4	4	5	6	6	6	4	5	4	4	4	5	6	6	6	4	5	44.4	44.4	42.9	54.5	57.1	57.1	57.1
3443	MTCH2	Mitochondrial carrier homolog 2	Q9Y6C9	Q9Y6C9	MitoCarta3.0	MOM			+	1.94531	0.195515		+	1.45624	0.191559	15	15	5	59.4	59.4	11.6	33.331	0	323.31	14	14	9	13	13	14	15	13	15	4	4	3	4	4	4	5	4	5	57.1	59.4	36.6	50.2	53.5	57.1	59.4
3445	PXMP4	Peroxisomal membrane protein 4	Q9Y6I8;B4DWH1;Q9Y6I8-2	Q9Y6I8;B4DWH1;Q9Y6I8-2	MitoCarta3.0	unknown				0	NaN			0	NaN	4	4	4	17	17	17	24.264	0	4.8531	1	2	1	2	1	3	1	1	3	1	2	1	2	1	3	1	1	3	4.2	8.5	4.2	7.5	3.3	12.7	3.3
3446	TEX264	Testis-expressed sequence 264 protein	Q9Y6I9;A0A087WTU3;C9JXQ7;C9JHH5	Q9Y6I9;A0A087WTU3;C9JXQ7;C9JHH5;C9JL43;C9JUC3;C9J7N0						0	0.0707151			0	0.0377132	7	7	7	24	24	24	34.188	0	25.509	2	2	1	5	4	4	5	5	4	2	2	1	5	4	4	5	5	4	8	8	4.5	14.7	14.7	14.4	18.5
3447	SLC30A1	Zinc transporter 1	Q9Y6M5	Q9Y6M5						0	NaN			0	NaN	5	5	5	12.2	12.2	12.2	55.299	0	20.877	0	1	0	1	3	4	3	5	3	0	1	0	1	3	4	3	5	3	0	2.4	0	2.4	6.5	8.9	6.5
3448	SLC4A7	Sodium bicarbonate cotransporter 3;Anion exchange protein	Q9Y6M7-7;Q9Y6M7-8;Q9Y6M7-6;Q9Y6M7-13;Q9Y6M7-9;E9PFN4;Q9Y6M7-12;Q9Y6M7-2;Q9Y6M7;A0A0A0MST8;Q9Y6M7-3;Q9Y6M7-4;Q9Y6M7-5;C9JRP1;H7C3C4;Q9Y6M7-14;Q9Y6M7-10;Q9Y6M7-11	Q9Y6M7-7;Q9Y6M7-8;Q9Y6M7-6;Q9Y6M7-13;Q9Y6M7-9;E9PFN4;Q9Y6M7-12;Q9Y6M7-2;Q9Y6M7;A0A0A0MST8;Q9Y6M7-3;Q9Y6M7-4;Q9Y6M7-5;C9JRP1;H7C3C4;Q9Y6M7-14;Q9Y6M7-10;Q9Y6M7-11						0.403543	-0.0789838			0.184574	-0.0402824	19	19	19	18	18	18	140.76	0	44.626	8	12	4	10	13	8	9	6	10	8	12	4	10	13	8	9	6	10	7.3	12.3	3.6	9.5	12.6	7.9	8.1
3449	NDUFB9	NADH dehydrogenase [ubiquinone] 1 beta subcomplex subunit 9	Q9Y6M9;A0A3B3IT57;E9PH64;E7EWZ0;E9PF49	Q9Y6M9;A0A3B3IT57;E9PH64;E7EWZ0;E9PF49	MitoCarta3.0	MIM				0	NaN			0	-0.227666	7	7	7	48.6	48.6	48.6	21.831	0	18.486	4	5	2	0	1	3	1	1	0	4	5	2	0	1	3	1	1	0	26.3	35.8	14.5	0	5	17.9	5
3453	PSMC3		R4GNH3;E9PN50	R4GNH3;E9PN50						0	0.0399141			0	NaN	18	18	1	57.2	57.2	4.3	47.352	0	67.081	0	3	0	2	1	1	3	2	1	0	0	0	0	0	0	0	0	0	0	10.2	0	7.6	3.8	3.8	8.5
[truncated: 11 more columns]

## Sheet: C. Protein Groups (monovalent)
id	Gene names	Protein names	Column1	Majority protein IDs	Protein IDs	MitoCarta3.0	MitoCarta3.0_SubMitoLocalization	Miro1 Interactor Class	M114_mono: Significant Class A	M114_mono: Significant Class B	M114_mono: -Log(P-value)	M114_mono: Difference	M41_mono: Significant Class A	M41_mono: Significant Class B	M41_mono: -Log(P-value)	M41_mono: Difference	Peptides	Razor + unique peptides	Unique peptides	Sequence coverage [%]	Unique + razor sequence coverage [%]	Unique sequence coverage [%]	Mol. weight [kDa]	Q-value	Score	Razor + unique peptides A1	Razor + unique peptides A2	Razor + unique peptides A3	Razor + unique peptides C1	Razor + unique peptides C2	Razor + unique peptides C3	Razor + unique peptides E1	Razor + unique peptides E2	Razor + unique peptides E3	Unique peptides A1	Unique peptides A2	Unique peptides A3	Unique peptides C1	Unique peptides C2	Unique peptides C3	Unique peptides E1	Unique peptides E2	Unique peptides E3	Sequence coverage A1 [%]	Sequence coverage A2 [%]	Sequence coverage A3 [%]	Sequence coverage C1 [%]	Sequence coverage C2 [%]	Sequence coverage C3 [%]
5	PSMA2	Proteasome subunit alpha type;Proteasome subunit alpha type-2		A0A024RA52;P25787;C9JCK5	A0A024RA52;P25787;C9JCK5;H3BT36						0	NaN			0	NaN	4	4	4	23.9	23.9	23.9	25.898	0	8.3904	3	2	2	1	0	2	1	1	1	3	2	2	1	0	2	1	1	1	20.9	15	15	6	0	9
10	KBTBD4	Kelch repeat and BTB domain-containing protein 4		A0A075B6T4;Q9NVX7;Q9NVX7-2	A0A075B6T4;Q9NVX7;Q9NVX7-2;E9PL18;E9PQ38						0	NaN			0	NaN	4	4	4	8.8	8.8	8.8	61.009	0	6.346	2	3	3	0	0	1	0	0	0	2	3	3	0	0	1	0	0	0	4.6	6.3	6.3	0	0	2
16	TXNRD1	Thioredoxin reductase 1, cytoplasmic		E2QRB9;E9PIR7;F8W809;A0A087WSW9;A0A182DWI3;A0A087WSY9;Q16881-7;Q16881-5;Q16881-2;Q16881-4;Q16881-3;Q16881-6;Q16881	E2QRB9;E9PIR7;F8W809;A0A087WSW9;A0A182DWI3;A0A087WSY9;Q16881-7;Q16881-5;Q16881-2;Q16881-4;Q16881-3;Q16881-6;Q16881;E9PKD3	MitoCarta3.0	unknown				0	NaN			0	NaN	3	3	3	9.6	9.6	9.6	50.723	0	17.903	3	3	3	0	0	0	1	0	0	3	3	3	0	0	0	1	0	0	9.6	9.6	9.6	0	0	0
17	GPX4	Glutathione peroxidase;Phospholipid hydroperoxide glutathione peroxidase, mitochondrial		A0A087X2I2;A0A087WT12;P36969-2;P36969;K7ERP4;K7EKX7;R4GNE4;K7ENB4;K7EJ20;A0A0A0MTT1	A0A087X2I2;A0A087WT12;P36969-2;P36969;K7ERP4;K7EKX7;R4GNE4;K7ENB4;K7EJ20;A0A0A0MTT1;A0A087X247	MitoCarta3.0	MIM			+	1.52625	0.189568			0.967405	0.138286	9	9	9	41.8	41.8	41.8	22.024	0	20.098	3	3	5	3	4	4	6	5	6	3	3	5	3	4	4	6	5	6	15.3	15.3	32.1	16.3	28.6	24.5
26	PABPC1	Polyadenylate-binding protein 1;Polyadenylate-binding protein		P11940;P11940-2;A0A087WTT1;E7EQV3;E7ERJ7;H0YAR2	P11940;P11940-2;A0A087WTT1;E7EQV3;E7ERJ7;H0YAR2;Q9H361;H0YBN4;H0YAP2;H0YB86;E5RJB9;E5RGH3;E5RH24;Q4VXU2;H0YAS7;H0YB75;H0YAS6;Q4VXU2-2;E5RHG7;H0YC10;E5RFD8;E5RGC4;Q96DU9-2;Q96DU9						1.73047	-0.125151			1.2264	-0.12881	21	21	13	36	36	18.6	70.67	0	165.5	18	17	19	10	7	8	14	8	8	11	12	12	5	4	4	8	3	5	32.5	28.8	34.6	20.4	14	14.8
27	UBXN1	UBX domain-containing protein 1		A0A087WTZ5;E9PJ81;E9PRQ7;Q04323;Q04323-2	A0A087WTZ5;E9PJ81;E9PRQ7;Q04323;Q04323-2						0	NaN			0	NaN	3	3	3	16.8	16.8	16.8	27.015	0	6.3858	2	1	2	2	2	2	2	0	2	2	1	2	2	2	2	2	0	2	13	5	13	8.8	8.8	8.8
32	SPCS2	Signal peptidase complex subunit 2		A0A087WUC6;Q15005;E9PL01;E9PI68;E9PRB9	A0A087WUC6;Q15005;E9PL01;E9PI68;E9PRB9;H0YE04						0	0.134186			0.156437	0.128209	16	16	16	64.8	64.8	64.8	25.09	0	323.31	2	5	2	4	2	3	2	4	3	2	5	2	4	2	3	2	4	3	8.8	19.8	8.4	15.9	8.8	12.3
33	HNRNPDL	Heterogeneous nuclear ribonucleoprotein D-like		A0A087WUK2;O14979-3;O14979-2;O14979	A0A087WUK2;O14979-3;O14979-2;O14979						0	NaN			0	NaN	3	2	2	8.8	6.6	6.6	40.04	0	10.458	2	2	1	0	1	0	2	2	0	2	2	1	0	1	0	2	2	0	6.6	6.6	6.6	0	4.4	0
37	GPX1	Glutathione peroxidase;Glutathione peroxidase 1		A0A087WUQ6;P07203;A0A2R8Y6B6	A0A087WUQ6;P07203;A0A2R8Y6B6;A0A494C1C9;A0A494C118;P07203-2	MitoCarta3.0	Matrix				0	NaN			0	-0.042963	8	8	8	53	53	53	21.938	0	18.408	6	7	7	1	1	4	0	1	0	6	7	7	1	1	4	0	1	0	39.6	48	47.5	6.9	6.9	25.2
46	AS3MT	Arsenite methyltransferase		A0A087WVD4;Q9HBK9;Q9HBK9-2	A0A087WVD4;Q9HBK9;Q9HBK9-2						1.06628	-0.118035			0	0.0941044	7	7	7	22.5	22.5	22.5	37.969	0	12.152	2	3	4	3	3	2	3	1	2	2	3	4	3	3	2	3	1	2	7.4	10.9	13.6	9.5	10.4	7.4
48	MTHFD1L	Monofunctional C1-tetrahydrofolate synthase, mitochondrial		A0A087WVM4;B7ZM99;Q6UB35	A0A087WVM4;B7ZM99;Q6UB35;H0Y327;Q6UB35-2;Q5JYA8;Q5JYA3;Q4VXM0;Q4VXM1;Q4VXV2	MitoCarta3.0	Matrix				0.776097	-0.135782			0.163659	-0.0226452	22	22	22	27.4	27.4	27.4	99.31	0	44.904	16	15	13	7	11	12	14	8	8	16	15	13	7	11	12	14	8	8	21.5	17.4	15.9	8	14.1	15
49	CLTC	Clathrin heavy chain;Clathrin heavy chain 1		A0A087WVQ6;Q00610-2;Q00610	A0A087WVQ6;Q00610-2;Q00610;J3KS13;A0A087WX41;P53675-2;P53675;J3KSQ2;J3KRF5;K7EJJ5;J3QL20;F5H5N6						0.790154	-0.211788	+	+	1.86847	-0.45114	22	22	22	14.7	14.7	14.7	192.06	0	43.412	17	10	10	2	2	4	8	10	4	17	10	10	2	2	4	8	10	4	11.9	7.3	7.3	1.4	1.8	2.6
51	POLR2E	DNA-directed RNA polymerases I, II, and III subunit RPABC1		A0A087WVZ9;P19388;A0A0A0MQR7;A0A087WWX0	A0A087WVZ9;P19388;A0A0A0MQR7;A0A087WWX0;A0A087WVN5						0.680977	-0.206281			1.17011	-0.168685	7	7	7	41.3	41.3	41.3	21.459	0	29.97	3	6	4	3	3	3	2	3	1	3	6	4	3	3	3	2	3	1	17.4	37	22.3	17.9	17.9	17.9
52	SH3GLB1	Endophilin-B1		A0A087WW40;Q9Y371;Q9Y371-2	A0A087WW40;Q9Y371;Q9Y371-2;Q9Y371-3						0	NaN			0	0.0323851	5	5	4	12.7	12.7	10.7	44.26	0	8.9477	3	5	2	2	1	1	0	0	0	2	4	1	1	0	0	0	0	0	6.9	12.7	4.1	4.1	2	2
55	POLD2	DNA polymerase delta subunit 2		A0A087WWF6;P49005;F8W8R3;C9IZD2;C9J8Z7;C9JLE1	A0A087WWF6;P49005;F8W8R3;C9IZD2;C9J8Z7;C9JLE1;C9JHC7;H7C1B3					+	1.3141	-0.224972		+	1.44391	-0.188135	10	10	10	24.4	24.4	24.4	54.695	0	37.869	7	9	8	3	3	3	4	2	2	7	9	8	3	3	3	4	2	2	19	24.4	22	8.1	8.9	8.9
61	VPS11	Vacuolar protein sorting-associated protein 11 homolog		B7Z879;A0A087WXL6;Q9H270	B7Z879;A0A087WXL6;Q9H270;A0A0G2JS92;A0A087X2J4						0	NaN			0	NaN	11	11	11	12.7	12.7	12.7	107.37	0	12.071	6	6	4	0	0	0	0	0	0	6	6	4	0	0	0	0	0	0	7.4	6.9	4.4	0	0	0
62	RPL17;RPL17-C18orf32	60S ribosomal protein L17		A0A087WXM6;J3QQT2;J3KRX5;A0A0A6YYL6;P18621;P18621-3;J3KRB3;A0A087WWH0;J3QS96;J3QLC8;A0A0A0MRF8;P18621-2;A0A087WY81	A0A087WXM6;J3QQT2;J3KRX5;A0A0A6YYL6;P18621;P18621-3;J3KRB3;A0A087WWH0;J3QS96;J3QLC8;A0A0A0MRF8;P18621-2;A0A087WY81;J3KSJ0						0	-0.0444857			0	NaN	4	4	4	29.6	29.6	29.6	19.586	0	9.2049	4	3	4	1	1	2	3	1	0	4	3	4	1	1	2	3	1	0	29.6	23.7	29.6	5.9	5.9	14.2
71	UBE2D3;UBE2D2	Ubiquitin-conjugating enzyme E2 D3;Ubiquitin-conjugating enzyme E2 D2		A0A087WY85;P61077;P61077-2;P61077-3;D6RFM0;D6RAH7;H9KV45;P62837-2	A0A087WY85;P61077;P61077-2;P61077-3;D6RFM0;D6RAH7;H9KV45;P62837-2;D6R9F6;D6R933;D6RGD0;D6R980;D6RAW0;D6RIZ3;D6RA11						0	0.0848022			1.51727	0.14053	3	3	1	28.4	28.4	4.7	16.817	0	10.559	2	2	1	2	2	2	3	1	1	0	1	0	1	0	1	1	0	0	23.6	12.2	16.2	12.2	23.6	12.2
76	PTGES3	Prostaglandin E synthase 3		A0A087WYT3;Q15185-3;Q15185-4;Q15185;B4DDC6	A0A087WYT3;Q15185-3;Q15185-4;Q15185;B4DDC6;Q15185-2						1.09426	-0.191104			0.265858	-0.0519044	6	6	6	33.5	33.5	33.5	19.155	0	21.971	5	5	4	2	3	4	5	4	3	5	5	4	2	3	4	5	4	3	33.5	33.5	29.3	14	14	18.9
79	IDH3B	Isocitrate dehydrogenase [NAD] subunit, mitochondrial;Isocitrate dehydrogenase [NAD] subunit beta, mitochondrial		A0A087WZN1;O43837;A0A087X2E5;O43837-2	A0A087WZN1;O43837;A0A087X2E5;O43837-2;O43837-3;A0A0D9SG66	MitoCarta3.0	Matrix				0.782194	0.094238			0	0.0911074	10	10	10	28.4	28.4	28.4	42.41	0	27.588	3	4	5	4	1	4	7	4	3	3	4	5	4	1	4	7	4	3	8.5	11.6	14	10.9	2.3	10.9
92	PSME2	Proteasome activator complex subunit 2		A0A087X1Z3;Q9UL46;H0YM70	A0A087X1Z3;Q9UL46;H0YM70;H0YLG1;H0YLD2;H0YKU2						0.499094	-0.0840858			0.201933	0.0327193	8	8	8	31.9	31.9	31.9	29.126	0	36.717	6	5	6	5	6	6	5	5	5	6	5	6	5	6	6	5	5	5	18.9	13.4	18.9	16.5	23.6	19.3
96	SRSF3	Serine/arginine-rich splicing factor 3		A0A087X2D0;P84103-2;P84103	A0A087X2D0;P84103-2;P84103						0	-0.140896			0.76497	-0.26034	3	3	2	36.8	36.8	22.1	10.32	0	8.1567	3	2	2	1	2	2	2	1	0	2	1	1	0	1	1	1	1	0	36.8	24.2	24.2	14.7	24.2	24.2
97	PSMC6	26S protease regulatory subunit 10B		A0A087X2I1;P62333;H0YJC0	A0A087X2I1;P62333;H0YJC0;H0YJS8;H0YJX2;H0YJE9;H0YJT1				+	+	2.06017	-0.249301	+	+	2.48644	-0.331109	12	12	12	38.5	38.5	38.5	45.796	0	68.003	10	10	10	3	3	6	5	6	5	10	10	10	3	3	6	5	6	5	33.3	33.3	33.5	10.2	10.2	17.4
99	RNF114	E3 ubiquitin-protein ligase RNF114		A0A096LNV3;A0A096LP02;Q9Y508-2;Q9Y508	A0A096LNV3;A0A096LP02;Q9Y508-2;Q9Y508;A0A096LNT1;A0A096LNN8;A0A096LPF9						0	NaN	+	+	3.08576	1.06924	7	7	7	43.6	43.6	43.6	20.885	0	21.039	2	3	2	6	7	6	0	0	0	2	3	2	6	7	6	0	0	0	11.2	15.4	13.3	38.3	43.6	39.4
100	C21orf33			P0DPI2;A0A0B4J2D5;A0A096LPI6;A0A096LNH5;P0DPI2-2;A0A0B4J2D5-2;H7C1F6;H7C2G3	P0DPI2;A0A0B4J2D5;A0A096LPI6;A0A096LNH5;P0DPI2-2;A0A0B4J2D5-2;H7C1F6;H7C2G3;A0A096LP73;A0A2R8YDR7;F2Z2Q0;A0A096LP12;A0A096LNJ1;A0A2R8Y6K9	MitoCarta3.0	Matrix		+	+	3.45286	-0.417227	+	+	3.09633	-0.349152	10	10	10	57.8	57.8	57.8	28.17	0	184.98	9	10	9	5	6	6	7	3	5	9	10	9	5	6	6	7	3	5	48.5	57.8	53.7	30.6	33.6	33.6
101	RTFDC1	Protein RTF2 homolog		A0A0A0MQR2;Q9BY42;A2A2L5	A0A0A0MQR2;Q9BY42;A2A2L5;A2A2L6						0	NaN			0	NaN	4	4	4	15.8	15.8	15.8	37.531	0	16.537	2	2	2	2	2	3	4	2	2	2	2	2	2	2	3	4	2	2	9.2	9.2	9.2	9.2	9.2	12.8
102	PYCRL	Pyrroline-5-carboxylate reductase;Pyrroline-5-carboxylate reductase 3		A0A0A0MQS1;Q53H96;Q53H96-2	A0A0A0MQS1;Q53H96;Q53H96-2;B5MD87;F8WEI0						0.054892	-0.0129685		+	1.25294	-0.231406	11	11	11	46.5	46.5	46.5	29.892	0	81.525	5	8	7	4	3	2	7	6	5	5	8	7	4	3	2	7	6	5	26.2	37.1	33.2	16.1	12.2	7.3
103	WDR18	WD repeat-containing protein 18		U3KQC1;K7EIR0;A0A0A0MQU0;Q9BV38;K7EML4	U3KQC1;K7EIR0;A0A0A0MQU0;Q9BV38;K7EML4						0	NaN			0	NaN	3	3	3	8.4	8.4	8.4	43.237	0	4.7799	2	2	2	0	0	0	1	0	0	2	2	2	0	0	0	1	0	0	5.3	5.6	5.3	0	0	0
111	SNX6	Sorting nexin-6;Sorting nexin-6, N-terminally processed		A0A0A0MRI2;Q9UNH7-2;Q9UNH7	A0A0A0MRI2;Q9UNH7-2;Q9UNH7;G3V5X9						1.25209	-0.0942434			1.3833	-0.106722	8	8	8	20.1	20.1	20.1	47.804	0	14.286	7	6	4	4	1	4	4	2	1	7	6	4	4	1	4	4	2	1	18.4	16.5	9.6	8.9	2.6	10
112	PCMT1	Protein-L-isoaspartate O-methyltransferase;Protein-L-isoaspartate(D-aspartate) O-methyltransferase		A0A0A0MRJ6;H7BY58;P22061;P22061-2;F6S8N6;A0A3F2YNX8	A0A0A0MRJ6;H7BY58;P22061;P22061-2;F6S8N6;A0A3F2YNX8;F8WDT3;F8WAV5;F8WAX2;C9J0F2;H7C4X2						0.878689	0.146221			0.57579	0.184787	12	12	12	51.2	51.2	51.2	30.315	0	136.44	9	8	9	6	11	7	8	10	8	9	8	9	6	11	7	8	10	8	48.8	45.6	45.3	28.1	39.3	33.7
114	OGFR	Opioid growth factor receptor		A0A0A0MRN5;Q9NZT2-2;Q9NZT2	A0A0A0MRN5;Q9NZT2-2;Q9NZT2;A0A087X028						0	0.0843819			0	NaN	5	5	5	16.6	16.6	16.6	67.194	0	12.586	4	5	4	0	0	0	3	0	0	4	5	4	0	0	0	3	0	0	7	16.6	15.4	0	0	0
115	UPRT	Uracil phosphoribosyltransferase homolog		E9PSD7;A0A0A0MRR5;Q96BW1-3;Q96BW1;A0A494C0H3	E9PSD7;A0A0A0MRR5;Q96BW1-3;Q96BW1;A0A494C0H3						0	0.0747488			0	NaN	3	3	3	19.7	19.7	19.7	19.485	0	10.038	3	3	2	2	1	1	1	2	1	3	3	2	2	1	1	1	2	1	19.7	19.7	12.1	13.9	6.4	6.4
116	SNRPC	U1 small nuclear ribonucleoprotein C		P09234;A0A0A0MRR7	P09234;A0A0A0MRR7;Q5TAL2						0	NaN			0	NaN	3	3	3	24.5	24.5	24.5	17.394	0	16.357	0	1	0	0	0	0	3	2	3	0	1	0	0	0	0	3	2	3	0	7.5	0	0	0	0
117	ABI1	Abl interactor 1		B6VEX4;A0A0A0MRT6;Q8IZP0-10;Q8IZP0-8;Q8IZP0-7;Q8IZP0-2;Q8IZP0-4;Q8IZP0-3;Q8IZP0-5;Q8IZP0-6;Q8IZP0-9;Q8IZP0;Q8IZP0-12;Q8IZP0-11	B6VEX4;A0A0A0MRT6;Q8IZP0-10;Q8IZP0-8;Q8IZP0-7;Q8IZP0-2;Q8IZP0-4;Q8IZP0-3;Q8IZP0-5;Q8IZP0-6;Q8IZP0-9;Q8IZP0;Q8IZP0-12;Q8IZP0-11					+	2.01398	-0.168615			0.760193	-0.0593055	11	11	8	33.6	33.6	24.9	43.294	0	96.456	10	10	9	9	4	7	6	5	4	7	7	6	6	3	5	3	4	4	29.8	30.8	29.8	29	14.8	19.8
[truncated: 1,172 more rows]
[truncated: 5,000 more columns]

## Sheet: D. Enriched Ras GTPases (biv)
id	Gene names	Protein names	Majority protein IDs	Protein IDs	MitoCarta3.0	MitoCarta3.0_SubMitoLocalization	Miro1 Interactor Class	M114_biv: Significant Class A	M114_biv: Significant Class B	M114_biv: -Log(P-value)	M114_biv: Difference	M41_biv: Significant Class A	M41_biv: Significant Class B	M41_biv: -Log(P-value)	M41_biv: Difference	Peptides	Razor + unique peptides	Unique peptides	Sequence coverage [%]	Unique + razor sequence coverage [%]	Unique sequence coverage [%]	Mol. weight [kDa]	Q-value	Score	Razor + unique peptides bivNCsort_1	Razor + unique peptides bivNCsort_2	Razor + unique peptides bivNCsort_3	Razor + unique peptides bivM41sort_1	Razor + unique peptides bivM41sort_2	Razor + unique peptides bivM41sort_3	Razor + unique peptides bivM114sort_1	Razor + unique peptides bivM114sort_2	Razor + unique peptides bivM114sort_3	Unique peptides bivNCsort_1	Unique peptides bivNCsort_2	Unique peptides bivNCsort_3	Unique peptides bivM41sort_1	Unique peptides bivM41sort_2	Unique peptides bivM41sort_3	Unique peptides bivM114sort_1	Unique peptides bivM114sort_2	Unique peptides bivM114sort_3	Sequence coverage bivNCsort_1 [%]	Sequence coverage bivNCsort_2 [%]	Sequence coverage bivNCsort_3 [%]	Sequence coverage bivM41sort_1 [%]	Sequence coverage bivM41sort_2 [%]	Sequence coverage bivM41sort_3 [%]	Sequence coverage bivM114sort_1 [%]
[truncated: 44 more rows]
[truncated: 11 more columns]

[truncated: 1 more sheets: E. Enriched Ras GTPases (mono)]
